# Supplementary material for: Complex marine ecological response during the Eocene-Oligocene revealed by global foraminiferal record
Source: Nat Commun. 2026 Mar 14;17:3954. doi: 10.1038/s41467-026-70541-w (PMC13133226; doi:10.1038/s41467-026-70541-w)
Supplement: Supplementary file 3 — Supplementary Data 1 [file 41467_2026_70541_MOESM3_ESM.xlsx]

## Sheet: FossilOccurences data
Fossil name	Taxonomy notes	Fossil group	Formation	Collection	Lithology 1	Country	Province	City or town	Village	Locality	Notes	Section no.	Section name	Longitude	Latitude	Reference no.	First author	Pub year	Depth (meter above the bottom)	Reference
Miscellanea yvettae		Foraminifera	Zongpu	1	limestone	China	Tibet	Gamba	Zongpu	Zongpubei		SE202005060304540	Zongpubei	88.588	28.274	RE202004280842109	Marcelle K. BouDagher-Fadel	2015	2.35	Late Cretaceous to early Paleogene foraminiferal biozones in the Tibetan Himalayas, and a pan-Tethyan foraminiferal correlation scheme
Miscellanea julietta		Foraminifera	Zongpu	1	limestone	China	Tibet	Gamba	Zongpu	Zongpubei		SE202005060304540	Zongpubei	88.588	28.274	RE202004280842109	Marcelle K. BouDagher-Fadel	2015	2.35	Late Cretaceous to early Paleogene foraminiferal biozones in the Tibetan Himalayas, and a pan-Tethyan foraminiferal correlation scheme
Lockhartia haimei		Foraminifera	Zongpu	1	limestone	China	Tibet	Gamba	Zongpu	Zongpubei		SE202005060304540	Zongpubei	88.588	28.274	RE202004280842109	Marcelle K. BouDagher-Fadel	2015	2.35	Late Cretaceous to early Paleogene foraminiferal biozones in the Tibetan Himalayas, and a pan-Tethyan foraminiferal correlation scheme
Orbitosiphon punjabensis		Foraminifera	Zongpu	1	limestone	China	Tibet	Gamba	Zongpu	Zongpubei		SE202005060304540	Zongpubei	88.588	28.274	RE202004280842109	Marcelle K. BouDagher-Fadel	2015	2.35	Late Cretaceous to early Paleogene foraminiferal biozones in the Tibetan Himalayas, and a pan-Tethyan foraminiferal correlation scheme
Ranikothalia sindensis		Foraminifera	Zongpu	1	limestone	China	Tibet	Gamba	Zongpu	Zongpubei		SE202005060304540	Zongpubei	88.588	28.274	RE202004280842109	Marcelle K. BouDagher-Fadel	2015	2.35	Late Cretaceous to early Paleogene foraminiferal biozones in the Tibetan Himalayas, and a pan-Tethyan foraminiferal correlation scheme
Ranikothalia bermudezi		Foraminifera	Zongpu	1	limestone	China	Tibet	Gamba	Zongpu	Zongpubei		SE202005060304540	Zongpubei	88.588	28.274	RE202004280842109	Marcelle K. BouDagher-Fadel	2015	2.35	Late Cretaceous to early Paleogene foraminiferal biozones in the Tibetan Himalayas, and a pan-Tethyan foraminiferal correlation scheme
Daviesina khatiyahi		Foraminifera	Zongpu	1	limestone	China	Tibet	Gamba	Zongpu	Zongpubei		SE202005060304540	Zongpubei	88.588	28.274	RE202004280842109	Marcelle K. BouDagher-Fadel	2015	2.35	Late Cretaceous to early Paleogene foraminiferal biozones in the Tibetan Himalayas, and a pan-Tethyan foraminiferal correlation scheme
Miscellanea yvettae		Foraminifera	Zongpu	2	limestone	China	Tibet	Gamba	Zongpu	Zongpubei		SE202005060304540	Zongpubei	88.588	28.274	RE202004280842109	Marcelle K. BouDagher-Fadel	2015	5.25	Late Cretaceous to early Paleogene foraminiferal biozones in the Tibetan Himalayas, and a pan-Tethyan foraminiferal correlation scheme
Miscellanea julietta		Foraminifera	Zongpu	2	limestone	China	Tibet	Gamba	Zongpu	Zongpubei		SE202005060304540	Zongpubei	88.588	28.274	RE202004280842109	Marcelle K. BouDagher-Fadel	2015	5.25	Late Cretaceous to early Paleogene foraminiferal biozones in the Tibetan Himalayas, and a pan-Tethyan foraminiferal correlation scheme
Lockhartia haimei		Foraminifera	Zongpu	2	limestone	China	Tibet	Gamba	Zongpu	Zongpubei		SE202005060304540	Zongpubei	88.588	28.274	RE202004280842109	Marcelle K. BouDagher-Fadel	2015	5.25	Late Cretaceous to early Paleogene foraminiferal biozones in the Tibetan Himalayas, and a pan-Tethyan foraminiferal correlation scheme
Orbitosiphon punjabensis		Foraminifera	Zongpu	2	limestone	China	Tibet	Gamba	Zongpu	Zongpubei		SE202005060304540	Zongpubei	88.588	28.274	RE202004280842109	Marcelle K. BouDagher-Fadel	2015	5.25	Late Cretaceous to early Paleogene foraminiferal biozones in the Tibetan Himalayas, and a pan-Tethyan foraminiferal correlation scheme
Ranikothalia sindensis		Foraminifera	Zongpu	2	limestone	China	Tibet	Gamba	Zongpu	Zongpubei		SE202005060304540	Zongpubei	88.588	28.274	RE202004280842109	Marcelle K. BouDagher-Fadel	2015	5.25	Late Cretaceous to early Paleogene foraminiferal biozones in the Tibetan Himalayas, and a pan-Tethyan foraminiferal correlation scheme
Miscellanea yvettae		Foraminifera	Zongpu	3	limestone	China	Tibet	Gamba	Zongpu	Zongpubei		SE202005060304540	Zongpubei	88.588	28.274	RE202004280842109	Marcelle K. BouDagher-Fadel	2015	8.45	Late Cretaceous to early Paleogene foraminiferal biozones in the Tibetan Himalayas, and a pan-Tethyan foraminiferal correlation scheme
Orbitosiphon punjabensis		Foraminifera	Zongpu	3	limestone	China	Tibet	Gamba	Zongpu	Zongpubei		SE202005060304540	Zongpubei	88.588	28.274	RE202004280842109	Marcelle K. BouDagher-Fadel	2015	8.45	Late Cretaceous to early Paleogene foraminiferal biozones in the Tibetan Himalayas, and a pan-Tethyan foraminiferal correlation scheme
Miscellanea yvettae		Foraminifera	Zongpu	4	limestone	China	Tibet	Gamba	Zongpu	Zongpubei		SE202005060304540	Zongpubei	88.588	28.274	RE202004280842109	Marcelle K. BouDagher-Fadel	2015	14.45	Late Cretaceous to early Paleogene foraminiferal biozones in the Tibetan Himalayas, and a pan-Tethyan foraminiferal correlation scheme
Orbitosiphon punjabensis		Foraminifera	Zongpu	5	limestone	China	Tibet	Gamba	Zongpu	Zongpubei		SE202005060304540	Zongpubei	88.588	28.274	RE202004280842109	Marcelle K. BouDagher-Fadel	2015	16.45	Late Cretaceous to early Paleogene foraminiferal biozones in the Tibetan Himalayas, and a pan-Tethyan foraminiferal correlation scheme
Orbitosiphon punjabensis		Foraminifera	Zongpu	6	limestone	China	Tibet	Gamba	Zongpu	Zongpubei		SE202005060304540	Zongpubei	88.588	28.274	RE202004280842109	Marcelle K. BouDagher-Fadel	2015	19.05	Late Cretaceous to early Paleogene foraminiferal biozones in the Tibetan Himalayas, and a pan-Tethyan foraminiferal correlation scheme
Orbitosiphon punjabensis		Foraminifera	Zongpu	7	limestone	China	Tibet	Gamba	Zongpu	Zongpubei		SE202005060304540	Zongpubei	88.588	28.274	RE202004280842109	Marcelle K. BouDagher-Fadel	2015	26.05	Late Cretaceous to early Paleogene foraminiferal biozones in the Tibetan Himalayas, and a pan-Tethyan foraminiferal correlation scheme
Miscellanea yvettae		Foraminifera	Zongpu	8	limestone	China	Tibet	Gamba	Zongpu	Zongpubei		SE202005060304540	Zongpubei	88.588	28.274	RE202004280842109	Marcelle K. BouDagher-Fadel	2015	27.15	Late Cretaceous to early Paleogene foraminiferal biozones in the Tibetan Himalayas, and a pan-Tethyan foraminiferal correlation scheme
Ranikothalia bermudezi		Foraminifera	Zongpu	8	limestone	China	Tibet	Gamba	Zongpu	Zongpubei		SE202005060304540	Zongpubei	88.588	28.274	RE202004280842109	Marcelle K. BouDagher-Fadel	2015	27.15	Late Cretaceous to early Paleogene foraminiferal biozones in the Tibetan Himalayas, and a pan-Tethyan foraminiferal correlation scheme
Daviesina khatiyahi		Foraminifera	Zongpu	8	limestone	China	Tibet	Gamba	Zongpu	Zongpubei		SE202005060304540	Zongpubei	88.588	28.274	RE202004280842109	Marcelle K. BouDagher-Fadel	2015	27.15	Late Cretaceous to early Paleogene foraminiferal biozones in the Tibetan Himalayas, and a pan-Tethyan foraminiferal correlation scheme
Miscellanea julietta		Foraminifera	Zongpu	9	limestone	China	Tibet	Gamba	Zongpu	Zongpubei		SE202005060304540	Zongpubei	88.588	28.274	RE202004280842109	Marcelle K. BouDagher-Fadel	2015	28.85	Late Cretaceous to early Paleogene foraminiferal biozones in the Tibetan Himalayas, and a pan-Tethyan foraminiferal correlation scheme
Lockhartia haimei		Foraminifera	Zongpu	10	limestone	China	Tibet	Gamba	Zongpu	Zongpubei		SE202005060304540	Zongpubei	88.588	28.274	RE202004280842109	Marcelle K. BouDagher-Fadel	2015	30.15	Late Cretaceous to early Paleogene foraminiferal biozones in the Tibetan Himalayas, and a pan-Tethyan foraminiferal correlation scheme
Orbitosiphon punjabensis		Foraminifera	Zongpu	10	limestone	China	Tibet	Gamba	Zongpu	Zongpubei		SE202005060304540	Zongpubei	88.588	28.274	RE202004280842109	Marcelle K. BouDagher-Fadel	2015	30.15	Late Cretaceous to early Paleogene foraminiferal biozones in the Tibetan Himalayas, and a pan-Tethyan foraminiferal correlation scheme
Lockhartia conditi		Foraminifera	Zongpu	11	limestone	China	Tibet	Gamba	Zongpu	Zongpubei		SE202005060304540	Zongpubei	88.588	28.274	RE202004280842109	Marcelle K. BouDagher-Fadel	2015	31.45	Late Cretaceous to early Paleogene foraminiferal biozones in the Tibetan Himalayas, and a pan-Tethyan foraminiferal correlation scheme
Miscellanea julietta		Foraminifera	Zongpu	12	limestone	China	Tibet	Gamba	Zongpu	Zongpubei		SE202005060304540	Zongpubei	88.588	28.274	RE202004280842109	Marcelle K. BouDagher-Fadel	2015	32.45	Late Cretaceous to early Paleogene foraminiferal biozones in the Tibetan Himalayas, and a pan-Tethyan foraminiferal correlation scheme
Lockhartia haimei		Foraminifera	Zongpu	13	limestone	China	Tibet	Gamba	Zongpu	Zongpubei		SE202005060304540	Zongpubei	88.588	28.274	RE202004280842109	Marcelle K. BouDagher-Fadel	2015	33.75	Late Cretaceous to early Paleogene foraminiferal biozones in the Tibetan Himalayas, and a pan-Tethyan foraminiferal correlation scheme
Orbitosiphon punjabensis		Foraminifera	Zongpu	13	limestone	China	Tibet	Gamba	Zongpu	Zongpubei		SE202005060304540	Zongpubei	88.588	28.274	RE202004280842109	Marcelle K. BouDagher-Fadel	2015	33.75	Late Cretaceous to early Paleogene foraminiferal biozones in the Tibetan Himalayas, and a pan-Tethyan foraminiferal correlation scheme
Lockhartia conditi		Foraminifera	Zongpu	13	limestone	China	Tibet	Gamba	Zongpu	Zongpubei		SE202005060304540	Zongpubei	88.588	28.274	RE202004280842109	Marcelle K. BouDagher-Fadel	2015	33.75	Late Cretaceous to early Paleogene foraminiferal biozones in the Tibetan Himalayas, and a pan-Tethyan foraminiferal correlation scheme
Lockhartia haimei		Foraminifera	Zongpu	14	limestone	China	Tibet	Gamba	Zongpu	Zongpubei		SE202005060304540	Zongpubei	88.588	28.274	RE202004280842109	Marcelle K. BouDagher-Fadel	2015	38.65	Late Cretaceous to early Paleogene foraminiferal biozones in the Tibetan Himalayas, and a pan-Tethyan foraminiferal correlation scheme
Orbitosiphon punjabensis		Foraminifera	Zongpu	14	limestone	China	Tibet	Gamba	Zongpu	Zongpubei		SE202005060304540	Zongpubei	88.588	28.274	RE202004280842109	Marcelle K. BouDagher-Fadel	2015	38.65	Late Cretaceous to early Paleogene foraminiferal biozones in the Tibetan Himalayas, and a pan-Tethyan foraminiferal correlation scheme
Ranikothalia sindensis		Foraminifera	Zongpu	14	limestone	China	Tibet	Gamba	Zongpu	Zongpubei		SE202005060304540	Zongpubei	88.588	28.274	RE202004280842109	Marcelle K. BouDagher-Fadel	2015	38.65	Late Cretaceous to early Paleogene foraminiferal biozones in the Tibetan Himalayas, and a pan-Tethyan foraminiferal correlation scheme
Miscellanea yvettae		Foraminifera	Zongpu	15	limestone	China	Tibet	Gamba	Zongpu	Zongpubei		SE202005060304540	Zongpubei	88.588	28.274	RE202004280842109	Marcelle K. BouDagher-Fadel	2015	39.95	Late Cretaceous to early Paleogene foraminiferal biozones in the Tibetan Himalayas, and a pan-Tethyan foraminiferal correlation scheme
Miscellanea julietta		Foraminifera	Zongpu	15	limestone	China	Tibet	Gamba	Zongpu	Zongpubei		SE202005060304540	Zongpubei	88.588	28.274	RE202004280842109	Marcelle K. BouDagher-Fadel	2015	39.95	Late Cretaceous to early Paleogene foraminiferal biozones in the Tibetan Himalayas, and a pan-Tethyan foraminiferal correlation scheme
Lockhartia conditi		Foraminifera	Zongpu	15	limestone	China	Tibet	Gamba	Zongpu	Zongpubei		SE202005060304540	Zongpubei	88.588	28.274	RE202004280842109	Marcelle K. BouDagher-Fadel	2015	39.95	Late Cretaceous to early Paleogene foraminiferal biozones in the Tibetan Himalayas, and a pan-Tethyan foraminiferal correlation scheme
Ranikothalia bermudezi		Foraminifera	Zongpu	16	limestone	China	Tibet	Gamba	Zongpu	Zongpubei		SE202005060304540	Zongpubei	88.588	28.274	RE202004280842109	Marcelle K. BouDagher-Fadel	2015	41.05	Late Cretaceous to early Paleogene foraminiferal biozones in the Tibetan Himalayas, and a pan-Tethyan foraminiferal correlation scheme
Daviesina khatiyahi		Foraminifera	Zongpu	16	limestone	China	Tibet	Gamba	Zongpu	Zongpubei		SE202005060304540	Zongpubei	88.588	28.274	RE202004280842109	Marcelle K. BouDagher-Fadel	2015	41.05	Late Cretaceous to early Paleogene foraminiferal biozones in the Tibetan Himalayas, and a pan-Tethyan foraminiferal correlation scheme
Daviesina langhami		Foraminifera	Zongpu	16	limestone	China	Tibet	Gamba	Zongpu	Zongpubei		SE202005060304540	Zongpubei	88.588	28.274	RE202004280842109	Marcelle K. BouDagher-Fadel	2015	41.05	Late Cretaceous to early Paleogene foraminiferal biozones in the Tibetan Himalayas, and a pan-Tethyan foraminiferal correlation scheme
Lockhartia diversa		Foraminifera	Zongpu	16	limestone	China	Tibet	Gamba	Zongpu	Zongpubei		SE202005060304540	Zongpubei	88.588	28.274	RE202004280842109	Marcelle K. BouDagher-Fadel	2015	41.05	Late Cretaceous to early Paleogene foraminiferal biozones in the Tibetan Himalayas, and a pan-Tethyan foraminiferal correlation scheme
Miscellanites minutus		Foraminifera	Zongpu	16	limestone	China	Tibet	Gamba	Zongpu	Zongpubei		SE202005060304540	Zongpubei	88.588	28.274	RE202004280842109	Marcelle K. BouDagher-Fadel	2015	41.05	Late Cretaceous to early Paleogene foraminiferal biozones in the Tibetan Himalayas, and a pan-Tethyan foraminiferal correlation scheme
Glomalveolina levis		Foraminifera	Zongpu	17	limestone	China	Tibet	Gamba	Zongpu	Zongpubei		SE202005060304540	Zongpubei	88.588	28.274	RE202004280842109	Marcelle K. BouDagher-Fadel	2015	42.55	Late Cretaceous to early Paleogene foraminiferal biozones in the Tibetan Himalayas, and a pan-Tethyan foraminiferal correlation scheme
Lockhartia haimei		Foraminifera	Zongpu	18	limestone	China	Tibet	Gamba	Zongpu	Zongpubei		SE202005060304540	Zongpubei	88.588	28.274	RE202004280842109	Marcelle K. BouDagher-Fadel	2015	43.55	Late Cretaceous to early Paleogene foraminiferal biozones in the Tibetan Himalayas, and a pan-Tethyan foraminiferal correlation scheme
Orbitosiphon punjabensis		Foraminifera	Zongpu	18	limestone	China	Tibet	Gamba	Zongpu	Zongpubei		SE202005060304540	Zongpubei	88.588	28.274	RE202004280842109	Marcelle K. BouDagher-Fadel	2015	43.55	Late Cretaceous to early Paleogene foraminiferal biozones in the Tibetan Himalayas, and a pan-Tethyan foraminiferal correlation scheme
Lockhartia conditi		Foraminifera	Zongpu	18	limestone	China	Tibet	Gamba	Zongpu	Zongpubei		SE202005060304540	Zongpubei	88.588	28.274	RE202004280842109	Marcelle K. BouDagher-Fadel	2015	43.55	Late Cretaceous to early Paleogene foraminiferal biozones in the Tibetan Himalayas, and a pan-Tethyan foraminiferal correlation scheme
Ranikothalia sindensis		Foraminifera	Zongpu	19	limestone	China	Tibet	Gamba	Zongpu	Zongpubei		SE202005060304540	Zongpubei	88.588	28.274	RE202004280842109	Marcelle K. BouDagher-Fadel	2015	45.25	Late Cretaceous to early Paleogene foraminiferal biozones in the Tibetan Himalayas, and a pan-Tethyan foraminiferal correlation scheme
Glomalveolina levis		Foraminifera	Zongpu	19	limestone	China	Tibet	Gamba	Zongpu	Zongpubei		SE202005060304540	Zongpubei	88.588	28.274	RE202004280842109	Marcelle K. BouDagher-Fadel	2015	45.25	Late Cretaceous to early Paleogene foraminiferal biozones in the Tibetan Himalayas, and a pan-Tethyan foraminiferal correlation scheme
Miscellanea julietta		Foraminifera	Zongpu	20	limestone	China	Tibet	Gamba	Zongpu	Zongpubei		SE202005060304540	Zongpubei	88.588	28.274	RE202004280842109	Marcelle K. BouDagher-Fadel	2015	46.45	Late Cretaceous to early Paleogene foraminiferal biozones in the Tibetan Himalayas, and a pan-Tethyan foraminiferal correlation scheme
Lockhartia haimei		Foraminifera	Zongpu	20	limestone	China	Tibet	Gamba	Zongpu	Zongpubei		SE202005060304540	Zongpubei	88.588	28.274	RE202004280842109	Marcelle K. BouDagher-Fadel	2015	46.45	Late Cretaceous to early Paleogene foraminiferal biozones in the Tibetan Himalayas, and a pan-Tethyan foraminiferal correlation scheme
Orbitosiphon punjabensis		Foraminifera	Zongpu	20	limestone	China	Tibet	Gamba	Zongpu	Zongpubei		SE202005060304540	Zongpubei	88.588	28.274	RE202004280842109	Marcelle K. BouDagher-Fadel	2015	46.45	Late Cretaceous to early Paleogene foraminiferal biozones in the Tibetan Himalayas, and a pan-Tethyan foraminiferal correlation scheme
Lockhartia conditi		Foraminifera	Zongpu	20	limestone	China	Tibet	Gamba	Zongpu	Zongpubei		SE202005060304540	Zongpubei	88.588	28.274	RE202004280842109	Marcelle K. BouDagher-Fadel	2015	46.45	Late Cretaceous to early Paleogene foraminiferal biozones in the Tibetan Himalayas, and a pan-Tethyan foraminiferal correlation scheme
Daviesina langhami		Foraminifera	Zongpu	20	limestone	China	Tibet	Gamba	Zongpu	Zongpubei		SE202005060304540	Zongpubei	88.588	28.274	RE202004280842109	Marcelle K. BouDagher-Fadel	2015	46.45	Late Cretaceous to early Paleogene foraminiferal biozones in the Tibetan Himalayas, and a pan-Tethyan foraminiferal correlation scheme
Lockhartia diversa		Foraminifera	Zongpu	21	limestone	China	Tibet	Gamba	Zongpu	Zongpubei		SE202005060304540	Zongpubei	88.588	28.274	RE202004280842109	Marcelle K. BouDagher-Fadel	2015	48.55	Late Cretaceous to early Paleogene foraminiferal biozones in the Tibetan Himalayas, and a pan-Tethyan foraminiferal correlation scheme
Lockhartia haimei		Foraminifera	Zongpu	22	limestone	China	Tibet	Gamba	Zongpu	Zongpubei		SE202005060304540	Zongpubei	88.588	28.274	RE202004280842109	Marcelle K. BouDagher-Fadel	2015	49.85	Late Cretaceous to early Paleogene foraminiferal biozones in the Tibetan Himalayas, and a pan-Tethyan foraminiferal correlation scheme
Orbitosiphon punjabensis		Foraminifera	Zongpu	22	limestone	China	Tibet	Gamba	Zongpu	Zongpubei		SE202005060304540	Zongpubei	88.588	28.274	RE202004280842109	Marcelle K. BouDagher-Fadel	2015	49.85	Late Cretaceous to early Paleogene foraminiferal biozones in the Tibetan Himalayas, and a pan-Tethyan foraminiferal correlation scheme
Lockhartia conditi		Foraminifera	Zongpu	22	limestone	China	Tibet	Gamba	Zongpu	Zongpubei		SE202005060304540	Zongpubei	88.588	28.274	RE202004280842109	Marcelle K. BouDagher-Fadel	2015	49.85	Late Cretaceous to early Paleogene foraminiferal biozones in the Tibetan Himalayas, and a pan-Tethyan foraminiferal correlation scheme
Alveolina vredenburgi		Foraminifera	Zongpu	23	limestone	China	Tibet	Gamba	Zongpu	Zongpubei		SE202005060304540	Zongpubei	88.588	28.274	RE202004280842109	Marcelle K. BouDagher-Fadel	2015	51.05	Late Cretaceous to early Paleogene foraminiferal biozones in the Tibetan Himalayas, and a pan-Tethyan foraminiferal correlation scheme
Miscellanea miscella		Foraminifera	Zongpu	23	limestone	China	Tibet	Gamba	Zongpu	Zongpubei		SE202005060304540	Zongpubei	88.588	28.274	RE202004280842109	Marcelle K. BouDagher-Fadel	2015	51.05	Late Cretaceous to early Paleogene foraminiferal biozones in the Tibetan Himalayas, and a pan-Tethyan foraminiferal correlation scheme
Alveolina aramaea		Foraminifera	Zongpu	23	limestone	China	Tibet	Gamba	Zongpu	Zongpubei		SE202005060304540	Zongpubei	88.588	28.274	RE202004280842109	Marcelle K. BouDagher-Fadel	2015	51.05	Late Cretaceous to early Paleogene foraminiferal biozones in the Tibetan Himalayas, and a pan-Tethyan foraminiferal correlation scheme
Lockhartia haimei		Foraminifera	Zongpu	24	limestone	China	Tibet	Gamba	Zongpu	Zongpubei		SE202005060304540	Zongpubei	88.588	28.274	RE202004280842109	Marcelle K. BouDagher-Fadel	2015	52.15	Late Cretaceous to early Paleogene foraminiferal biozones in the Tibetan Himalayas, and a pan-Tethyan foraminiferal correlation scheme
Orbitosiphon punjabensis		Foraminifera	Zongpu	24	limestone	China	Tibet	Gamba	Zongpu	Zongpubei		SE202005060304540	Zongpubei	88.588	28.274	RE202004280842109	Marcelle K. BouDagher-Fadel	2015	52.15	Late Cretaceous to early Paleogene foraminiferal biozones in the Tibetan Himalayas, and a pan-Tethyan foraminiferal correlation scheme
Ranikothalia sindensis		Foraminifera	Zongpu	24	limestone	China	Tibet	Gamba	Zongpu	Zongpubei		SE202005060304540	Zongpubei	88.588	28.274	RE202004280842109	Marcelle K. BouDagher-Fadel	2015	52.15	Late Cretaceous to early Paleogene foraminiferal biozones in the Tibetan Himalayas, and a pan-Tethyan foraminiferal correlation scheme
Lockhartia conditi		Foraminifera	Zongpu	24	limestone	China	Tibet	Gamba	Zongpu	Zongpubei		SE202005060304540	Zongpubei	88.588	28.274	RE202004280842109	Marcelle K. BouDagher-Fadel	2015	52.15	Late Cretaceous to early Paleogene foraminiferal biozones in the Tibetan Himalayas, and a pan-Tethyan foraminiferal correlation scheme
Daviesina langhami		Foraminifera	Zongpu	24	limestone	China	Tibet	Gamba	Zongpu	Zongpubei		SE202005060304540	Zongpubei	88.588	28.274	RE202004280842109	Marcelle K. BouDagher-Fadel	2015	52.15	Late Cretaceous to early Paleogene foraminiferal biozones in the Tibetan Himalayas, and a pan-Tethyan foraminiferal correlation scheme
Alveolina aramaea		Foraminifera	Zongpu	25	limestone	China	Tibet	Gamba	Zongpu	Zongpubei		SE202005060304540	Zongpubei	88.588	28.274	RE202004280842109	Marcelle K. BouDagher-Fadel	2015	55.35	Late Cretaceous to early Paleogene foraminiferal biozones in the Tibetan Himalayas, and a pan-Tethyan foraminiferal correlation scheme
Orbitolites complanatus		Foraminifera	Zongpu	25	limestone	China	Tibet	Gamba	Zongpu	Zongpubei		SE202005060304540	Zongpubei	88.588	28.274	RE202004280842109	Marcelle K. BouDagher-Fadel	2015	55.35	Late Cretaceous to early Paleogene foraminiferal biozones in the Tibetan Himalayas, and a pan-Tethyan foraminiferal correlation scheme
Opertorbitolites sp.		Foraminifera	Zongpu	25	limestone	China	Tibet	Gamba	Zongpu	Zongpubei		SE202005060304540	Zongpubei	88.588	28.274	RE202004280842109	Marcelle K. BouDagher-Fadel	2015	55.35	Late Cretaceous to early Paleogene foraminiferal biozones in the Tibetan Himalayas, and a pan-Tethyan foraminiferal correlation scheme
Alveolina ellipsoidalis		Foraminifera	Zongpu	25	limestone	China	Tibet	Gamba	Zongpu	Zongpubei		SE202005060304540	Zongpubei	88.588	28.274	RE202004280842109	Marcelle K. BouDagher-Fadel	2015	55.35	Late Cretaceous to early Paleogene foraminiferal biozones in the Tibetan Himalayas, and a pan-Tethyan foraminiferal correlation scheme
Miliolida spp.		Foraminifera	Zongpu	25	limestone	China	Tibet	Gamba	Zongpu	Zongpubei		SE202005060304540	Zongpubei	88.588	28.274	RE202004280842109	Marcelle K. BouDagher-Fadel	2015	55.35	Late Cretaceous to early Paleogene foraminiferal biozones in the Tibetan Himalayas, and a pan-Tethyan foraminiferal correlation scheme
Alveolina aramaea		Foraminifera	Zongpu	26	limestone	China	Tibet	Gamba	Zongpu	Zongpubei		SE202005060304540	Zongpubei	88.588	28.274	RE202004280842109	Marcelle K. BouDagher-Fadel	2015	57.55	Late Cretaceous to early Paleogene foraminiferal biozones in the Tibetan Himalayas, and a pan-Tethyan foraminiferal correlation scheme
Orbitolites complanatus		Foraminifera	Zongpu	26	limestone	China	Tibet	Gamba	Zongpu	Zongpubei		SE202005060304540	Zongpubei	88.588	28.274	RE202004280842109	Marcelle K. BouDagher-Fadel	2015	57.55	Late Cretaceous to early Paleogene foraminiferal biozones in the Tibetan Himalayas, and a pan-Tethyan foraminiferal correlation scheme
Opertorbitolites sp.		Foraminifera	Zongpu	26	limestone	China	Tibet	Gamba	Zongpu	Zongpubei		SE202005060304540	Zongpubei	88.588	28.274	RE202004280842109	Marcelle K. BouDagher-Fadel	2015	57.55	Late Cretaceous to early Paleogene foraminiferal biozones in the Tibetan Himalayas, and a pan-Tethyan foraminiferal correlation scheme
Alveolina ellipsoidalis		Foraminifera	Zongpu	26	limestone	China	Tibet	Gamba	Zongpu	Zongpubei		SE202005060304540	Zongpubei	88.588	28.274	RE202004280842109	Marcelle K. BouDagher-Fadel	2015	57.55	Late Cretaceous to early Paleogene foraminiferal biozones in the Tibetan Himalayas, and a pan-Tethyan foraminiferal correlation scheme
Miliolida spp.		Foraminifera	Zongpu	26	limestone	China	Tibet	Gamba	Zongpu	Zongpubei		SE202005060304540	Zongpubei	88.588	28.274	RE202004280842109	Marcelle K. BouDagher-Fadel	2015	57.55	Late Cretaceous to early Paleogene foraminiferal biozones in the Tibetan Himalayas, and a pan-Tethyan foraminiferal correlation scheme
Textularia spp.		Foraminifera	Zongpu	26	limestone	China	Tibet	Gamba	Zongpu	Zongpubei		SE202005060304540	Zongpubei	88.588	28.274	RE202004280842109	Marcelle K. BouDagher-Fadel	2015	57.55	Late Cretaceous to early Paleogene foraminiferal biozones in the Tibetan Himalayas, and a pan-Tethyan foraminiferal correlation scheme
Textularia spp.		Foraminifera	Zongpu	27	limestone	China	Tibet	Gamba	Zongpu	Zongpubei		SE202005060304540	Zongpubei	88.588	28.274	RE202004280842109	Marcelle K. BouDagher-Fadel	2015	58.85	Late Cretaceous to early Paleogene foraminiferal biozones in the Tibetan Himalayas, and a pan-Tethyan foraminiferal correlation scheme
Alveolina moussoulensis		Foraminifera	Zongpu	27	limestone	China	Tibet	Gamba	Zongpu	Zongpubei		SE202005060304540	Zongpubei	88.588	28.274	RE202004280842109	Marcelle K. BouDagher-Fadel	2015	58.85	Late Cretaceous to early Paleogene foraminiferal biozones in the Tibetan Himalayas, and a pan-Tethyan foraminiferal correlation scheme
Alveolina moussoulensis		Foraminifera	Zongpu	28	limestone	China	Tibet	Gamba	Zongpu	Zongpubei		SE202005060304540	Zongpubei	88.588	28.274	RE202004280842109	Marcelle K. BouDagher-Fadel	2015	61.15	Late Cretaceous to early Paleogene foraminiferal biozones in the Tibetan Himalayas, and a pan-Tethyan foraminiferal correlation scheme
Alveolina nuttalli		Foraminifera	Zongpu	28	limestone	China	Tibet	Gamba	Zongpu	Zongpubei		SE202005060304540	Zongpubei	88.588	28.274	RE202004280842109	Marcelle K. BouDagher-Fadel	2015	61.15	Late Cretaceous to early Paleogene foraminiferal biozones in the Tibetan Himalayas, and a pan-Tethyan foraminiferal correlation scheme
Orbitolites complanatus		Foraminifera	Zongpu	29	limestone	China	Tibet	Gamba	Zongpu	Zongpubei		SE202005060304540	Zongpubei	88.588	28.274	RE202004280842109	Marcelle K. BouDagher-Fadel	2015	63.55	Late Cretaceous to early Paleogene foraminiferal biozones in the Tibetan Himalayas, and a pan-Tethyan foraminiferal correlation scheme
Alveolina oblonga		Foraminifera	Zongpu	29	limestone	China	Tibet	Gamba	Zongpu	Zongpubei		SE202005060304540	Zongpubei	88.588	28.274	RE202004280842109	Marcelle K. BouDagher-Fadel	2015	63.55	Late Cretaceous to early Paleogene foraminiferal biozones in the Tibetan Himalayas, and a pan-Tethyan foraminiferal correlation scheme
Alveolina corbarica		Foraminifera	Zongpu	29	limestone	China	Tibet	Gamba	Zongpu	Zongpubei		SE202005060304540	Zongpubei	88.588	28.274	RE202004280842109	Marcelle K. BouDagher-Fadel	2015	63.55	Late Cretaceous to early Paleogene foraminiferal biozones in the Tibetan Himalayas, and a pan-Tethyan foraminiferal correlation scheme
Orbitolites complanatus		Foraminifera	Zongpu	30	limestone	China	Tibet	Gamba	Zongpu	Zongpubei		SE202005060304540	Zongpubei	88.588	28.274	RE202004280842109	Marcelle K. BouDagher-Fadel	2015	66.55	Late Cretaceous to early Paleogene foraminiferal biozones in the Tibetan Himalayas, and a pan-Tethyan foraminiferal correlation scheme
Alveolina corbarica		Foraminifera	Zongpu	30	limestone	China	Tibet	Gamba	Zongpu	Zongpubei		SE202005060304540	Zongpubei	88.588	28.274	RE202004280842109	Marcelle K. BouDagher-Fadel	2015	66.55	Late Cretaceous to early Paleogene foraminiferal biozones in the Tibetan Himalayas, and a pan-Tethyan foraminiferal correlation scheme
Orbitolites complanatus		Foraminifera	Zongpu	31	limestone	China	Tibet	Gamba	Zongpu	Zongpubei		SE202005060304540	Zongpubei	88.588	28.274	RE202004280842109	Marcelle K. BouDagher-Fadel	2015	68.05	Late Cretaceous to early Paleogene foraminiferal biozones in the Tibetan Himalayas, and a pan-Tethyan foraminiferal correlation scheme
Alveolina trempina		Foraminifera	Zongpu	32	limestone	China	Tibet	Gamba	Zongpu	Zongpubei		SE202005060304540	Zongpubei	88.588	28.274	RE202004280842109	Marcelle K. BouDagher-Fadel	2015	69.95	Late Cretaceous to early Paleogene foraminiferal biozones in the Tibetan Himalayas, and a pan-Tethyan foraminiferal correlation scheme
Orbitolites complanatus		Foraminifera	Zongpu	33	limestone	China	Tibet	Gamba	Zongpu	Zongpubei		SE202005060304540	Zongpubei	88.588	28.274	RE202004280842109	Marcelle K. BouDagher-Fadel	2015	71.25	Late Cretaceous to early Paleogene foraminiferal biozones in the Tibetan Himalayas, and a pan-Tethyan foraminiferal correlation scheme
Alveolina trempina		Foraminifera	Zongpu	33	limestone	China	Tibet	Gamba	Zongpu	Zongpubei		SE202005060304540	Zongpubei	88.588	28.274	RE202004280842109	Marcelle K. BouDagher-Fadel	2015	71.25	Late Cretaceous to early Paleogene foraminiferal biozones in the Tibetan Himalayas, and a pan-Tethyan foraminiferal correlation scheme
Orbitolites complanatus		Foraminifera	Zongpu	34	limestone	China	Tibet	Gamba	Zongpu	Zongpubei		SE202005060304540	Zongpubei	88.588	28.274	RE202004280842109	Marcelle K. BouDagher-Fadel	2015	73.85	Late Cretaceous to early Paleogene foraminiferal biozones in the Tibetan Himalayas, and a pan-Tethyan foraminiferal correlation scheme
Alveolina schwageri		Foraminifera	Zongpu	34	limestone	China	Tibet	Gamba	Zongpu	Zongpubei		SE202005060304540	Zongpubei	88.588	28.274	RE202004280842109	Marcelle K. BouDagher-Fadel	2015	73.85	Late Cretaceous to early Paleogene foraminiferal biozones in the Tibetan Himalayas, and a pan-Tethyan foraminiferal correlation scheme
Lockhartia haimei		Foraminifera	Zongpu	35	limestone	China	Tibet	Gamba	Zongpu	Zongpubei		SE202005060304540	Zongpubei	88.588	28.274	RE202004280842109	Marcelle K. BouDagher-Fadel	2015	75.15	Late Cretaceous to early Paleogene foraminiferal biozones in the Tibetan Himalayas, and a pan-Tethyan foraminiferal correlation scheme
Lockhartia conditi		Foraminifera	Zongpu	35	limestone	China	Tibet	Gamba	Zongpu	Zongpubei		SE202005060304540	Zongpubei	88.588	28.274	RE202004280842109	Marcelle K. BouDagher-Fadel	2015	75.15	Late Cretaceous to early Paleogene foraminiferal biozones in the Tibetan Himalayas, and a pan-Tethyan foraminiferal correlation scheme
Alveolina schwageri		Foraminifera	Zongpu	35	limestone	China	Tibet	Gamba	Zongpu	Zongpubei		SE202005060304540	Zongpubei	88.588	28.274	RE202004280842109	Marcelle K. BouDagher-Fadel	2015	75.15	Late Cretaceous to early Paleogene foraminiferal biozones in the Tibetan Himalayas, and a pan-Tethyan foraminiferal correlation scheme
Assilina leymeriei		Foraminifera	Zongpu	35	limestone	China	Tibet	Gamba	Zongpu	Zongpubei		SE202005060304540	Zongpubei	88.588	28.274	RE202004280842109	Marcelle K. BouDagher-Fadel	2015	75.15	Late Cretaceous to early Paleogene foraminiferal biozones in the Tibetan Himalayas, and a pan-Tethyan foraminiferal correlation scheme
Nummulites atacicus		Foraminifera	Zongpu	35	limestone	China	Tibet	Gamba	Zongpu	Zongpubei		SE202005060304540	Zongpubei	88.588	28.274	RE202004280842109	Marcelle K. BouDagher-Fadel	2015	75.15	Late Cretaceous to early Paleogene foraminiferal biozones in the Tibetan Himalayas, and a pan-Tethyan foraminiferal correlation scheme
Assilina placentula		Foraminifera	Zongpu	35	limestone	China	Tibet	Gamba	Zongpu	Zongpubei		SE202005060304540	Zongpubei	88.588	28.274	RE202004280842109	Marcelle K. BouDagher-Fadel	2015	75.15	Late Cretaceous to early Paleogene foraminiferal biozones in the Tibetan Himalayas, and a pan-Tethyan foraminiferal correlation scheme
Lockhartia conditi		Foraminifera	Zongpu	36	limestone	China	Tibet	Gamba	Zongpu	Zongpubei		SE202005060304540	Zongpubei	88.588	28.274	RE202004280842109	Marcelle K. BouDagher-Fadel	2015	77.65	Late Cretaceous to early Paleogene foraminiferal biozones in the Tibetan Himalayas, and a pan-Tethyan foraminiferal correlation scheme
Orbitolites complanatus		Foraminifera	Zongpu	36	limestone	China	Tibet	Gamba	Zongpu	Zongpubei		SE202005060304540	Zongpubei	88.588	28.274	RE202004280842109	Marcelle K. BouDagher-Fadel	2015	77.65	Late Cretaceous to early Paleogene foraminiferal biozones in the Tibetan Himalayas, and a pan-Tethyan foraminiferal correlation scheme
Alveolina nuttalli		Foraminifera	Zongpu	36	limestone	China	Tibet	Gamba	Zongpu	Zongpubei		SE202005060304540	Zongpubei	88.588	28.274	RE202004280842109	Marcelle K. BouDagher-Fadel	2015	77.65	Late Cretaceous to early Paleogene foraminiferal biozones in the Tibetan Himalayas, and a pan-Tethyan foraminiferal correlation scheme
Nummulites burdigalensis		Foraminifera	Zongpu	36	limestone	China	Tibet	Gamba	Zongpu	Zongpubei		SE202005060304540	Zongpubei	88.588	28.274	RE202004280842109	Marcelle K. BouDagher-Fadel	2015	77.65	Late Cretaceous to early Paleogene foraminiferal biozones in the Tibetan Himalayas, and a pan-Tethyan foraminiferal correlation scheme
Lockhartia haimei		Foraminifera	Zongpu	37	limestone	China	Tibet	Gamba	Zongpu	Zongpubei		SE202005060304540	Zongpubei	88.588	28.274	RE202004280842109	Marcelle K. BouDagher-Fadel	2015	80.35	Late Cretaceous to early Paleogene foraminiferal biozones in the Tibetan Himalayas, and a pan-Tethyan foraminiferal correlation scheme
Lockhartia conditi		Foraminifera	Zongpu	37	limestone	China	Tibet	Gamba	Zongpu	Zongpubei		SE202005060304540	Zongpubei	88.588	28.274	RE202004280842109	Marcelle K. BouDagher-Fadel	2015	80.35	Late Cretaceous to early Paleogene foraminiferal biozones in the Tibetan Himalayas, and a pan-Tethyan foraminiferal correlation scheme
Nummulites atacicus		Foraminifera	Zongpu	37	limestone	China	Tibet	Gamba	Zongpu	Zongpubei		SE202005060304540	Zongpubei	88.588	28.274	RE202004280842109	Marcelle K. BouDagher-Fadel	2015	80.35	Late Cretaceous to early Paleogene foraminiferal biozones in the Tibetan Himalayas, and a pan-Tethyan foraminiferal correlation scheme
Assilina placentula		Foraminifera	Zongpu	37	limestone	China	Tibet	Gamba	Zongpu	Zongpubei		SE202005060304540	Zongpubei	88.588	28.274	RE202004280842109	Marcelle K. BouDagher-Fadel	2015	80.35	Late Cretaceous to early Paleogene foraminiferal biozones in the Tibetan Himalayas, and a pan-Tethyan foraminiferal correlation scheme
Nummulites cantabricus		Foraminifera	Zongpu	38	limestone	China	Tibet	Gamba	Zongpu	Zongpubei		SE202005060304540	Zongpubei	88.588	28.274	RE202004280842109	Marcelle K. BouDagher-Fadel	2015	81.45	Late Cretaceous to early Paleogene foraminiferal biozones in the Tibetan Himalayas, and a pan-Tethyan foraminiferal correlation scheme
Lockhartia conditi		Foraminifera	Zongpu	39	limestone	China	Tibet	Gamba	Zongpu	Zongpubei		SE202005060304540	Zongpubei	88.588	28.274	RE202004280842109	Marcelle K. BouDagher-Fadel	2015	82.65	Late Cretaceous to early Paleogene foraminiferal biozones in the Tibetan Himalayas, and a pan-Tethyan foraminiferal correlation scheme
Alveolina oblonga		Foraminifera	Zongpu	39	limestone	China	Tibet	Gamba	Zongpu	Zongpubei		SE202005060304540	Zongpubei	88.588	28.274	RE202004280842109	Marcelle K. BouDagher-Fadel	2015	82.65	Late Cretaceous to early Paleogene foraminiferal biozones in the Tibetan Himalayas, and a pan-Tethyan foraminiferal correlation scheme
Alveolina schwageri		Foraminifera	Zongpu	39	limestone	China	Tibet	Gamba	Zongpu	Zongpubei		SE202005060304540	Zongpubei	88.588	28.274	RE202004280842109	Marcelle K. BouDagher-Fadel	2015	82.65	Late Cretaceous to early Paleogene foraminiferal biozones in the Tibetan Himalayas, and a pan-Tethyan foraminiferal correlation scheme
Assilina leymeriei		Foraminifera	Zongpu	39	limestone	China	Tibet	Gamba	Zongpu	Zongpubei		SE202005060304540	Zongpubei	88.588	28.274	RE202004280842109	Marcelle K. BouDagher-Fadel	2015	82.65	Late Cretaceous to early Paleogene foraminiferal biozones in the Tibetan Himalayas, and a pan-Tethyan foraminiferal correlation scheme
Morozovella spp.		Foraminifera	Enba	40	shale	China	Tibet	Gamba	Zongpu	Zongpubei		SE202005060304540	Zongpubei	88.588	28.274	RE202004280842109	Marcelle K. BouDagher-Fadel	2015	85.75	Late Cretaceous to early Paleogene foraminiferal biozones in the Tibetan Himalayas, and a pan-Tethyan foraminiferal correlation scheme
Turborotalia possagnoensis		Foraminifera	Enba	40	shale	China	Tibet	Gamba	Zongpu	Zongpubei		SE202005060304540	Zongpubei	88.588	28.274	RE202004280842109	Marcelle K. BouDagher-Fadel	2015	85.75	Late Cretaceous to early Paleogene foraminiferal biozones in the Tibetan Himalayas, and a pan-Tethyan foraminiferal correlation scheme
Turborotalia possagnoensis		Foraminifera	Enba	41	shale	China	Tibet	Gamba	Zongpu	Zongpubei		SE202005060304540	Zongpubei	88.588	28.274	RE202004280842109	Marcelle K. BouDagher-Fadel	2015	100.85	Late Cretaceous to early Paleogene foraminiferal biozones in the Tibetan Himalayas, and a pan-Tethyan foraminiferal correlation scheme
Globigerinatheka subconglobata		Foraminifera	Enba	41	shale	China	Tibet	Gamba	Zongpu	Zongpubei		SE202005060304540	Zongpubei	88.588	28.274	RE202004280842109	Marcelle K. BouDagher-Fadel	2015	100.85	Late Cretaceous to early Paleogene foraminiferal biozones in the Tibetan Himalayas, and a pan-Tethyan foraminiferal correlation scheme
Acarinina bulbrooki		Foraminifera	Enba	42	shale	China	Tibet	Gamba	Zongpu	Zongpubei		SE202005060304540	Zongpubei	88.588	28.274	RE202004280842109	Marcelle K. BouDagher-Fadel	2015	102.15	Late Cretaceous to early Paleogene foraminiferal biozones in the Tibetan Himalayas, and a pan-Tethyan foraminiferal correlation scheme
Acarinina bulbrooki		Foraminifera	Enba	43	shale	China	Tibet	Gamba	Zongpu	Zongpubei		SE202005060304540	Zongpubei	88.588	28.274	RE202004280842109	Marcelle K. BouDagher-Fadel	2015	108.45	Late Cretaceous to early Paleogene foraminiferal biozones in the Tibetan Himalayas, and a pan-Tethyan foraminiferal correlation scheme
Acarinina bulbrooki		Foraminifera	Enba	44	shale	China	Tibet	Gamba	Zongpu	Zongpubei		SE202005060304540	Zongpubei	88.588	28.274	RE202004280842109	Marcelle K. BouDagher-Fadel	2015	113.85	Late Cretaceous to early Paleogene foraminiferal biozones in the Tibetan Himalayas, and a pan-Tethyan foraminiferal correlation scheme
Acarinina bulbrooki		Foraminifera	Enba	45	shale	China	Tibet	Gamba	Zongpu	Zongpubei		SE202005060304540	Zongpubei	88.588	28.274	RE202004280842109	Marcelle K. BouDagher-Fadel	2015	115.05	Late Cretaceous to early Paleogene foraminiferal biozones in the Tibetan Himalayas, and a pan-Tethyan foraminiferal correlation scheme
Turborotalia frontosa		Foraminifera	Enba	45	shale	China	Tibet	Gamba	Zongpu	Zongpubei		SE202005060304540	Zongpubei	88.588	28.274	RE202004280842109	Marcelle K. BouDagher-Fadel	2015	115.05	Late Cretaceous to early Paleogene foraminiferal biozones in the Tibetan Himalayas, and a pan-Tethyan foraminiferal correlation scheme
Acarinina bulbrooki		Foraminifera	Enba	46	shale	China	Tibet	Gamba	Zongpu	Zongpubei		SE202005060304540	Zongpubei	88.588	28.274	RE202004280842109	Marcelle K. BouDagher-Fadel	2015	116.15	Late Cretaceous to early Paleogene foraminiferal biozones in the Tibetan Himalayas, and a pan-Tethyan foraminiferal correlation scheme
Turborotalia frontosa		Foraminifera	Enba	46	shale	China	Tibet	Gamba	Zongpu	Zongpubei		SE202005060304540	Zongpubei	88.588	28.274	RE202004280842109	Marcelle K. BouDagher-Fadel	2015	116.15	Late Cretaceous to early Paleogene foraminiferal biozones in the Tibetan Himalayas, and a pan-Tethyan foraminiferal correlation scheme
Turborotalia centralis		Foraminifera	Enba	46	shale	China	Tibet	Gamba	Zongpu	Zongpubei		SE202005060304540	Zongpubei	88.588	28.274	RE202004280842109	Marcelle K. BouDagher-Fadel	2015	116.15	Late Cretaceous to early Paleogene foraminiferal biozones in the Tibetan Himalayas, and a pan-Tethyan foraminiferal correlation scheme
Morozovella spinulosa		Foraminifera	Enba	46	shale	China	Tibet	Gamba	Zongpu	Zongpubei		SE202005060304540	Zongpubei	88.588	28.274	RE202004280842109	Marcelle K. BouDagher-Fadel	2015	116.15	Late Cretaceous to early Paleogene foraminiferal biozones in the Tibetan Himalayas, and a pan-Tethyan foraminiferal correlation scheme
Globigerinatheka subconglobata		Foraminifera	Enba	47	shale	China	Tibet	Gamba	Zongpu	Zongpubei		SE202005060304540	Zongpubei	88.588	28.274	RE202004280842109	Marcelle K. BouDagher-Fadel	2015	117.25	Late Cretaceous to early Paleogene foraminiferal biozones in the Tibetan Himalayas, and a pan-Tethyan foraminiferal correlation scheme
Morozovella spinulosa		Foraminifera	Enba	48	shale	China	Tibet	Gamba	Zongpu	Zongpubei		SE202005060304540	Zongpubei	88.588	28.274	RE202004280842109	Marcelle K. BouDagher-Fadel	2015	128.15	Late Cretaceous to early Paleogene foraminiferal biozones in the Tibetan Himalayas, and a pan-Tethyan foraminiferal correlation scheme
Morozovella spp.		Foraminifera	Enba	49	shale	China	Tibet	Gamba	Zongpu	Zongpubei		SE202005060304540	Zongpubei	88.588	28.274	RE202004280842109	Marcelle K. BouDagher-Fadel	2015	136.45	Late Cretaceous to early Paleogene foraminiferal biozones in the Tibetan Himalayas, and a pan-Tethyan foraminiferal correlation scheme
Turborotalia frontosa		Foraminifera	Enba	50	shale	China	Tibet	Gamba	Zongpu	Zongpubei		SE202005060304540	Zongpubei	88.588	28.274	RE202004280842109	Marcelle K. BouDagher-Fadel	2015	137.75	Late Cretaceous to early Paleogene foraminiferal biozones in the Tibetan Himalayas, and a pan-Tethyan foraminiferal correlation scheme
Morozovella spp.		Foraminifera	Enba	51	shale	China	Tibet	Gamba	Zongpu	Zongpubei		SE202005060304540	Zongpubei	88.588	28.274	RE202004280842109	Marcelle K. BouDagher-Fadel	2015	156.55	Late Cretaceous to early Paleogene foraminiferal biozones in the Tibetan Himalayas, and a pan-Tethyan foraminiferal correlation scheme
Turborotalia frontosa		Foraminifera	Enba	51	shale	China	Tibet	Gamba	Zongpu	Zongpubei		SE202005060304540	Zongpubei	88.588	28.274	RE202004280842109	Marcelle K. BouDagher-Fadel	2015	156.55	Late Cretaceous to early Paleogene foraminiferal biozones in the Tibetan Himalayas, and a pan-Tethyan foraminiferal correlation scheme
Lockhartia haimei		Foraminifera	Zongpu	52	limestone	China	Tibet	Gamba	Zongpu	Zongpubei		SE202005060304540	Zongpubei	88.588	28.274	RE202004280842109	Marcelle K. BouDagher-Fadel	2015	207.35	Late Cretaceous to early Paleogene foraminiferal biozones in the Tibetan Himalayas, and a pan-Tethyan foraminiferal correlation scheme
Orbitosiphon punjabensis		Foraminifera	Zongpu	52	limestone	China	Tibet	Gamba	Zongpu	Zongpubei		SE202005060304540	Zongpubei	88.588	28.274	RE202004280842109	Marcelle K. BouDagher-Fadel	2015	207.35	Late Cretaceous to early Paleogene foraminiferal biozones in the Tibetan Himalayas, and a pan-Tethyan foraminiferal correlation scheme
Miscellanea miscella		Foraminifera	Zongpu	52	limestone	China	Tibet	Gamba	Zongpu	Zongpubei		SE202005060304540	Zongpubei	88.588	28.274	RE202004280842109	Marcelle K. BouDagher-Fadel	2015	207.35	Late Cretaceous to early Paleogene foraminiferal biozones in the Tibetan Himalayas, and a pan-Tethyan foraminiferal correlation scheme
Assilina dandotica		Foraminifera	Zongpu	52	limestone	China	Tibet	Gamba	Zongpu	Zongpubei		SE202005060304540	Zongpubei	88.588	28.274	RE202004280842109	Marcelle K. BouDagher-Fadel	2015	207.35	Late Cretaceous to early Paleogene foraminiferal biozones in the Tibetan Himalayas, and a pan-Tethyan foraminiferal correlation scheme
Lockhartia haimei		Foraminifera	Zongpu	53	limestone	China	Tibet	Gamba	Zongpu	Zongpubei		SE202005060304540	Zongpubei	88.588	28.274	RE202004280842109	Marcelle K. BouDagher-Fadel	2015	213.75	Late Cretaceous to early Paleogene foraminiferal biozones in the Tibetan Himalayas, and a pan-Tethyan foraminiferal correlation scheme
Orbitosiphon punjabensis		Foraminifera	Zongpu	53	limestone	China	Tibet	Gamba	Zongpu	Zongpubei		SE202005060304540	Zongpubei	88.588	28.274	RE202004280842109	Marcelle K. BouDagher-Fadel	2015	213.75	Late Cretaceous to early Paleogene foraminiferal biozones in the Tibetan Himalayas, and a pan-Tethyan foraminiferal correlation scheme
Miscellanea miscella		Foraminifera	Zongpu	53	limestone	China	Tibet	Gamba	Zongpu	Zongpubei		SE202005060304540	Zongpubei	88.588	28.274	RE202004280842109	Marcelle K. BouDagher-Fadel	2015	213.75	Late Cretaceous to early Paleogene foraminiferal biozones in the Tibetan Himalayas, and a pan-Tethyan foraminiferal correlation scheme
Assilina dandotica		Foraminifera	Zongpu	53	limestone	China	Tibet	Gamba	Zongpu	Zongpubei		SE202005060304540	Zongpubei	88.588	28.274	RE202004280842109	Marcelle K. BouDagher-Fadel	2015	213.75	Late Cretaceous to early Paleogene foraminiferal biozones in the Tibetan Himalayas, and a pan-Tethyan foraminiferal correlation scheme
Orbitolites complanatus		Foraminifera	Zongpu	1	limestone	China	Tibet	Tingri	Qumiba	Qumiba		SE202005060529269	Qumiba	87.126	28.659	RE202004280842109	Marcelle K. BouDagher-Fadel	2015	1.75	Late Cretaceous to early Paleogene foraminiferal biozones in the Tibetan Himalayas, and a pan-Tethyan foraminiferal correlation scheme
Nummulites atacicus		Foraminifera	Zongpu	1	limestone	China	Tibet	Tingri	Qumiba	Qumiba		SE202005060529269	Qumiba	87.126	28.659	RE202004280842109	Marcelle K. BouDagher-Fadel	2015	1.75	Late Cretaceous to early Paleogene foraminiferal biozones in the Tibetan Himalayas, and a pan-Tethyan foraminiferal correlation scheme
Alveolina globosa		Foraminifera	Zongpu	1	limestone	China	Tibet	Tingri	Qumiba	Qumiba		SE202005060529269	Qumiba	87.126	28.659	RE202004280842109	Marcelle K. BouDagher-Fadel	2015	1.75	Late Cretaceous to early Paleogene foraminiferal biozones in the Tibetan Himalayas, and a pan-Tethyan foraminiferal correlation scheme
Nummulites globulus		Foraminifera	Zongpu	1	limestone	China	Tibet	Tingri	Qumiba	Qumiba		SE202005060529269	Qumiba	87.126	28.659	RE202004280842109	Marcelle K. BouDagher-Fadel	2015	1.75	Late Cretaceous to early Paleogene foraminiferal biozones in the Tibetan Himalayas, and a pan-Tethyan foraminiferal correlation scheme
Alveolina trempina		Foraminifera	Zongpu	1	limestone	China	Tibet	Tingri	Qumiba	Qumiba		SE202005060529269	Qumiba	87.126	28.659	RE202004280842109	Marcelle K. BouDagher-Fadel	2015	1.75	Late Cretaceous to early Paleogene foraminiferal biozones in the Tibetan Himalayas, and a pan-Tethyan foraminiferal correlation scheme
Alveolina aragonensis		Foraminifera	Zongpu	2	limestone	China	Tibet	Tingri	Qumiba	Qumiba		SE202005060529269	Qumiba	87.126	28.659	RE202004280842109	Marcelle K. BouDagher-Fadel	2015	2.55	Late Cretaceous to early Paleogene foraminiferal biozones in the Tibetan Himalayas, and a pan-Tethyan foraminiferal correlation scheme
Alveolina globosa		Foraminifera	Zongpu	3	limestone	China	Tibet	Tingri	Qumiba	Qumiba		SE202005060529269	Qumiba	87.126	28.659	RE202004280842109	Marcelle K. BouDagher-Fadel	2015	3.95	Late Cretaceous to early Paleogene foraminiferal biozones in the Tibetan Himalayas, and a pan-Tethyan foraminiferal correlation scheme
Assilina granulosa		Foraminifera	Zongpu	3	limestone	China	Tibet	Tingri	Qumiba	Qumiba		SE202005060529269	Qumiba	87.126	28.659	RE202004280842109	Marcelle K. BouDagher-Fadel	2015	3.95	Late Cretaceous to early Paleogene foraminiferal biozones in the Tibetan Himalayas, and a pan-Tethyan foraminiferal correlation scheme
Alveolina trempina		Foraminifera	Zongpu	3	limestone	China	Tibet	Tingri	Qumiba	Qumiba		SE202005060529269	Qumiba	87.126	28.659	RE202004280842109	Marcelle K. BouDagher-Fadel	2015	3.95	Late Cretaceous to early Paleogene foraminiferal biozones in the Tibetan Himalayas, and a pan-Tethyan foraminiferal correlation scheme
Orbitolites complanatus		Foraminifera	Zongpu	4	limestone	China	Tibet	Tingri	Qumiba	Qumiba		SE202005060529269	Qumiba	87.126	28.659	RE202004280842109	Marcelle K. BouDagher-Fadel	2015	4.95	Late Cretaceous to early Paleogene foraminiferal biozones in the Tibetan Himalayas, and a pan-Tethyan foraminiferal correlation scheme
Nummulites atacicus		Foraminifera	Zongpu	4	limestone	China	Tibet	Tingri	Qumiba	Qumiba		SE202005060529269	Qumiba	87.126	28.659	RE202004280842109	Marcelle K. BouDagher-Fadel	2015	4.95	Late Cretaceous to early Paleogene foraminiferal biozones in the Tibetan Himalayas, and a pan-Tethyan foraminiferal correlation scheme
Nummulites globulus		Foraminifera	Zongpu	4	limestone	China	Tibet	Tingri	Qumiba	Qumiba		SE202005060529269	Qumiba	87.126	28.659	RE202004280842109	Marcelle K. BouDagher-Fadel	2015	4.95	Late Cretaceous to early Paleogene foraminiferal biozones in the Tibetan Himalayas, and a pan-Tethyan foraminiferal correlation scheme
Alveolina trempina		Foraminifera	Zongpu	5	limestone	China	Tibet	Tingri	Qumiba	Qumiba		SE202005060529269	Qumiba	87.126	28.659	RE202004280842109	Marcelle K. BouDagher-Fadel	2015	6.05	Late Cretaceous to early Paleogene foraminiferal biozones in the Tibetan Himalayas, and a pan-Tethyan foraminiferal correlation scheme
Nummulites atacicus		Foraminifera	Zongpu	6	limestone	China	Tibet	Tingri	Qumiba	Qumiba		SE202005060529269	Qumiba	87.126	28.659	RE202004280842109	Marcelle K. BouDagher-Fadel	2015	8.65	Late Cretaceous to early Paleogene foraminiferal biozones in the Tibetan Himalayas, and a pan-Tethyan foraminiferal correlation scheme
Alveolina globosa		Foraminifera	Zongpu	6	limestone	China	Tibet	Tingri	Qumiba	Qumiba		SE202005060529269	Qumiba	87.126	28.659	RE202004280842109	Marcelle K. BouDagher-Fadel	2015	8.65	Late Cretaceous to early Paleogene foraminiferal biozones in the Tibetan Himalayas, and a pan-Tethyan foraminiferal correlation scheme
Nummulites globulus		Foraminifera	Zongpu	6	limestone	China	Tibet	Tingri	Qumiba	Qumiba		SE202005060529269	Qumiba	87.126	28.659	RE202004280842109	Marcelle K. BouDagher-Fadel	2015	8.65	Late Cretaceous to early Paleogene foraminiferal biozones in the Tibetan Himalayas, and a pan-Tethyan foraminiferal correlation scheme
Assilina laminosa		Foraminifera	Zongpu	6	limestone	China	Tibet	Tingri	Qumiba	Qumiba		SE202005060529269	Qumiba	87.126	28.659	RE202004280842109	Marcelle K. BouDagher-Fadel	2015	8.65	Late Cretaceous to early Paleogene foraminiferal biozones in the Tibetan Himalayas, and a pan-Tethyan foraminiferal correlation scheme
Discocyclina ranikotensis		Foraminifera	Zongpu	6	limestone	China	Tibet	Tingri	Qumiba	Qumiba		SE202005060529269	Qumiba	87.126	28.659	RE202004280842109	Marcelle K. BouDagher-Fadel	2015	8.65	Late Cretaceous to early Paleogene foraminiferal biozones in the Tibetan Himalayas, and a pan-Tethyan foraminiferal correlation scheme
Nummulites mamillatus		Foraminifera	Zongpu	6	limestone	China	Tibet	Tingri	Qumiba	Qumiba		SE202005060529269	Qumiba	87.126	28.659	RE202004280842109	Marcelle K. BouDagher-Fadel	2015	8.65	Late Cretaceous to early Paleogene foraminiferal biozones in the Tibetan Himalayas, and a pan-Tethyan foraminiferal correlation scheme
Assilina leymeriei		Foraminifera	Zongpu	6	limestone	China	Tibet	Tingri	Qumiba	Qumiba		SE202005060529269	Qumiba	87.126	28.659	RE202004280842109	Marcelle K. BouDagher-Fadel	2015	8.65	Late Cretaceous to early Paleogene foraminiferal biozones in the Tibetan Himalayas, and a pan-Tethyan foraminiferal correlation scheme
Discocyclina dispansa		Foraminifera	Zongpu	6	limestone	China	Tibet	Tingri	Qumiba	Qumiba		SE202005060529269	Qumiba	87.126	28.659	RE202004280842109	Marcelle K. BouDagher-Fadel	2015	8.65	Late Cretaceous to early Paleogene foraminiferal biozones in the Tibetan Himalayas, and a pan-Tethyan foraminiferal correlation scheme
Orbitolites complanatus		Foraminifera	Zongpu	7	limestone	China	Tibet	Tingri	Qumiba	Qumiba		SE202005060529269	Qumiba	87.126	28.659	RE202004280842109	Marcelle K. BouDagher-Fadel	2015	14.15	Late Cretaceous to early Paleogene foraminiferal biozones in the Tibetan Himalayas, and a pan-Tethyan foraminiferal correlation scheme
Nummulites atacicus		Foraminifera	Zongpu	7	limestone	China	Tibet	Tingri	Qumiba	Qumiba		SE202005060529269	Qumiba	87.126	28.659	RE202004280842109	Marcelle K. BouDagher-Fadel	2015	14.15	Late Cretaceous to early Paleogene foraminiferal biozones in the Tibetan Himalayas, and a pan-Tethyan foraminiferal correlation scheme
Alveolina globosa		Foraminifera	Zongpu	7	limestone	China	Tibet	Tingri	Qumiba	Qumiba		SE202005060529269	Qumiba	87.126	28.659	RE202004280842109	Marcelle K. BouDagher-Fadel	2015	14.15	Late Cretaceous to early Paleogene foraminiferal biozones in the Tibetan Himalayas, and a pan-Tethyan foraminiferal correlation scheme
Assilina granulosa		Foraminifera	Zongpu	7	limestone	China	Tibet	Tingri	Qumiba	Qumiba		SE202005060529269	Qumiba	87.126	28.659	RE202004280842109	Marcelle K. BouDagher-Fadel	2015	14.15	Late Cretaceous to early Paleogene foraminiferal biozones in the Tibetan Himalayas, and a pan-Tethyan foraminiferal correlation scheme
Assilina laminosa		Foraminifera	Zongpu	7	limestone	China	Tibet	Tingri	Qumiba	Qumiba		SE202005060529269	Qumiba	87.126	28.659	RE202004280842109	Marcelle K. BouDagher-Fadel	2015	14.15	Late Cretaceous to early Paleogene foraminiferal biozones in the Tibetan Himalayas, and a pan-Tethyan foraminiferal correlation scheme
Discocyclina ranikotensis		Foraminifera	Zongpu	8	limestone	China	Tibet	Tingri	Qumiba	Qumiba		SE202005060529269	Qumiba	87.126	28.659	RE202004280842109	Marcelle K. BouDagher-Fadel	2015	14.75	Late Cretaceous to early Paleogene foraminiferal biozones in the Tibetan Himalayas, and a pan-Tethyan foraminiferal correlation scheme
Assilina leymeriei		Foraminifera	Zongpu	8	limestone	China	Tibet	Tingri	Qumiba	Qumiba		SE202005060529269	Qumiba	87.126	28.659	RE202004280842109	Marcelle K. BouDagher-Fadel	2015	14.75	Late Cretaceous to early Paleogene foraminiferal biozones in the Tibetan Himalayas, and a pan-Tethyan foraminiferal correlation scheme
Discocyclina dispansa		Foraminifera	Zongpu	8	limestone	China	Tibet	Tingri	Qumiba	Qumiba		SE202005060529269	Qumiba	87.126	28.659	RE202004280842109	Marcelle K. BouDagher-Fadel	2015	14.75	Late Cretaceous to early Paleogene foraminiferal biozones in the Tibetan Himalayas, and a pan-Tethyan foraminiferal correlation scheme
Nummulites cantabricus		Foraminifera	Zongpu	8	limestone	China	Tibet	Tingri	Qumiba	Qumiba		SE202005060529269	Qumiba	87.126	28.659	RE202004280842109	Marcelle K. BouDagher-Fadel	2015	14.75	Late Cretaceous to early Paleogene foraminiferal biozones in the Tibetan Himalayas, and a pan-Tethyan foraminiferal correlation scheme
Orbitosiphon punjabensis		Foraminifera	Zongpu	9	limestone	China	Tibet	Tingri	Qumiba	Qumiba		SE202005060529269	Qumiba	87.126	28.659	RE202004280842109	Marcelle K. BouDagher-Fadel	2015	18.05	Late Cretaceous to early Paleogene foraminiferal biozones in the Tibetan Himalayas, and a pan-Tethyan foraminiferal correlation scheme
Lockhartia conditi		Foraminifera	Zongpu	9	limestone	China	Tibet	Tingri	Qumiba	Qumiba		SE202005060529269	Qumiba	87.126	28.659	RE202004280842109	Marcelle K. BouDagher-Fadel	2015	18.05	Late Cretaceous to early Paleogene foraminiferal biozones in the Tibetan Himalayas, and a pan-Tethyan foraminiferal correlation scheme
Miscellanea julietta		Foraminifera	Zongpu	9	limestone	China	Tibet	Tingri	Qumiba	Qumiba		SE202005060529269	Qumiba	87.126	28.659	RE202004280842109	Marcelle K. BouDagher-Fadel	2015	18.05	Late Cretaceous to early Paleogene foraminiferal biozones in the Tibetan Himalayas, and a pan-Tethyan foraminiferal correlation scheme
Ranikothalia sp.		Foraminifera	Zongpu	9	limestone	China	Tibet	Tingri	Qumiba	Qumiba		SE202005060529269	Qumiba	87.126	28.659	RE202004280842109	Marcelle K. BouDagher-Fadel	2015	18.05	Late Cretaceous to early Paleogene foraminiferal biozones in the Tibetan Himalayas, and a pan-Tethyan foraminiferal correlation scheme
Miscellanea julietta		Foraminifera	Zongpu	10	limestone	China	Tibet	Tingri	Qumiba	Qumiba		SE202005060529269	Qumiba	87.126	28.659	RE202004280842109	Marcelle K. BouDagher-Fadel	2015	23.95	Late Cretaceous to early Paleogene foraminiferal biozones in the Tibetan Himalayas, and a pan-Tethyan foraminiferal correlation scheme
Orbitosiphon punjabensis		Foraminifera	Zongpu	11	limestone	China	Tibet	Tingri	Qumiba	Qumiba		SE202005060529269	Qumiba	87.126	28.659	RE202004280842109	Marcelle K. BouDagher-Fadel	2015	24.95	Late Cretaceous to early Paleogene foraminiferal biozones in the Tibetan Himalayas, and a pan-Tethyan foraminiferal correlation scheme
Ranikothalia sp.		Foraminifera	Zongpu	11	limestone	China	Tibet	Tingri	Qumiba	Qumiba		SE202005060529269	Qumiba	87.126	28.659	RE202004280842109	Marcelle K. BouDagher-Fadel	2015	24.95	Late Cretaceous to early Paleogene foraminiferal biozones in the Tibetan Himalayas, and a pan-Tethyan foraminiferal correlation scheme
Daviesina langhami		Foraminifera	Zongpu	12	limestone	China	Tibet	Tingri	Qumiba	Qumiba		SE202005060529269	Qumiba	87.126	28.659	RE202004280842109	Marcelle K. BouDagher-Fadel	2015	26.35	Late Cretaceous to early Paleogene foraminiferal biozones in the Tibetan Himalayas, and a pan-Tethyan foraminiferal correlation scheme
Lockhartia conditi		Foraminifera	Zongpu	13	limestone	China	Tibet	Tingri	Qumiba	Qumiba		SE202005060529269	Qumiba	87.126	28.659	RE202004280842109	Marcelle K. BouDagher-Fadel	2015	29.35	Late Cretaceous to early Paleogene foraminiferal biozones in the Tibetan Himalayas, and a pan-Tethyan foraminiferal correlation scheme
Miscellanea julietta		Foraminifera	Zongpu	13	limestone	China	Tibet	Tingri	Qumiba	Qumiba		SE202005060529269	Qumiba	87.126	28.659	RE202004280842109	Marcelle K. BouDagher-Fadel	2015	29.35	Late Cretaceous to early Paleogene foraminiferal biozones in the Tibetan Himalayas, and a pan-Tethyan foraminiferal correlation scheme
Lockhartia haimei		Foraminifera	Zongpu	13	limestone	China	Tibet	Tingri	Qumiba	Qumiba		SE202005060529269	Qumiba	87.126	28.659	RE202004280842109	Marcelle K. BouDagher-Fadel	2015	29.35	Late Cretaceous to early Paleogene foraminiferal biozones in the Tibetan Himalayas, and a pan-Tethyan foraminiferal correlation scheme
Daviesina langhami		Foraminifera	Zongpu	14	limestone	China	Tibet	Tingri	Qumiba	Qumiba		SE202005060529269	Qumiba	87.126	28.659	RE202004280842109	Marcelle K. BouDagher-Fadel	2015	31.35	Late Cretaceous to early Paleogene foraminiferal biozones in the Tibetan Himalayas, and a pan-Tethyan foraminiferal correlation scheme
Lockhartia conditi		Foraminifera	Zongpu	15	limestone	China	Tibet	Tingri	Qumiba	Qumiba		SE202005060529269	Qumiba	87.126	28.659	RE202004280842109	Marcelle K. BouDagher-Fadel	2015	35.05	Late Cretaceous to early Paleogene foraminiferal biozones in the Tibetan Himalayas, and a pan-Tethyan foraminiferal correlation scheme
Miscellanea julietta		Foraminifera	Zongpu	15	limestone	China	Tibet	Tingri	Qumiba	Qumiba		SE202005060529269	Qumiba	87.126	28.659	RE202004280842109	Marcelle K. BouDagher-Fadel	2015	35.05	Late Cretaceous to early Paleogene foraminiferal biozones in the Tibetan Himalayas, and a pan-Tethyan foraminiferal correlation scheme
Daviesina langhami		Foraminifera	Zongpu	16	limestone	China	Tibet	Tingri	Qumiba	Qumiba		SE202005060529269	Qumiba	87.126	28.659	RE202004280842109	Marcelle K. BouDagher-Fadel	2015	35.85	Late Cretaceous to early Paleogene foraminiferal biozones in the Tibetan Himalayas, and a pan-Tethyan foraminiferal correlation scheme
Lockhartia haimei		Foraminifera	Zongpu	16	limestone	China	Tibet	Tingri	Qumiba	Qumiba		SE202005060529269	Qumiba	87.126	28.659	RE202004280842109	Marcelle K. BouDagher-Fadel	2015	35.85	Late Cretaceous to early Paleogene foraminiferal biozones in the Tibetan Himalayas, and a pan-Tethyan foraminiferal correlation scheme
Alveolina corbarica		Foraminifera	Zongpu	17	limestone	China	Tibet	Tingri	Qumiba	Qumiba		SE202005060529269	Qumiba	87.126	28.659	RE202004280842109	Marcelle K. BouDagher-Fadel	2015	39.65	Late Cretaceous to early Paleogene foraminiferal biozones in the Tibetan Himalayas, and a pan-Tethyan foraminiferal correlation scheme
Alveolina corbarica		Foraminifera	Zongpu	18	limestone	China	Tibet	Tingri	Qumiba	Qumiba		SE202005060529269	Qumiba	87.126	28.659	RE202004280842109	Marcelle K. BouDagher-Fadel	2015	42.25	Late Cretaceous to early Paleogene foraminiferal biozones in the Tibetan Himalayas, and a pan-Tethyan foraminiferal correlation scheme
Alveolina aragonensis		Foraminifera	Zongpu	19	limestone	China	Tibet	Tingri	Qumiba	Qumiba		SE202005060529269	Qumiba	87.126	28.659	RE202004280842109	Marcelle K. BouDagher-Fadel	2015	43.45	Late Cretaceous to early Paleogene foraminiferal biozones in the Tibetan Himalayas, and a pan-Tethyan foraminiferal correlation scheme
Alveolina corbarica		Foraminifera	Zongpu	20	limestone	China	Tibet	Tingri	Qumiba	Qumiba		SE202005060529269	Qumiba	87.126	28.659	RE202004280842109	Marcelle K. BouDagher-Fadel	2015	45.75	Late Cretaceous to early Paleogene foraminiferal biozones in the Tibetan Himalayas, and a pan-Tethyan foraminiferal correlation scheme
Alveolina corbarica		Foraminifera	Zongpu	21	limestone	China	Tibet	Tingri	Qumiba	Qumiba		SE202005060529269	Qumiba	87.126	28.659	RE202004280842109	Marcelle K. BouDagher-Fadel	2015	48.05	Late Cretaceous to early Paleogene foraminiferal biozones in the Tibetan Himalayas, and a pan-Tethyan foraminiferal correlation scheme
Alveolina corbarica		Foraminifera	Zongpu	22	limestone	China	Tibet	Tingri	Qumiba	Qumiba		SE202005060529269	Qumiba	87.126	28.659	RE202004280842109	Marcelle K. BouDagher-Fadel	2015	51.55	Late Cretaceous to early Paleogene foraminiferal biozones in the Tibetan Himalayas, and a pan-Tethyan foraminiferal correlation scheme
Alveolina elliptica		Foraminifera	Zongpu	23	limestone	China	Tibet	Tingri	Qumiba	Qumiba		SE202005060529269	Qumiba	87.126	28.659	RE202004280842109	Marcelle K. BouDagher-Fadel	2015	56.55	Late Cretaceous to early Paleogene foraminiferal biozones in the Tibetan Himalayas, and a pan-Tethyan foraminiferal correlation scheme
Alveolina elliptica		Foraminifera	Zongpu	24	limestone	China	Tibet	Tingri	Qumiba	Qumiba		SE202005060529269	Qumiba	87.126	28.659	RE202004280842109	Marcelle K. BouDagher-Fadel	2015	61.55	Late Cretaceous to early Paleogene foraminiferal biozones in the Tibetan Himalayas, and a pan-Tethyan foraminiferal correlation scheme
Alveolina trempina		Foraminifera	Zongpu	24	limestone	China	Tibet	Tingri	Qumiba	Qumiba		SE202005060529269	Qumiba	87.126	28.659	RE202004280842109	Marcelle K. BouDagher-Fadel	2015	61.55	Late Cretaceous to early Paleogene foraminiferal biozones in the Tibetan Himalayas, and a pan-Tethyan foraminiferal correlation scheme
Alveolina elliptica		Foraminifera	Zongpu	25	limestone	China	Tibet	Tingri	Qumiba	Qumiba		SE202005060529269	Qumiba	87.126	28.659	RE202004280842109	Marcelle K. BouDagher-Fadel	2015	64.65	Late Cretaceous to early Paleogene foraminiferal biozones in the Tibetan Himalayas, and a pan-Tethyan foraminiferal correlation scheme
Nummulites burdigalensis		Foraminifera	Zongpu	25	limestone	China	Tibet	Tingri	Qumiba	Qumiba		SE202005060529269	Qumiba	87.126	28.659	RE202004280842109	Marcelle K. BouDagher-Fadel	2015	64.65	Late Cretaceous to early Paleogene foraminiferal biozones in the Tibetan Himalayas, and a pan-Tethyan foraminiferal correlation scheme
Nummulites mamillatus		Foraminifera	Zongpu	26	limestone	China	Tibet	Tingri	Qumiba	Qumiba		SE202005060529269	Qumiba	87.126	28.659	RE202004280842109	Marcelle K. BouDagher-Fadel	2015	68.35	Late Cretaceous to early Paleogene foraminiferal biozones in the Tibetan Himalayas, and a pan-Tethyan foraminiferal correlation scheme
Alveolina elliptica		Foraminifera	Zongpu	26	limestone	China	Tibet	Tingri	Qumiba	Qumiba		SE202005060529269	Qumiba	87.126	28.659	RE202004280842109	Marcelle K. BouDagher-Fadel	2015	68.35	Late Cretaceous to early Paleogene foraminiferal biozones in the Tibetan Himalayas, and a pan-Tethyan foraminiferal correlation scheme
Nummulites burdigalensis		Foraminifera	Zongpu	26	limestone	China	Tibet	Tingri	Qumiba	Qumiba		SE202005060529269	Qumiba	87.126	28.659	RE202004280842109	Marcelle K. BouDagher-Fadel	2015	68.35	Late Cretaceous to early Paleogene foraminiferal biozones in the Tibetan Himalayas, and a pan-Tethyan foraminiferal correlation scheme
Orbitolites complanatus		Foraminifera	Zongpu	27	limestone	China	Tibet	Tingri	Qumiba	Qumiba		SE202005060529269	Qumiba	87.126	28.659	RE202004280842109	Marcelle K. BouDagher-Fadel	2015	71.95	Late Cretaceous to early Paleogene foraminiferal biozones in the Tibetan Himalayas, and a pan-Tethyan foraminiferal correlation scheme
Alveolina elliptica		Foraminifera	Zongpu	27	limestone	China	Tibet	Tingri	Qumiba	Qumiba		SE202005060529269	Qumiba	87.126	28.659	RE202004280842109	Marcelle K. BouDagher-Fadel	2015	71.95	Late Cretaceous to early Paleogene foraminiferal biozones in the Tibetan Himalayas, and a pan-Tethyan foraminiferal correlation scheme
Nummulites burdigalensis		Foraminifera	Zongpu	27	limestone	China	Tibet	Tingri	Qumiba	Qumiba		SE202005060529269	Qumiba	87.126	28.659	RE202004280842109	Marcelle K. BouDagher-Fadel	2015	71.95	Late Cretaceous to early Paleogene foraminiferal biozones in the Tibetan Himalayas, and a pan-Tethyan foraminiferal correlation scheme
Orbitolites complanatus		Foraminifera	Zongpu	28	limestone	China	Tibet	Tingri	Qumiba	Qumiba		SE202005060529269	Qumiba	87.126	28.659	RE202004280842109	Marcelle K. BouDagher-Fadel	2015	75.65	Late Cretaceous to early Paleogene foraminiferal biozones in the Tibetan Himalayas, and a pan-Tethyan foraminiferal correlation scheme
Alveolina globosa		Foraminifera	Zongpu	28	limestone	China	Tibet	Tingri	Qumiba	Qumiba		SE202005060529269	Qumiba	87.126	28.659	RE202004280842109	Marcelle K. BouDagher-Fadel	2015	75.65	Late Cretaceous to early Paleogene foraminiferal biozones in the Tibetan Himalayas, and a pan-Tethyan foraminiferal correlation scheme
Alveolina elliptica		Foraminifera	Zongpu	28	limestone	China	Tibet	Tingri	Qumiba	Qumiba		SE202005060529269	Qumiba	87.126	28.659	RE202004280842109	Marcelle K. BouDagher-Fadel	2015	75.65	Late Cretaceous to early Paleogene foraminiferal biozones in the Tibetan Himalayas, and a pan-Tethyan foraminiferal correlation scheme
Nummulites burdigalensis		Foraminifera	Zongpu	28	limestone	China	Tibet	Tingri	Qumiba	Qumiba		SE202005060529269	Qumiba	87.126	28.659	RE202004280842109	Marcelle K. BouDagher-Fadel	2015	75.65	Late Cretaceous to early Paleogene foraminiferal biozones in the Tibetan Himalayas, and a pan-Tethyan foraminiferal correlation scheme
Alveolina globosa		Foraminifera	Zongpu	29	limestone	China	Tibet	Tingri	Qumiba	Qumiba		SE202005060529269	Qumiba	87.126	28.659	RE202004280842109	Marcelle K. BouDagher-Fadel	2015	79.75	Late Cretaceous to early Paleogene foraminiferal biozones in the Tibetan Himalayas, and a pan-Tethyan foraminiferal correlation scheme
Alveolina elliptica		Foraminifera	Zongpu	29	limestone	China	Tibet	Tingri	Qumiba	Qumiba		SE202005060529269	Qumiba	87.126	28.659	RE202004280842109	Marcelle K. BouDagher-Fadel	2015	79.75	Late Cretaceous to early Paleogene foraminiferal biozones in the Tibetan Himalayas, and a pan-Tethyan foraminiferal correlation scheme
Nummulites burdigalensis		Foraminifera	Zongpu	29	limestone	China	Tibet	Tingri	Qumiba	Qumiba		SE202005060529269	Qumiba	87.126	28.659	RE202004280842109	Marcelle K. BouDagher-Fadel	2015	79.75	Late Cretaceous to early Paleogene foraminiferal biozones in the Tibetan Himalayas, and a pan-Tethyan foraminiferal correlation scheme
Orbitolites complanatus		Foraminifera	Zongpu	30	limestone	China	Tibet	Tingri	Qumiba	Qumiba		SE202005060529269	Qumiba	87.126	28.659	RE202004280842109	Marcelle K. BouDagher-Fadel	2015	80.65	Late Cretaceous to early Paleogene foraminiferal biozones in the Tibetan Himalayas, and a pan-Tethyan foraminiferal correlation scheme
Orbitolites complanatus		Foraminifera	Zongpu	31	limestone	China	Tibet	Tingri	Qumiba	Qumiba		SE202005060529269	Qumiba	87.126	28.659	RE202004280842109	Marcelle K. BouDagher-Fadel	2015	82.15	Late Cretaceous to early Paleogene foraminiferal biozones in the Tibetan Himalayas, and a pan-Tethyan foraminiferal correlation scheme
Alveolina globosa		Foraminifera	Zongpu	31	limestone	China	Tibet	Tingri	Qumiba	Qumiba		SE202005060529269	Qumiba	87.126	28.659	RE202004280842109	Marcelle K. BouDagher-Fadel	2015	82.15	Late Cretaceous to early Paleogene foraminiferal biozones in the Tibetan Himalayas, and a pan-Tethyan foraminiferal correlation scheme
Alveolina elliptica		Foraminifera	Zongpu	32	limestone	China	Tibet	Tingri	Qumiba	Qumiba		SE202005060529269	Qumiba	87.126	28.659	RE202004280842109	Marcelle K. BouDagher-Fadel	2015	83.05	Late Cretaceous to early Paleogene foraminiferal biozones in the Tibetan Himalayas, and a pan-Tethyan foraminiferal correlation scheme
Orbitolites complanatus		Foraminifera	Zongpu	33	limestone	China	Tibet	Tingri	Qumiba	Qumiba		SE202005060529269	Qumiba	87.126	28.659	RE202004280842109	Marcelle K. BouDagher-Fadel	2015	84.35	Late Cretaceous to early Paleogene foraminiferal biozones in the Tibetan Himalayas, and a pan-Tethyan foraminiferal correlation scheme
Alveolina globosa		Foraminifera	Zongpu	34	limestone	China	Tibet	Tingri	Qumiba	Qumiba		SE202005060529269	Qumiba	87.126	28.659	RE202004280842109	Marcelle K. BouDagher-Fadel	2015	85.25	Late Cretaceous to early Paleogene foraminiferal biozones in the Tibetan Himalayas, and a pan-Tethyan foraminiferal correlation scheme
Nummulites mamillatus		Foraminifera	Zongpu	34	limestone	China	Tibet	Tingri	Qumiba	Qumiba		SE202005060529269	Qumiba	87.126	28.659	RE202004280842109	Marcelle K. BouDagher-Fadel	2015	85.25	Late Cretaceous to early Paleogene foraminiferal biozones in the Tibetan Himalayas, and a pan-Tethyan foraminiferal correlation scheme
Alveolina elliptica		Foraminifera	Zongpu	34	limestone	China	Tibet	Tingri	Qumiba	Qumiba		SE202005060529269	Qumiba	87.126	28.659	RE202004280842109	Marcelle K. BouDagher-Fadel	2015	85.25	Late Cretaceous to early Paleogene foraminiferal biozones in the Tibetan Himalayas, and a pan-Tethyan foraminiferal correlation scheme
Alveolina globosa		Foraminifera	Zongpu	35	limestone	China	Tibet	Tingri	Qumiba	Qumiba		SE202005060529269	Qumiba	87.126	28.659	RE202004280842109	Marcelle K. BouDagher-Fadel	2015	88.35	Late Cretaceous to early Paleogene foraminiferal biozones in the Tibetan Himalayas, and a pan-Tethyan foraminiferal correlation scheme
Alveolina elliptica		Foraminifera	Zongpu	35	limestone	China	Tibet	Tingri	Qumiba	Qumiba		SE202005060529269	Qumiba	87.126	28.659	RE202004280842109	Marcelle K. BouDagher-Fadel	2015	88.35	Late Cretaceous to early Paleogene foraminiferal biozones in the Tibetan Himalayas, and a pan-Tethyan foraminiferal correlation scheme
Discocyclina dispansa		Foraminifera	Zongpu	36	limestone	China	Tibet	Tingri	Qumiba	Qumiba		SE202005060529269	Qumiba	87.126	28.659	RE202004280842109	Marcelle K. BouDagher-Fadel	2015	89.15	Late Cretaceous to early Paleogene foraminiferal biozones in the Tibetan Himalayas, and a pan-Tethyan foraminiferal correlation scheme
Nummulites cantabricus		Foraminifera	Zongpu	36	limestone	China	Tibet	Tingri	Qumiba	Qumiba		SE202005060529269	Qumiba	87.126	28.659	RE202004280842109	Marcelle K. BouDagher-Fadel	2015	89.15	Late Cretaceous to early Paleogene foraminiferal biozones in the Tibetan Himalayas, and a pan-Tethyan foraminiferal correlation scheme
Orbitolites complanatus		Foraminifera	Zongpu	37	limestone	China	Tibet	Tingri	Qumiba	Qumiba		SE202005060529269	Qumiba	87.126	28.659	RE202004280842109	Marcelle K. BouDagher-Fadel	2015	90.15	Late Cretaceous to early Paleogene foraminiferal biozones in the Tibetan Himalayas, and a pan-Tethyan foraminiferal correlation scheme
Nummulites mamillatus		Foraminifera	Zongpu	37	limestone	China	Tibet	Tingri	Qumiba	Qumiba		SE202005060529269	Qumiba	87.126	28.659	RE202004280842109	Marcelle K. BouDagher-Fadel	2015	90.15	Late Cretaceous to early Paleogene foraminiferal biozones in the Tibetan Himalayas, and a pan-Tethyan foraminiferal correlation scheme
Assilina leymeriei		Foraminifera	Zongpu	37	limestone	China	Tibet	Tingri	Qumiba	Qumiba		SE202005060529269	Qumiba	87.126	28.659	RE202004280842109	Marcelle K. BouDagher-Fadel	2015	90.15	Late Cretaceous to early Paleogene foraminiferal biozones in the Tibetan Himalayas, and a pan-Tethyan foraminiferal correlation scheme
Assilina laminosa		Foraminifera	Zongpu	38	limestone	China	Tibet	Tingri	Qumiba	Qumiba		SE202005060529269	Qumiba	87.126	28.659	RE202004280842109	Marcelle K. BouDagher-Fadel	2015	93.55	Late Cretaceous to early Paleogene foraminiferal biozones in the Tibetan Himalayas, and a pan-Tethyan foraminiferal correlation scheme
Discocyclina dispansa		Foraminifera	Zongpu	38	limestone	China	Tibet	Tingri	Qumiba	Qumiba		SE202005060529269	Qumiba	87.126	28.659	RE202004280842109	Marcelle K. BouDagher-Fadel	2015	93.55	Late Cretaceous to early Paleogene foraminiferal biozones in the Tibetan Himalayas, and a pan-Tethyan foraminiferal correlation scheme
Assilina laminosa		Foraminifera	Zongpu	39	limestone	China	Tibet	Tingri	Qumiba	Qumiba		SE202005060529269	Qumiba	87.126	28.659	RE202004280842109	Marcelle K. BouDagher-Fadel	2015	95.25	Late Cretaceous to early Paleogene foraminiferal biozones in the Tibetan Himalayas, and a pan-Tethyan foraminiferal correlation scheme
Discocyclina dispansa		Foraminifera	Zongpu	39	limestone	China	Tibet	Tingri	Qumiba	Qumiba		SE202005060529269	Qumiba	87.126	28.659	RE202004280842109	Marcelle K. BouDagher-Fadel	2015	95.25	Late Cretaceous to early Paleogene foraminiferal biozones in the Tibetan Himalayas, and a pan-Tethyan foraminiferal correlation scheme
Assilina laminosa		Foraminifera	Zongpu	40	limestone	China	Tibet	Tingri	Qumiba	Qumiba		SE202005060529269	Qumiba	87.126	28.659	RE202004280842109	Marcelle K. BouDagher-Fadel	2015	97.75	Late Cretaceous to early Paleogene foraminiferal biozones in the Tibetan Himalayas, and a pan-Tethyan foraminiferal correlation scheme
Discocyclina dispansa		Foraminifera	Zongpu	40	limestone	China	Tibet	Tingri	Qumiba	Qumiba		SE202005060529269	Qumiba	87.126	28.659	RE202004280842109	Marcelle K. BouDagher-Fadel	2015	97.75	Late Cretaceous to early Paleogene foraminiferal biozones in the Tibetan Himalayas, and a pan-Tethyan foraminiferal correlation scheme
Nummulites aturicus		Foraminifera	Zongpu	40	limestone	China	Tibet	Tingri	Qumiba	Qumiba		SE202005060529269	Qumiba	87.126	28.659	RE202004280842109	Marcelle K. BouDagher-Fadel	2015	97.75	Late Cretaceous to early Paleogene foraminiferal biozones in the Tibetan Himalayas, and a pan-Tethyan foraminiferal correlation scheme
Nummulites manfredi		Foraminifera	Zongpu	40	limestone	China	Tibet	Tingri	Qumiba	Qumiba		SE202005060529269	Qumiba	87.126	28.659	RE202004280842109	Marcelle K. BouDagher-Fadel	2015	97.75	Late Cretaceous to early Paleogene foraminiferal biozones in the Tibetan Himalayas, and a pan-Tethyan foraminiferal correlation scheme
Assilina papillata		Foraminifera	Zongpu	40	limestone	China	Tibet	Tingri	Qumiba	Qumiba		SE202005060529269	Qumiba	87.126	28.659	RE202004280842109	Marcelle K. BouDagher-Fadel	2015	97.75	Late Cretaceous to early Paleogene foraminiferal biozones in the Tibetan Himalayas, and a pan-Tethyan foraminiferal correlation scheme
Assilina plana		Foraminifera	Zongpu	40	limestone	China	Tibet	Tingri	Qumiba	Qumiba		SE202005060529269	Qumiba	87.126	28.659	RE202004280842109	Marcelle K. BouDagher-Fadel	2015	97.75	Late Cretaceous to early Paleogene foraminiferal biozones in the Tibetan Himalayas, and a pan-Tethyan foraminiferal correlation scheme
Turborotalia frontosa		Foraminifera	Enba	41	marlstone	China	Tibet	Tingri	Qumiba	Qumiba		SE202005060529269	Qumiba	87.126	28.659	RE202004280842109	Marcelle K. BouDagher-Fadel	2015	132.65	Late Cretaceous to early Paleogene foraminiferal biozones in the Tibetan Himalayas, and a pan-Tethyan foraminiferal correlation scheme
Turborotalia pomeroli		Foraminifera	Enba	41	marlstone	China	Tibet	Tingri	Qumiba	Qumiba		SE202005060529269	Qumiba	87.126	28.659	RE202004280842109	Marcelle K. BouDagher-Fadel	2015	132.65	Late Cretaceous to early Paleogene foraminiferal biozones in the Tibetan Himalayas, and a pan-Tethyan foraminiferal correlation scheme
Globigerinatheka curryi		Foraminifera	Enba	41	marlstone	China	Tibet	Tingri	Qumiba	Qumiba		SE202005060529269	Qumiba	87.126	28.659	RE202004280842109	Marcelle K. BouDagher-Fadel	2015	132.65	Late Cretaceous to early Paleogene foraminiferal biozones in the Tibetan Himalayas, and a pan-Tethyan foraminiferal correlation scheme
Acarinina spp.		Foraminifera	Enba	41	marlstone	China	Tibet	Tingri	Qumiba	Qumiba		SE202005060529269	Qumiba	87.126	28.659	RE202004280842109	Marcelle K. BouDagher-Fadel	2015	132.65	Late Cretaceous to early Paleogene foraminiferal biozones in the Tibetan Himalayas, and a pan-Tethyan foraminiferal correlation scheme
Turborotalia frontosa		Foraminifera	Enba	42	marlstone	China	Tibet	Tingri	Qumiba	Qumiba		SE202005060529269	Qumiba	87.126	28.659	RE202004280842109	Marcelle K. BouDagher-Fadel	2015	133.75	Late Cretaceous to early Paleogene foraminiferal biozones in the Tibetan Himalayas, and a pan-Tethyan foraminiferal correlation scheme
Turborotalia pomeroli		Foraminifera	Enba	42	marlstone	China	Tibet	Tingri	Qumiba	Qumiba		SE202005060529269	Qumiba	87.126	28.659	RE202004280842109	Marcelle K. BouDagher-Fadel	2015	133.75	Late Cretaceous to early Paleogene foraminiferal biozones in the Tibetan Himalayas, and a pan-Tethyan foraminiferal correlation scheme
Globigerinatheka curryi		Foraminifera	Enba	42	marlstone	China	Tibet	Tingri	Qumiba	Qumiba		SE202005060529269	Qumiba	87.126	28.659	RE202004280842109	Marcelle K. BouDagher-Fadel	2015	133.75	Late Cretaceous to early Paleogene foraminiferal biozones in the Tibetan Himalayas, and a pan-Tethyan foraminiferal correlation scheme
Acarinina spp.		Foraminifera	Enba	42	marlstone	China	Tibet	Tingri	Qumiba	Qumiba		SE202005060529269	Qumiba	87.126	28.659	RE202004280842109	Marcelle K. BouDagher-Fadel	2015	133.75	Late Cretaceous to early Paleogene foraminiferal biozones in the Tibetan Himalayas, and a pan-Tethyan foraminiferal correlation scheme
Turborotalia pomeroli		Foraminifera	Enba	43	marlstone	China	Tibet	Tingri	Qumiba	Qumiba		SE202005060529269	Qumiba	87.126	28.659	RE202004280842109	Marcelle K. BouDagher-Fadel	2015	134.25	Late Cretaceous to early Paleogene foraminiferal biozones in the Tibetan Himalayas, and a pan-Tethyan foraminiferal correlation scheme
Turborotalia frontosa		Foraminifera	Enba	44	marlstone	China	Tibet	Tingri	Qumiba	Qumiba		SE202005060529269	Qumiba	87.126	28.659	RE202004280842109	Marcelle K. BouDagher-Fadel	2015	134.85	Late Cretaceous to early Paleogene foraminiferal biozones in the Tibetan Himalayas, and a pan-Tethyan foraminiferal correlation scheme
Globigerinatheka curryi		Foraminifera	Enba	44	marlstone	China	Tibet	Tingri	Qumiba	Qumiba		SE202005060529269	Qumiba	87.126	28.659	RE202004280842109	Marcelle K. BouDagher-Fadel	2015	134.85	Late Cretaceous to early Paleogene foraminiferal biozones in the Tibetan Himalayas, and a pan-Tethyan foraminiferal correlation scheme
Globigerinatheka barri		Foraminifera	Enba	44	marlstone	China	Tibet	Tingri	Qumiba	Qumiba		SE202005060529269	Qumiba	87.126	28.659	RE202004280842109	Marcelle K. BouDagher-Fadel	2015	134.85	Late Cretaceous to early Paleogene foraminiferal biozones in the Tibetan Himalayas, and a pan-Tethyan foraminiferal correlation scheme
Morozovella lehneri		Foraminifera	Enba	44	marlstone	China	Tibet	Tingri	Qumiba	Qumiba		SE202005060529269	Qumiba	87.126	28.659	RE202004280842109	Marcelle K. BouDagher-Fadel	2015	134.85	Late Cretaceous to early Paleogene foraminiferal biozones in the Tibetan Himalayas, and a pan-Tethyan foraminiferal correlation scheme
Acarinina spp.		Foraminifera	Enba	44	marlstone	China	Tibet	Tingri	Qumiba	Qumiba		SE202005060529269	Qumiba	87.126	28.659	RE202004280842109	Marcelle K. BouDagher-Fadel	2015	134.85	Late Cretaceous to early Paleogene foraminiferal biozones in the Tibetan Himalayas, and a pan-Tethyan foraminiferal correlation scheme
Turborotalia frontosa		Foraminifera	Enba	45	marlstone	China	Tibet	Tingri	Qumiba	Qumiba		SE202005060529269	Qumiba	87.126	28.659	RE202004280842109	Marcelle K. BouDagher-Fadel	2015	135.25	Late Cretaceous to early Paleogene foraminiferal biozones in the Tibetan Himalayas, and a pan-Tethyan foraminiferal correlation scheme
Turborotalia pomeroli		Foraminifera	Enba	45	marlstone	China	Tibet	Tingri	Qumiba	Qumiba		SE202005060529269	Qumiba	87.126	28.659	RE202004280842109	Marcelle K. BouDagher-Fadel	2015	135.25	Late Cretaceous to early Paleogene foraminiferal biozones in the Tibetan Himalayas, and a pan-Tethyan foraminiferal correlation scheme
Turborotalia frontosa		Foraminifera	Enba	46	marlstone	China	Tibet	Tingri	Qumiba	Qumiba		SE202005060529269	Qumiba	87.126	28.659	RE202004280842109	Marcelle K. BouDagher-Fadel	2015	144.05	Late Cretaceous to early Paleogene foraminiferal biozones in the Tibetan Himalayas, and a pan-Tethyan foraminiferal correlation scheme
Turborotalia pomeroli		Foraminifera	Enba	46	marlstone	China	Tibet	Tingri	Qumiba	Qumiba		SE202005060529269	Qumiba	87.126	28.659	RE202004280842109	Marcelle K. BouDagher-Fadel	2015	144.05	Late Cretaceous to early Paleogene foraminiferal biozones in the Tibetan Himalayas, and a pan-Tethyan foraminiferal correlation scheme
Turborotalia possagnoensis		Foraminifera	Enba	46	marlstone	China	Tibet	Tingri	Qumiba	Qumiba		SE202005060529269	Qumiba	87.126	28.659	RE202004280842109	Marcelle K. BouDagher-Fadel	2015	144.05	Late Cretaceous to early Paleogene foraminiferal biozones in the Tibetan Himalayas, and a pan-Tethyan foraminiferal correlation scheme
Acarinina spp.		Foraminifera	Enba	46	marlstone	China	Tibet	Tingri	Qumiba	Qumiba		SE202005060529269	Qumiba	87.126	28.659	RE202004280842109	Marcelle K. BouDagher-Fadel	2015	144.05	Late Cretaceous to early Paleogene foraminiferal biozones in the Tibetan Himalayas, and a pan-Tethyan foraminiferal correlation scheme
Orbitolites complanatus		Foraminifera	Zongpu	1	limestone	China	Tibet	Tingri	Naiqiong	Naiqiong		SE202005060532735	Naiqiong	87.126	28.659	RE202004280842109	Marcelle K. BouDagher-Fadel	2015	10.15	Late Cretaceous to early Paleogene foraminiferal biozones in the Tibetan Himalayas, and a pan-Tethyan foraminiferal correlation scheme
Alveolina moussoulensis		Foraminifera	Zongpu	2	limestone	China	Tibet	Tingri	Naiqiong	Naiqiong		SE202005060532735	Naiqiong	87.126	28.659	RE202004280842109	Marcelle K. BouDagher-Fadel	2015	10.55	Late Cretaceous to early Paleogene foraminiferal biozones in the Tibetan Himalayas, and a pan-Tethyan foraminiferal correlation scheme
Miliolida spp.		Foraminifera	Zongpu	2	limestone	China	Tibet	Tingri	Naiqiong	Naiqiong		SE202005060532735	Naiqiong	87.126	28.659	RE202004280842109	Marcelle K. BouDagher-Fadel	2015	10.55	Late Cretaceous to early Paleogene foraminiferal biozones in the Tibetan Himalayas, and a pan-Tethyan foraminiferal correlation scheme
Alveolina ellipsoidalis		Foraminifera	Zongpu	3	limestone	China	Tibet	Tingri	Naiqiong	Naiqiong		SE202005060532735	Naiqiong	87.126	28.659	RE202004280842109	Marcelle K. BouDagher-Fadel	2015	11.05	Late Cretaceous to early Paleogene foraminiferal biozones in the Tibetan Himalayas, and a pan-Tethyan foraminiferal correlation scheme
Miliolida spp.		Foraminifera	Zongpu	4	limestone	China	Tibet	Tingri	Naiqiong	Naiqiong		SE202005060532735	Naiqiong	87.126	28.659	RE202004280842109	Marcelle K. BouDagher-Fadel	2015	12.55	Late Cretaceous to early Paleogene foraminiferal biozones in the Tibetan Himalayas, and a pan-Tethyan foraminiferal correlation scheme
Opertorbitolites lehmanni		Foraminifera	Zongpu	4	limestone	China	Tibet	Tingri	Naiqiong	Naiqiong		SE202005060532735	Naiqiong	87.126	28.659	RE202004280842109	Marcelle K. BouDagher-Fadel	2015	12.55	Late Cretaceous to early Paleogene foraminiferal biozones in the Tibetan Himalayas, and a pan-Tethyan foraminiferal correlation scheme
Alveolina elliptica		Foraminifera	Zongpu	4	limestone	China	Tibet	Tingri	Naiqiong	Naiqiong		SE202005060532735	Naiqiong	87.126	28.659	RE202004280842109	Marcelle K. BouDagher-Fadel	2015	12.55	Late Cretaceous to early Paleogene foraminiferal biozones in the Tibetan Himalayas, and a pan-Tethyan foraminiferal correlation scheme
Alveolina ellipsoidalis		Foraminifera	Zongpu	5	limestone	China	Tibet	Tingri	Naiqiong	Naiqiong		SE202005060532735	Naiqiong	87.126	28.659	RE202004280842109	Marcelle K. BouDagher-Fadel	2015	13.85	Late Cretaceous to early Paleogene foraminiferal biozones in the Tibetan Himalayas, and a pan-Tethyan foraminiferal correlation scheme
Orbitolites complanatus		Foraminifera	Zongpu	5	limestone	China	Tibet	Tingri	Naiqiong	Naiqiong		SE202005060532735	Naiqiong	87.126	28.659	RE202004280842109	Marcelle K. BouDagher-Fadel	2015	13.85	Late Cretaceous to early Paleogene foraminiferal biozones in the Tibetan Himalayas, and a pan-Tethyan foraminiferal correlation scheme
Opertorbitolites lehmanni		Foraminifera	Zongpu	6	limestone	China	Tibet	Tingri	Naiqiong	Naiqiong		SE202005060532735	Naiqiong	87.126	28.659	RE202004280842109	Marcelle K. BouDagher-Fadel	2015	15.85	Late Cretaceous to early Paleogene foraminiferal biozones in the Tibetan Himalayas, and a pan-Tethyan foraminiferal correlation scheme
Alveolina elliptica		Foraminifera	Zongpu	6	limestone	China	Tibet	Tingri	Naiqiong	Naiqiong		SE202005060532735	Naiqiong	87.126	28.659	RE202004280842109	Marcelle K. BouDagher-Fadel	2015	15.85	Late Cretaceous to early Paleogene foraminiferal biozones in the Tibetan Himalayas, and a pan-Tethyan foraminiferal correlation scheme
Orbitolites complanatus		Foraminifera	Zongpu	7	limestone	China	Tibet	Tingri	Naiqiong	Naiqiong		SE202005060532735	Naiqiong	87.126	28.659	RE202004280842109	Marcelle K. BouDagher-Fadel	2015	16.45	Late Cretaceous to early Paleogene foraminiferal biozones in the Tibetan Himalayas, and a pan-Tethyan foraminiferal correlation scheme
Miliolida spp.		Foraminifera	Zongpu	7	limestone	China	Tibet	Tingri	Naiqiong	Naiqiong		SE202005060532735	Naiqiong	87.126	28.659	RE202004280842109	Marcelle K. BouDagher-Fadel	2015	16.45	Late Cretaceous to early Paleogene foraminiferal biozones in the Tibetan Himalayas, and a pan-Tethyan foraminiferal correlation scheme
Alveolina ellipsoidalis		Foraminifera	Zongpu	8	limestone	China	Tibet	Tingri	Naiqiong	Naiqiong		SE202005060532735	Naiqiong	87.126	28.659	RE202004280842109	Marcelle K. BouDagher-Fadel	2015	16.85	Late Cretaceous to early Paleogene foraminiferal biozones in the Tibetan Himalayas, and a pan-Tethyan foraminiferal correlation scheme
Opertorbitolites lehmanni		Foraminifera	Zongpu	9	limestone	China	Tibet	Tingri	Naiqiong	Naiqiong		SE202005060532735	Naiqiong	87.126	28.659	RE202004280842109	Marcelle K. BouDagher-Fadel	2015	17.65	Late Cretaceous to early Paleogene foraminiferal biozones in the Tibetan Himalayas, and a pan-Tethyan foraminiferal correlation scheme
Alveolina elliptica		Foraminifera	Zongpu	9	limestone	China	Tibet	Tingri	Naiqiong	Naiqiong		SE202005060532735	Naiqiong	87.126	28.659	RE202004280842109	Marcelle K. BouDagher-Fadel	2015	17.65	Late Cretaceous to early Paleogene foraminiferal biozones in the Tibetan Himalayas, and a pan-Tethyan foraminiferal correlation scheme
Orbitolites megasphericus		Foraminifera	Zongpu	9	limestone	China	Tibet	Tingri	Naiqiong	Naiqiong		SE202005060532735	Naiqiong	87.126	28.659	RE202004280842109	Marcelle K. BouDagher-Fadel	2015	17.65	Late Cretaceous to early Paleogene foraminiferal biozones in the Tibetan Himalayas, and a pan-Tethyan foraminiferal correlation scheme
Miliolida spp.		Foraminifera	Zongpu	10	limestone	China	Tibet	Tingri	Naiqiong	Naiqiong		SE202005060532735	Naiqiong	87.126	28.659	RE202004280842109	Marcelle K. BouDagher-Fadel	2015	18.05	Late Cretaceous to early Paleogene foraminiferal biozones in the Tibetan Himalayas, and a pan-Tethyan foraminiferal correlation scheme
Alveolina trempina		Foraminifera	Zongpu	10	limestone	China	Tibet	Tingri	Naiqiong	Naiqiong		SE202005060532735	Naiqiong	87.126	28.659	RE202004280842109	Marcelle K. BouDagher-Fadel	2015	18.05	Late Cretaceous to early Paleogene foraminiferal biozones in the Tibetan Himalayas, and a pan-Tethyan foraminiferal correlation scheme
Alveolina ellipsoidalis		Foraminifera	Zongpu	11	limestone	China	Tibet	Tingri	Naiqiong	Naiqiong		SE202005060532735	Naiqiong	87.126	28.659	RE202004280842109	Marcelle K. BouDagher-Fadel	2015	18.65	Late Cretaceous to early Paleogene foraminiferal biozones in the Tibetan Himalayas, and a pan-Tethyan foraminiferal correlation scheme
Orbitolites complanatus		Foraminifera	Zongpu	11	limestone	China	Tibet	Tingri	Naiqiong	Naiqiong		SE202005060532735	Naiqiong	87.126	28.659	RE202004280842109	Marcelle K. BouDagher-Fadel	2015	18.65	Late Cretaceous to early Paleogene foraminiferal biozones in the Tibetan Himalayas, and a pan-Tethyan foraminiferal correlation scheme
Orbitolites complanatus		Foraminifera	Zongpu	12	limestone	China	Tibet	Tingri	Naiqiong	Naiqiong		SE202005060532735	Naiqiong	87.126	28.659	RE202004280842109	Marcelle K. BouDagher-Fadel	2015	39.55	Late Cretaceous to early Paleogene foraminiferal biozones in the Tibetan Himalayas, and a pan-Tethyan foraminiferal correlation scheme
Orbitolites complanatus		Foraminifera	Zongpu	13	limestone	China	Tibet	Tingri	Naiqiong	Naiqiong		SE202005060532735	Naiqiong	87.126	28.659	RE202004280842109	Marcelle K. BouDagher-Fadel	2015	42.95	Late Cretaceous to early Paleogene foraminiferal biozones in the Tibetan Himalayas, and a pan-Tethyan foraminiferal correlation scheme
Nummulites atacicus		Foraminifera	Zongpu	13	limestone	China	Tibet	Tingri	Naiqiong	Naiqiong		SE202005060532735	Naiqiong	87.126	28.659	RE202004280842109	Marcelle K. BouDagher-Fadel	2015	42.95	Late Cretaceous to early Paleogene foraminiferal biozones in the Tibetan Himalayas, and a pan-Tethyan foraminiferal correlation scheme
Orbitolites complanatus		Foraminifera	Zongpu	14	limestone	China	Tibet	Tingri	Naiqiong	Naiqiong		SE202005060532735	Naiqiong	87.126	28.659	RE202004280842109	Marcelle K. BouDagher-Fadel	2015	44.05	Late Cretaceous to early Paleogene foraminiferal biozones in the Tibetan Himalayas, and a pan-Tethyan foraminiferal correlation scheme
Miliolida spp.		Foraminifera	Zongpu	15	limestone	China	Tibet	Tingri	Naiqiong	Naiqiong		SE202005060532735	Naiqiong	87.126	28.659	RE202004280842109	Marcelle K. BouDagher-Fadel	2015	44.35	Late Cretaceous to early Paleogene foraminiferal biozones in the Tibetan Himalayas, and a pan-Tethyan foraminiferal correlation scheme
Alveolina subpyrenaica		Foraminifera	Zongpu	15	limestone	China	Tibet	Tingri	Naiqiong	Naiqiong		SE202005060532735	Naiqiong	87.126	28.659	RE202004280842109	Marcelle K. BouDagher-Fadel	2015	44.35	Late Cretaceous to early Paleogene foraminiferal biozones in the Tibetan Himalayas, and a pan-Tethyan foraminiferal correlation scheme
Orbitolites complanatus		Foraminifera	Zongpu	16	limestone	China	Tibet	Tingri	Naiqiong	Naiqiong		SE202005060532735	Naiqiong	87.126	28.659	RE202004280842109	Marcelle K. BouDagher-Fadel	2015	44.95	Late Cretaceous to early Paleogene foraminiferal biozones in the Tibetan Himalayas, and a pan-Tethyan foraminiferal correlation scheme
Nummulites burdigalensis		Foraminifera	Zongpu	17	limestone	China	Tibet	Tingri	Naiqiong	Naiqiong		SE202005060532735	Naiqiong	87.126	28.659	RE202004280842109	Marcelle K. BouDagher-Fadel	2015	45.65	Late Cretaceous to early Paleogene foraminiferal biozones in the Tibetan Himalayas, and a pan-Tethyan foraminiferal correlation scheme
Orbitolites complanatus		Foraminifera	Zongpu	18	limestone	China	Tibet	Tingri	Naiqiong	Naiqiong		SE202005060532735	Naiqiong	87.126	28.659	RE202004280842109	Marcelle K. BouDagher-Fadel	2015	46.35	Late Cretaceous to early Paleogene foraminiferal biozones in the Tibetan Himalayas, and a pan-Tethyan foraminiferal correlation scheme
Miliolida spp.		Foraminifera	Zongpu	18	limestone	China	Tibet	Tingri	Naiqiong	Naiqiong		SE202005060532735	Naiqiong	87.126	28.659	RE202004280842109	Marcelle K. BouDagher-Fadel	2015	46.35	Late Cretaceous to early Paleogene foraminiferal biozones in the Tibetan Himalayas, and a pan-Tethyan foraminiferal correlation scheme
Nummulites burdigalensis		Foraminifera	Zongpu	18	limestone	China	Tibet	Tingri	Naiqiong	Naiqiong		SE202005060532735	Naiqiong	87.126	28.659	RE202004280842109	Marcelle K. BouDagher-Fadel	2015	46.35	Late Cretaceous to early Paleogene foraminiferal biozones in the Tibetan Himalayas, and a pan-Tethyan foraminiferal correlation scheme
Alveolina schwageri		Foraminifera	Zongpu	18	limestone	China	Tibet	Tingri	Naiqiong	Naiqiong		SE202005060532735	Naiqiong	87.126	28.659	RE202004280842109	Marcelle K. BouDagher-Fadel	2015	46.35	Late Cretaceous to early Paleogene foraminiferal biozones in the Tibetan Himalayas, and a pan-Tethyan foraminiferal correlation scheme
Miliolida spp.		Foraminifera	Zongpu	19	limestone	China	Tibet	Tingri	Naiqiong	Naiqiong		SE202005060532735	Naiqiong	87.126	28.659	RE202004280842109	Marcelle K. BouDagher-Fadel	2015	46.85	Late Cretaceous to early Paleogene foraminiferal biozones in the Tibetan Himalayas, and a pan-Tethyan foraminiferal correlation scheme
Assilina laminosa		Foraminifera	Zongpu	19	limestone	China	Tibet	Tingri	Naiqiong	Naiqiong		SE202005060532735	Naiqiong	87.126	28.659	RE202004280842109	Marcelle K. BouDagher-Fadel	2015	46.85	Late Cretaceous to early Paleogene foraminiferal biozones in the Tibetan Himalayas, and a pan-Tethyan foraminiferal correlation scheme
Miliolida spp.		Foraminifera	Zongpu	20	limestone	China	Tibet	Tingri	Naiqiong	Naiqiong		SE202005060532735	Naiqiong	87.126	28.659	RE202004280842109	Marcelle K. BouDagher-Fadel	2015	47.45	Late Cretaceous to early Paleogene foraminiferal biozones in the Tibetan Himalayas, and a pan-Tethyan foraminiferal correlation scheme
Alveolina schwageri		Foraminifera	Zongpu	20	limestone	China	Tibet	Tingri	Naiqiong	Naiqiong		SE202005060532735	Naiqiong	87.126	28.659	RE202004280842109	Marcelle K. BouDagher-Fadel	2015	47.45	Late Cretaceous to early Paleogene foraminiferal biozones in the Tibetan Himalayas, and a pan-Tethyan foraminiferal correlation scheme
Assilina leymeriei		Foraminifera	Zongpu	20	limestone	China	Tibet	Tingri	Naiqiong	Naiqiong		SE202005060532735	Naiqiong	87.126	28.659	RE202004280842109	Marcelle K. BouDagher-Fadel	2015	47.45	Late Cretaceous to early Paleogene foraminiferal biozones in the Tibetan Himalayas, and a pan-Tethyan foraminiferal correlation scheme
Lockhartia conditi		Foraminifera	Zongpu	20	limestone	China	Tibet	Tingri	Naiqiong	Naiqiong		SE202005060532735	Naiqiong	87.126	28.659	RE202004280842109	Marcelle K. BouDagher-Fadel	2015	47.45	Late Cretaceous to early Paleogene foraminiferal biozones in the Tibetan Himalayas, and a pan-Tethyan foraminiferal correlation scheme
Assilina granulosa		Foraminifera	Zongpu	20	limestone	China	Tibet	Tingri	Naiqiong	Naiqiong		SE202005060532735	Naiqiong	87.126	28.659	RE202004280842109	Marcelle K. BouDagher-Fadel	2015	47.45	Late Cretaceous to early Paleogene foraminiferal biozones in the Tibetan Himalayas, and a pan-Tethyan foraminiferal correlation scheme
Assilina laminosa		Foraminifera	Zongpu	20	limestone	China	Tibet	Tingri	Naiqiong	Naiqiong		SE202005060532735	Naiqiong	87.126	28.659	RE202004280842109	Marcelle K. BouDagher-Fadel	2015	47.45	Late Cretaceous to early Paleogene foraminiferal biozones in the Tibetan Himalayas, and a pan-Tethyan foraminiferal correlation scheme
Alveolina schwageri		Foraminifera	Zongpu	21	limestone	China	Tibet	Tingri	Naiqiong	Naiqiong		SE202005060532735	Naiqiong	87.126	28.659	RE202004280842109	Marcelle K. BouDagher-Fadel	2015	48.65	Late Cretaceous to early Paleogene foraminiferal biozones in the Tibetan Himalayas, and a pan-Tethyan foraminiferal correlation scheme
Assilina leymeriei		Foraminifera	Zongpu	21	limestone	China	Tibet	Tingri	Naiqiong	Naiqiong		SE202005060532735	Naiqiong	87.126	28.659	RE202004280842109	Marcelle K. BouDagher-Fadel	2015	48.65	Late Cretaceous to early Paleogene foraminiferal biozones in the Tibetan Himalayas, and a pan-Tethyan foraminiferal correlation scheme
Lockhartia conditi		Foraminifera	Zongpu	21	limestone	China	Tibet	Tingri	Naiqiong	Naiqiong		SE202005060532735	Naiqiong	87.126	28.659	RE202004280842109	Marcelle K. BouDagher-Fadel	2015	48.65	Late Cretaceous to early Paleogene foraminiferal biozones in the Tibetan Himalayas, and a pan-Tethyan foraminiferal correlation scheme
Assilina granulosa		Foraminifera	Zongpu	21	limestone	China	Tibet	Tingri	Naiqiong	Naiqiong		SE202005060532735	Naiqiong	87.126	28.659	RE202004280842109	Marcelle K. BouDagher-Fadel	2015	48.65	Late Cretaceous to early Paleogene foraminiferal biozones in the Tibetan Himalayas, and a pan-Tethyan foraminiferal correlation scheme
Assilina laminosa		Foraminifera	Zongpu	21	limestone	China	Tibet	Tingri	Naiqiong	Naiqiong		SE202005060532735	Naiqiong	87.126	28.659	RE202004280842109	Marcelle K. BouDagher-Fadel	2015	48.65	Late Cretaceous to early Paleogene foraminiferal biozones in the Tibetan Himalayas, and a pan-Tethyan foraminiferal correlation scheme
Globigerina spp.		Foraminifera	Enba	22	quartzarenite	China	Tibet	Tingri	Naiqiong	Naiqiong		SE202005060532735	Naiqiong	87.126	28.659	RE202004280842109	Marcelle K. BouDagher-Fadel	2015	65.45	Late Cretaceous to early Paleogene foraminiferal biozones in the Tibetan Himalayas, and a pan-Tethyan foraminiferal correlation scheme
Globigerina spp.		Foraminifera	Enba	23	quartzarenite	China	Tibet	Tingri	Naiqiong	Naiqiong		SE202005060532735	Naiqiong	87.126	28.659	RE202004280842109	Marcelle K. BouDagher-Fadel	2015	67.25	Late Cretaceous to early Paleogene foraminiferal biozones in the Tibetan Himalayas, and a pan-Tethyan foraminiferal correlation scheme
Turborotalia frontosa		Foraminifera	Enba	23	quartzarenite	China	Tibet	Tingri	Naiqiong	Naiqiong		SE202005060532735	Naiqiong	87.126	28.659	RE202004280842109	Marcelle K. BouDagher-Fadel	2015	67.25	Late Cretaceous to early Paleogene foraminiferal biozones in the Tibetan Himalayas, and a pan-Tethyan foraminiferal correlation scheme
Orbitolites complanatus		Foraminifera	Zongpu	24	limestone	China	Tibet	Tingri	Naiqiong	Naiqiong		SE202005060532735	Naiqiong	87.126	28.659	RE202004280842109	Marcelle K. BouDagher-Fadel	2015	93.85	Late Cretaceous to early Paleogene foraminiferal biozones in the Tibetan Himalayas, and a pan-Tethyan foraminiferal correlation scheme
Miliolida spp.		Foraminifera	Zongpu	24	limestone	China	Tibet	Tingri	Naiqiong	Naiqiong		SE202005060532735	Naiqiong	87.126	28.659	RE202004280842109	Marcelle K. BouDagher-Fadel	2015	93.85	Late Cretaceous to early Paleogene foraminiferal biozones in the Tibetan Himalayas, and a pan-Tethyan foraminiferal correlation scheme
Alveolina corbarica		Foraminifera	Zongpu	24	limestone	China	Tibet	Tingri	Naiqiong	Naiqiong		SE202005060532735	Naiqiong	87.126	28.659	RE202004280842109	Marcelle K. BouDagher-Fadel	2015	93.85	Late Cretaceous to early Paleogene foraminiferal biozones in the Tibetan Himalayas, and a pan-Tethyan foraminiferal correlation scheme
Orbitolites complanatus		Foraminifera	Zongpu	25	limestone	China	Tibet	Tingri	Naiqiong	Naiqiong		SE202005060532735	Naiqiong	87.126	28.659	RE202004280842109	Marcelle K. BouDagher-Fadel	2015	108.55	Late Cretaceous to early Paleogene foraminiferal biozones in the Tibetan Himalayas, and a pan-Tethyan foraminiferal correlation scheme
Alveolina elliptica		Foraminifera	Zongpu	25	limestone	China	Tibet	Tingri	Naiqiong	Naiqiong		SE202005060532735	Naiqiong	87.126	28.659	RE202004280842109	Marcelle K. BouDagher-Fadel	2015	108.55	Late Cretaceous to early Paleogene foraminiferal biozones in the Tibetan Himalayas, and a pan-Tethyan foraminiferal correlation scheme
Alveolina schwageri		Foraminifera	Zongpu	25	limestone	China	Tibet	Tingri	Naiqiong	Naiqiong		SE202005060532735	Naiqiong	87.126	28.659	RE202004280842109	Marcelle K. BouDagher-Fadel	2015	108.55	Late Cretaceous to early Paleogene foraminiferal biozones in the Tibetan Himalayas, and a pan-Tethyan foraminiferal correlation scheme
Alveolina oblonga		Foraminifera	Zongpu	25	limestone	China	Tibet	Tingri	Naiqiong	Naiqiong		SE202005060532735	Naiqiong	87.126	28.659	RE202004280842109	Marcelle K. BouDagher-Fadel	2015	108.55	Late Cretaceous to early Paleogene foraminiferal biozones in the Tibetan Himalayas, and a pan-Tethyan foraminiferal correlation scheme
Assilina laminosa		Foraminifera	Zongpu	26	limestone	China	Tibet	Tingri	Naiqiong	Naiqiong		SE202005060532735	Naiqiong	87.126	28.659	RE202004280842109	Marcelle K. BouDagher-Fadel	2015	114.35	Late Cretaceous to early Paleogene foraminiferal biozones in the Tibetan Himalayas, and a pan-Tethyan foraminiferal correlation scheme
Lockhartia tipperi		Foraminifera	Zongpu	26	limestone	China	Tibet	Tingri	Naiqiong	Naiqiong		SE202005060532735	Naiqiong	87.126	28.659	RE202004280842109	Marcelle K. BouDagher-Fadel	2015	114.35	Late Cretaceous to early Paleogene foraminiferal biozones in the Tibetan Himalayas, and a pan-Tethyan foraminiferal correlation scheme
Assilina leymeriei		Foraminifera	Zongpu	27	limestone	China	Tibet	Tingri	Naiqiong	Naiqiong		SE202005060532735	Naiqiong	87.126	28.659	RE202004280842109	Marcelle K. BouDagher-Fadel	2015	114.85	Late Cretaceous to early Paleogene foraminiferal biozones in the Tibetan Himalayas, and a pan-Tethyan foraminiferal correlation scheme
Lockhartia conditi		Foraminifera	Zongpu	27	limestone	China	Tibet	Tingri	Naiqiong	Naiqiong		SE202005060532735	Naiqiong	87.126	28.659	RE202004280842109	Marcelle K. BouDagher-Fadel	2015	114.85	Late Cretaceous to early Paleogene foraminiferal biozones in the Tibetan Himalayas, and a pan-Tethyan foraminiferal correlation scheme
Assilina granulosa		Foraminifera	Zongpu	27	limestone	China	Tibet	Tingri	Naiqiong	Naiqiong		SE202005060532735	Naiqiong	87.126	28.659	RE202004280842109	Marcelle K. BouDagher-Fadel	2015	114.85	Late Cretaceous to early Paleogene foraminiferal biozones in the Tibetan Himalayas, and a pan-Tethyan foraminiferal correlation scheme
Alveolina moussoulensis		Foraminifera	Zongpu	1	limestone	China	Tibet	Tingri	Longjiang	Longjiang		SE202005060536402	Longjiang	87.126	28.659	RE202004280842109	Marcelle K. BouDagher-Fadel	2015	0.15	Late Cretaceous to early Paleogene foraminiferal biozones in the Tibetan Himalayas, and a pan-Tethyan foraminiferal correlation scheme
Gomalveolina subtilis		Foraminifera	Zongpu	2	limestone	China	Tibet	Tingri	Longjiang	Longjiang		SE202005060536402	Longjiang	87.126	28.659	RE202004280842109	Marcelle K. BouDagher-Fadel	2015	0.25	Late Cretaceous to early Paleogene foraminiferal biozones in the Tibetan Himalayas, and a pan-Tethyan foraminiferal correlation scheme
Alveolina nuttalli		Foraminifera	Zongpu	2	limestone	China	Tibet	Tingri	Longjiang	Longjiang		SE202005060536402	Longjiang	87.126	28.659	RE202004280842109	Marcelle K. BouDagher-Fadel	2015	0.25	Late Cretaceous to early Paleogene foraminiferal biozones in the Tibetan Himalayas, and a pan-Tethyan foraminiferal correlation scheme
Alveolina regularis		Foraminifera	Zongpu	2	limestone	China	Tibet	Tingri	Longjiang	Longjiang		SE202005060536402	Longjiang	87.126	28.659	RE202004280842109	Marcelle K. BouDagher-Fadel	2015	0.25	Late Cretaceous to early Paleogene foraminiferal biozones in the Tibetan Himalayas, and a pan-Tethyan foraminiferal correlation scheme
Orbitolites complanatus		Foraminifera	Zongpu	2	limestone	China	Tibet	Tingri	Longjiang	Longjiang		SE202005060536402	Longjiang	87.126	28.659	RE202004280842109	Marcelle K. BouDagher-Fadel	2015	0.25	Late Cretaceous to early Paleogene foraminiferal biozones in the Tibetan Himalayas, and a pan-Tethyan foraminiferal correlation scheme
Alveolina globosa		Foraminifera	Zongpu	3	limestone	China	Tibet	Tingri	Longjiang	Longjiang		SE202005060536402	Longjiang	87.126	28.659	RE202004280842109	Marcelle K. BouDagher-Fadel	2015	0.45	Late Cretaceous to early Paleogene foraminiferal biozones in the Tibetan Himalayas, and a pan-Tethyan foraminiferal correlation scheme
Alveolina regularis		Foraminifera	Zongpu	4	limestone	China	Tibet	Tingri	Longjiang	Longjiang		SE202005060536402	Longjiang	87.126	28.659	RE202004280842109	Marcelle K. BouDagher-Fadel	2015	0.85	Late Cretaceous to early Paleogene foraminiferal biozones in the Tibetan Himalayas, and a pan-Tethyan foraminiferal correlation scheme
Orbitolites complanatus		Foraminifera	Zongpu	4	limestone	China	Tibet	Tingri	Longjiang	Longjiang		SE202005060536402	Longjiang	87.126	28.659	RE202004280842109	Marcelle K. BouDagher-Fadel	2015	0.85	Late Cretaceous to early Paleogene foraminiferal biozones in the Tibetan Himalayas, and a pan-Tethyan foraminiferal correlation scheme
Opertorbitolites lehmanni		Foraminifera	Zongpu	4	limestone	China	Tibet	Tingri	Longjiang	Longjiang		SE202005060536402	Longjiang	87.126	28.659	RE202004280842109	Marcelle K. BouDagher-Fadel	2015	0.85	Late Cretaceous to early Paleogene foraminiferal biozones in the Tibetan Himalayas, and a pan-Tethyan foraminiferal correlation scheme
Alveolina subpyrenaica		Foraminifera	Zongpu	4	limestone	China	Tibet	Tingri	Longjiang	Longjiang		SE202005060536402	Longjiang	87.126	28.659	RE202004280842109	Marcelle K. BouDagher-Fadel	2015	0.85	Late Cretaceous to early Paleogene foraminiferal biozones in the Tibetan Himalayas, and a pan-Tethyan foraminiferal correlation scheme
Alveolina subpyrenaica		Foraminifera	Zongpu	5	limestone	China	Tibet	Tingri	Longjiang	Longjiang		SE202005060536402	Longjiang	87.126	28.659	RE202004280842109	Marcelle K. BouDagher-Fadel	2015	2.65	Late Cretaceous to early Paleogene foraminiferal biozones in the Tibetan Himalayas, and a pan-Tethyan foraminiferal correlation scheme
Orbitolites complanatus		Foraminifera	Zongpu	6	limestone	China	Tibet	Tingri	Longjiang	Longjiang		SE202005060536402	Longjiang	87.126	28.659	RE202004280842109	Marcelle K. BouDagher-Fadel	2015	2.85	Late Cretaceous to early Paleogene foraminiferal biozones in the Tibetan Himalayas, and a pan-Tethyan foraminiferal correlation scheme
Opertorbitolites lehmanni		Foraminifera	Zongpu	6	limestone	China	Tibet	Tingri	Longjiang	Longjiang		SE202005060536402	Longjiang	87.126	28.659	RE202004280842109	Marcelle K. BouDagher-Fadel	2015	2.85	Late Cretaceous to early Paleogene foraminiferal biozones in the Tibetan Himalayas, and a pan-Tethyan foraminiferal correlation scheme
Alveolina globosa		Foraminifera	Zongpu	7	limestone	China	Tibet	Tingri	Longjiang	Longjiang		SE202005060536402	Longjiang	87.126	28.659	RE202004280842109	Marcelle K. BouDagher-Fadel	2015	3.05	Late Cretaceous to early Paleogene foraminiferal biozones in the Tibetan Himalayas, and a pan-Tethyan foraminiferal correlation scheme
Alveolina subpyrenaica		Foraminifera	Zongpu	8	limestone	China	Tibet	Tingri	Longjiang	Longjiang		SE202005060536402	Longjiang	87.126	28.659	RE202004280842109	Marcelle K. BouDagher-Fadel	2015	3.25	Late Cretaceous to early Paleogene foraminiferal biozones in the Tibetan Himalayas, and a pan-Tethyan foraminiferal correlation scheme
Orbitolites gracilis		Foraminifera	Zongpu	8	limestone	China	Tibet	Tingri	Longjiang	Longjiang		SE202005060536402	Longjiang	87.126	28.659	RE202004280842109	Marcelle K. BouDagher-Fadel	2015	3.25	Late Cretaceous to early Paleogene foraminiferal biozones in the Tibetan Himalayas, and a pan-Tethyan foraminiferal correlation scheme
Alveolina regularis		Foraminifera	Zongpu	9	limestone	China	Tibet	Tingri	Longjiang	Longjiang		SE202005060536402	Longjiang	87.126	28.659	RE202004280842109	Marcelle K. BouDagher-Fadel	2015	3.35	Late Cretaceous to early Paleogene foraminiferal biozones in the Tibetan Himalayas, and a pan-Tethyan foraminiferal correlation scheme
Orbitolites complanatus		Foraminifera	Zongpu	9	limestone	China	Tibet	Tingri	Longjiang	Longjiang		SE202005060536402	Longjiang	87.126	28.659	RE202004280842109	Marcelle K. BouDagher-Fadel	2015	3.35	Late Cretaceous to early Paleogene foraminiferal biozones in the Tibetan Himalayas, and a pan-Tethyan foraminiferal correlation scheme
Opertorbitolites lehmanni		Foraminifera	Zongpu	9	limestone	China	Tibet	Tingri	Longjiang	Longjiang		SE202005060536402	Longjiang	87.126	28.659	RE202004280842109	Marcelle K. BouDagher-Fadel	2015	3.35	Late Cretaceous to early Paleogene foraminiferal biozones in the Tibetan Himalayas, and a pan-Tethyan foraminiferal correlation scheme
Gomalveolina subtilis		Foraminifera	Zongpu	10	limestone	China	Tibet	Tingri	Longjiang	Longjiang		SE202005060536402	Longjiang	87.126	28.659	RE202004280842109	Marcelle K. BouDagher-Fadel	2015	3.45	Late Cretaceous to early Paleogene foraminiferal biozones in the Tibetan Himalayas, and a pan-Tethyan foraminiferal correlation scheme
Alveolina nuttalli		Foraminifera	Zongpu	10	limestone	China	Tibet	Tingri	Longjiang	Longjiang		SE202005060536402	Longjiang	87.126	28.659	RE202004280842109	Marcelle K. BouDagher-Fadel	2015	3.45	Late Cretaceous to early Paleogene foraminiferal biozones in the Tibetan Himalayas, and a pan-Tethyan foraminiferal correlation scheme
Orbitolites complanatus		Foraminifera	Zongpu	10	limestone	China	Tibet	Tingri	Longjiang	Longjiang		SE202005060536402	Longjiang	87.126	28.659	RE202004280842109	Marcelle K. BouDagher-Fadel	2015	3.45	Late Cretaceous to early Paleogene foraminiferal biozones in the Tibetan Himalayas, and a pan-Tethyan foraminiferal correlation scheme
Alveolina moussoulensis		Foraminifera	Zongpu	11	limestone	China	Tibet	Tingri	Longjiang	Longjiang		SE202005060536402	Longjiang	87.126	28.659	RE202004280842109	Marcelle K. BouDagher-Fadel	2015	3.65	Late Cretaceous to early Paleogene foraminiferal biozones in the Tibetan Himalayas, and a pan-Tethyan foraminiferal correlation scheme
Alveolina regularis		Foraminifera	Zongpu	11	limestone	China	Tibet	Tingri	Longjiang	Longjiang		SE202005060536402	Longjiang	87.126	28.659	RE202004280842109	Marcelle K. BouDagher-Fadel	2015	3.65	Late Cretaceous to early Paleogene foraminiferal biozones in the Tibetan Himalayas, and a pan-Tethyan foraminiferal correlation scheme
Orbitolites complanatus		Foraminifera	Zongpu	11	limestone	China	Tibet	Tingri	Longjiang	Longjiang		SE202005060536402	Longjiang	87.126	28.659	RE202004280842109	Marcelle K. BouDagher-Fadel	2015	3.65	Late Cretaceous to early Paleogene foraminiferal biozones in the Tibetan Himalayas, and a pan-Tethyan foraminiferal correlation scheme
Gomalveolina subtilis		Foraminifera	Zongpu	12	limestone	China	Tibet	Tingri	Longjiang	Longjiang		SE202005060536402	Longjiang	87.126	28.659	RE202004280842109	Marcelle K. BouDagher-Fadel	2015	3.75	Late Cretaceous to early Paleogene foraminiferal biozones in the Tibetan Himalayas, and a pan-Tethyan foraminiferal correlation scheme
Orbitolites complanatus		Foraminifera	Zongpu	12	limestone	China	Tibet	Tingri	Longjiang	Longjiang		SE202005060536402	Longjiang	87.126	28.659	RE202004280842109	Marcelle K. BouDagher-Fadel	2015	3.75	Late Cretaceous to early Paleogene foraminiferal biozones in the Tibetan Himalayas, and a pan-Tethyan foraminiferal correlation scheme
Alveolina globosa		Foraminifera	Zongpu	12	limestone	China	Tibet	Tingri	Longjiang	Longjiang		SE202005060536402	Longjiang	87.126	28.659	RE202004280842109	Marcelle K. BouDagher-Fadel	2015	3.75	Late Cretaceous to early Paleogene foraminiferal biozones in the Tibetan Himalayas, and a pan-Tethyan foraminiferal correlation scheme
Orbitolites gracilis		Foraminifera	Zongpu	12	limestone	China	Tibet	Tingri	Longjiang	Longjiang		SE202005060536402	Longjiang	87.126	28.659	RE202004280842109	Marcelle K. BouDagher-Fadel	2015	3.75	Late Cretaceous to early Paleogene foraminiferal biozones in the Tibetan Himalayas, and a pan-Tethyan foraminiferal correlation scheme
Alveolina nuttalli		Foraminifera	Zongpu	13	limestone	China	Tibet	Tingri	Longjiang	Longjiang		SE202005060536402	Longjiang	87.126	28.659	RE202004280842109	Marcelle K. BouDagher-Fadel	2015	3.85	Late Cretaceous to early Paleogene foraminiferal biozones in the Tibetan Himalayas, and a pan-Tethyan foraminiferal correlation scheme
Orbitolites complanatus		Foraminifera	Zongpu	14	limestone	China	Tibet	Tingri	Longjiang	Longjiang		SE202005060536402	Longjiang	87.126	28.659	RE202004280842109	Marcelle K. BouDagher-Fadel	2015	4.05	Late Cretaceous to early Paleogene foraminiferal biozones in the Tibetan Himalayas, and a pan-Tethyan foraminiferal correlation scheme
Opertorbitolites lehmanni		Foraminifera	Zongpu	14	limestone	China	Tibet	Tingri	Longjiang	Longjiang		SE202005060536402	Longjiang	87.126	28.659	RE202004280842109	Marcelle K. BouDagher-Fadel	2015	4.05	Late Cretaceous to early Paleogene foraminiferal biozones in the Tibetan Himalayas, and a pan-Tethyan foraminiferal correlation scheme
Alveolina corbarica		Foraminifera	Zongpu	14	limestone	China	Tibet	Tingri	Longjiang	Longjiang		SE202005060536402	Longjiang	87.126	28.659	RE202004280842109	Marcelle K. BouDagher-Fadel	2015	4.05	Late Cretaceous to early Paleogene foraminiferal biozones in the Tibetan Himalayas, and a pan-Tethyan foraminiferal correlation scheme
Lockhartia conditi		Foraminifera	Zongpu	14	limestone	China	Tibet	Tingri	Longjiang	Longjiang		SE202005060536402	Longjiang	87.126	28.659	RE202004280842109	Marcelle K. BouDagher-Fadel	2015	4.05	Late Cretaceous to early Paleogene foraminiferal biozones in the Tibetan Himalayas, and a pan-Tethyan foraminiferal correlation scheme
Assilina laminosa		Foraminifera	Zongpu	14	limestone	China	Tibet	Tingri	Longjiang	Longjiang		SE202005060536402	Longjiang	87.126	28.659	RE202004280842109	Marcelle K. BouDagher-Fadel	2015	4.05	Late Cretaceous to early Paleogene foraminiferal biozones in the Tibetan Himalayas, and a pan-Tethyan foraminiferal correlation scheme
Assilina granulosa		Foraminifera	Zongpu	14	limestone	China	Tibet	Tingri	Longjiang	Longjiang		SE202005060536402	Longjiang	87.126	28.659	RE202004280842109	Marcelle K. BouDagher-Fadel	2015	4.05	Late Cretaceous to early Paleogene foraminiferal biozones in the Tibetan Himalayas, and a pan-Tethyan foraminiferal correlation scheme
Nummulites atacicus		Foraminifera	Zongpu	14	limestone	China	Tibet	Tingri	Longjiang	Longjiang		SE202005060536402	Longjiang	87.126	28.659	RE202004280842109	Marcelle K. BouDagher-Fadel	2015	4.05	Late Cretaceous to early Paleogene foraminiferal biozones in the Tibetan Himalayas, and a pan-Tethyan foraminiferal correlation scheme
Alveolina globosa		Foraminifera	Zongpu	15	limestone	China	Tibet	Tingri	Longjiang	Longjiang		SE202005060536402	Longjiang	87.126	28.659	RE202004280842109	Marcelle K. BouDagher-Fadel	2015	4.15	Late Cretaceous to early Paleogene foraminiferal biozones in the Tibetan Himalayas, and a pan-Tethyan foraminiferal correlation scheme
Orbitolites complanatus		Foraminifera	Zongpu	16	limestone	China	Tibet	Tingri	Longjiang	Longjiang		SE202005060536402	Longjiang	87.126	28.659	RE202004280842109	Marcelle K. BouDagher-Fadel	2015	4.25	Late Cretaceous to early Paleogene foraminiferal biozones in the Tibetan Himalayas, and a pan-Tethyan foraminiferal correlation scheme
Assilina laminosa		Foraminifera	Zongpu	16	limestone	China	Tibet	Tingri	Longjiang	Longjiang		SE202005060536402	Longjiang	87.126	28.659	RE202004280842109	Marcelle K. BouDagher-Fadel	2015	4.25	Late Cretaceous to early Paleogene foraminiferal biozones in the Tibetan Himalayas, and a pan-Tethyan foraminiferal correlation scheme
Lockhartia conditi		Foraminifera	Zongpu	17	limestone	China	Tibet	Tingri	Longjiang	Longjiang		SE202005060536402	Longjiang	87.126	28.659	RE202004280842109	Marcelle K. BouDagher-Fadel	2015	4.35	Late Cretaceous to early Paleogene foraminiferal biozones in the Tibetan Himalayas, and a pan-Tethyan foraminiferal correlation scheme
Assilina laminosa		Foraminifera	Zongpu	17	limestone	China	Tibet	Tingri	Longjiang	Longjiang		SE202005060536402	Longjiang	87.126	28.659	RE202004280842109	Marcelle K. BouDagher-Fadel	2015	4.35	Late Cretaceous to early Paleogene foraminiferal biozones in the Tibetan Himalayas, and a pan-Tethyan foraminiferal correlation scheme
Assilina granulosa		Foraminifera	Zongpu	17	limestone	China	Tibet	Tingri	Longjiang	Longjiang		SE202005060536402	Longjiang	87.126	28.659	RE202004280842109	Marcelle K. BouDagher-Fadel	2015	4.35	Late Cretaceous to early Paleogene foraminiferal biozones in the Tibetan Himalayas, and a pan-Tethyan foraminiferal correlation scheme
Nummulites atacicus		Foraminifera	Zongpu	17	limestone	China	Tibet	Tingri	Longjiang	Longjiang		SE202005060536402	Longjiang	87.126	28.659	RE202004280842109	Marcelle K. BouDagher-Fadel	2015	4.35	Late Cretaceous to early Paleogene foraminiferal biozones in the Tibetan Himalayas, and a pan-Tethyan foraminiferal correlation scheme
Alveolina nuttalli		Foraminifera	Zongpu	18	limestone	China	Tibet	Tingri	Longjiang	Longjiang		SE202005060536402	Longjiang	87.126	28.659	RE202004280842109	Marcelle K. BouDagher-Fadel	2015	4.45	Late Cretaceous to early Paleogene foraminiferal biozones in the Tibetan Himalayas, and a pan-Tethyan foraminiferal correlation scheme
Alveolina globosa		Foraminifera	Zongpu	19	limestone	China	Tibet	Tingri	Longjiang	Longjiang		SE202005060536402	Longjiang	87.126	28.659	RE202004280842109	Marcelle K. BouDagher-Fadel	2015	4.55	Late Cretaceous to early Paleogene foraminiferal biozones in the Tibetan Himalayas, and a pan-Tethyan foraminiferal correlation scheme
Assilina laminosa		Foraminifera	Zongpu	19	limestone	China	Tibet	Tingri	Longjiang	Longjiang		SE202005060536402	Longjiang	87.126	28.659	RE202004280842109	Marcelle K. BouDagher-Fadel	2015	4.55	Late Cretaceous to early Paleogene foraminiferal biozones in the Tibetan Himalayas, and a pan-Tethyan foraminiferal correlation scheme
Assilina granulosa		Foraminifera	Zongpu	19	limestone	China	Tibet	Tingri	Longjiang	Longjiang		SE202005060536402	Longjiang	87.126	28.659	RE202004280842109	Marcelle K. BouDagher-Fadel	2015	4.55	Late Cretaceous to early Paleogene foraminiferal biozones in the Tibetan Himalayas, and a pan-Tethyan foraminiferal correlation scheme
Orbitolites complanatus		Foraminifera	Zongpu	20	limestone	China	Tibet	Tingri	Longjiang	Longjiang		SE202005060536402	Longjiang	87.126	28.659	RE202004280842109	Marcelle K. BouDagher-Fadel	2015	4.65	Late Cretaceous to early Paleogene foraminiferal biozones in the Tibetan Himalayas, and a pan-Tethyan foraminiferal correlation scheme
Assilina laminosa		Foraminifera	Zongpu	20	limestone	China	Tibet	Tingri	Longjiang	Longjiang		SE202005060536402	Longjiang	87.126	28.659	RE202004280842109	Marcelle K. BouDagher-Fadel	2015	4.65	Late Cretaceous to early Paleogene foraminiferal biozones in the Tibetan Himalayas, and a pan-Tethyan foraminiferal correlation scheme
Nummulites atacicus		Foraminifera	Zongpu	20	limestone	China	Tibet	Tingri	Longjiang	Longjiang		SE202005060536402	Longjiang	87.126	28.659	RE202004280842109	Marcelle K. BouDagher-Fadel	2015	4.65	Late Cretaceous to early Paleogene foraminiferal biozones in the Tibetan Himalayas, and a pan-Tethyan foraminiferal correlation scheme
Lockhartia conditi		Foraminifera	Zongpu	21	limestone	China	Tibet	Tingri	Longjiang	Longjiang		SE202005060536402	Longjiang	87.126	28.659	RE202004280842109	Marcelle K. BouDagher-Fadel	2015	4.75	Late Cretaceous to early Paleogene foraminiferal biozones in the Tibetan Himalayas, and a pan-Tethyan foraminiferal correlation scheme
Assilina laminosa		Foraminifera	Zongpu	22	limestone	China	Tibet	Tingri	Longjiang	Longjiang		SE202005060536402	Longjiang	87.126	28.659	RE202004280842109	Marcelle K. BouDagher-Fadel	2015	4.85	Late Cretaceous to early Paleogene foraminiferal biozones in the Tibetan Himalayas, and a pan-Tethyan foraminiferal correlation scheme
Nummulites atacicus		Foraminifera	Zongpu	23	limestone	China	Tibet	Tingri	Longjiang	Longjiang		SE202005060536402	Longjiang	87.126	28.659	RE202004280842109	Marcelle K. BouDagher-Fadel	2015	5.05	Late Cretaceous to early Paleogene foraminiferal biozones in the Tibetan Himalayas, and a pan-Tethyan foraminiferal correlation scheme
Nummulites atacicus		Foraminifera	Zongpu	24	limestone	China	Tibet	Tingri	Longjiang	Longjiang		SE202005060536402	Longjiang	87.126	28.659	RE202004280842109	Marcelle K. BouDagher-Fadel	2015	5.55	Late Cretaceous to early Paleogene foraminiferal biozones in the Tibetan Himalayas, and a pan-Tethyan foraminiferal correlation scheme
Alveolina aragonensis		Foraminifera	Zongpu	24	limestone	China	Tibet	Tingri	Longjiang	Longjiang		SE202005060536402	Longjiang	87.126	28.659	RE202004280842109	Marcelle K. BouDagher-Fadel	2015	5.55	Late Cretaceous to early Paleogene foraminiferal biozones in the Tibetan Himalayas, and a pan-Tethyan foraminiferal correlation scheme
Nummulites atacicus		Foraminifera	Zongpu	25	limestone	China	Tibet	Tingri	Longjiang	Longjiang		SE202005060536402	Longjiang	87.126	28.659	RE202004280842109	Marcelle K. BouDagher-Fadel	2015	5.75	Late Cretaceous to early Paleogene foraminiferal biozones in the Tibetan Himalayas, and a pan-Tethyan foraminiferal correlation scheme
Alveolina aragonensis		Foraminifera	Zongpu	25	limestone	China	Tibet	Tingri	Longjiang	Longjiang		SE202005060536402	Longjiang	87.126	28.659	RE202004280842109	Marcelle K. BouDagher-Fadel	2015	5.75	Late Cretaceous to early Paleogene foraminiferal biozones in the Tibetan Himalayas, and a pan-Tethyan foraminiferal correlation scheme
Orbitolites complanatus		Foraminifera	Zongpu	26	limestone	China	Tibet	Tingri	Longjiang	Longjiang		SE202005060536402	Longjiang	87.126	28.659	RE202004280842109	Marcelle K. BouDagher-Fadel	2015	5.85	Late Cretaceous to early Paleogene foraminiferal biozones in the Tibetan Himalayas, and a pan-Tethyan foraminiferal correlation scheme
Nummulites atacicus		Foraminifera	Zongpu	27	limestone	China	Tibet	Tingri	Longjiang	Longjiang		SE202005060536402	Longjiang	87.126	28.659	RE202004280842109	Marcelle K. BouDagher-Fadel	2015	5.95	Late Cretaceous to early Paleogene foraminiferal biozones in the Tibetan Himalayas, and a pan-Tethyan foraminiferal correlation scheme
Alveolina aragonensis		Foraminifera	Zongpu	27	limestone	China	Tibet	Tingri	Longjiang	Longjiang		SE202005060536402	Longjiang	87.126	28.659	RE202004280842109	Marcelle K. BouDagher-Fadel	2015	5.95	Late Cretaceous to early Paleogene foraminiferal biozones in the Tibetan Himalayas, and a pan-Tethyan foraminiferal correlation scheme
Alveolina moussoulensis		Foraminifera	Zongpu	28	limestone	China	Tibet	Tingri	Longjiang	Longjiang		SE202005060536402	Longjiang	87.126	28.659	RE202004280842109	Marcelle K. BouDagher-Fadel	2015	6.05	Late Cretaceous to early Paleogene foraminiferal biozones in the Tibetan Himalayas, and a pan-Tethyan foraminiferal correlation scheme
Orbitolites complanatus		Foraminifera	Zongpu	28	limestone	China	Tibet	Tingri	Longjiang	Longjiang		SE202005060536402	Longjiang	87.126	28.659	RE202004280842109	Marcelle K. BouDagher-Fadel	2015	6.05	Late Cretaceous to early Paleogene foraminiferal biozones in the Tibetan Himalayas, and a pan-Tethyan foraminiferal correlation scheme
Nummulites atacicus		Foraminifera	Zongpu	29	limestone	China	Tibet	Tingri	Longjiang	Longjiang		SE202005060536402	Longjiang	87.126	28.659	RE202004280842109	Marcelle K. BouDagher-Fadel	2015	6.15	Late Cretaceous to early Paleogene foraminiferal biozones in the Tibetan Himalayas, and a pan-Tethyan foraminiferal correlation scheme
Alveolina aragonensis		Foraminifera	Zongpu	29	limestone	China	Tibet	Tingri	Longjiang	Longjiang		SE202005060536402	Longjiang	87.126	28.659	RE202004280842109	Marcelle K. BouDagher-Fadel	2015	6.15	Late Cretaceous to early Paleogene foraminiferal biozones in the Tibetan Himalayas, and a pan-Tethyan foraminiferal correlation scheme
Assilina laminosa		Foraminifera	Zongpu	30	limestone	China	Tibet	Tingri	Longjiang	Longjiang		SE202005060536402	Longjiang	87.126	28.659	RE202004280842109	Marcelle K. BouDagher-Fadel	2015	6.25	Late Cretaceous to early Paleogene foraminiferal biozones in the Tibetan Himalayas, and a pan-Tethyan foraminiferal correlation scheme
Orbitolites complanatus		Foraminifera	Zongpu	31	limestone	China	Tibet	Tingri	Longjiang	Longjiang		SE202005060536402	Longjiang	87.126	28.659	RE202004280842109	Marcelle K. BouDagher-Fadel	2015	6.35	Late Cretaceous to early Paleogene foraminiferal biozones in the Tibetan Himalayas, and a pan-Tethyan foraminiferal correlation scheme
Nummulites atacicus		Foraminifera	Zongpu	31	limestone	China	Tibet	Tingri	Longjiang	Longjiang		SE202005060536402	Longjiang	87.126	28.659	RE202004280842109	Marcelle K. BouDagher-Fadel	2015	6.35	Late Cretaceous to early Paleogene foraminiferal biozones in the Tibetan Himalayas, and a pan-Tethyan foraminiferal correlation scheme
Alveolina schwageri		Foraminifera	Zongpu	31	limestone	China	Tibet	Tingri	Longjiang	Longjiang		SE202005060536402	Longjiang	87.126	28.659	RE202004280842109	Marcelle K. BouDagher-Fadel	2015	6.35	Late Cretaceous to early Paleogene foraminiferal biozones in the Tibetan Himalayas, and a pan-Tethyan foraminiferal correlation scheme
Orbitolites complanatus		Foraminifera	Zongpu	32	limestone	China	Tibet	Tingri	Longjiang	Longjiang		SE202005060536402	Longjiang	87.126	28.659	RE202004280842109	Marcelle K. BouDagher-Fadel	2015	6.45	Late Cretaceous to early Paleogene foraminiferal biozones in the Tibetan Himalayas, and a pan-Tethyan foraminiferal correlation scheme
Assilina laminosa		Foraminifera	Zongpu	32	limestone	China	Tibet	Tingri	Longjiang	Longjiang		SE202005060536402	Longjiang	87.126	28.659	RE202004280842109	Marcelle K. BouDagher-Fadel	2015	6.45	Late Cretaceous to early Paleogene foraminiferal biozones in the Tibetan Himalayas, and a pan-Tethyan foraminiferal correlation scheme
Assilina granulosa		Foraminifera	Zongpu	32	limestone	China	Tibet	Tingri	Longjiang	Longjiang		SE202005060536402	Longjiang	87.126	28.659	RE202004280842109	Marcelle K. BouDagher-Fadel	2015	6.45	Late Cretaceous to early Paleogene foraminiferal biozones in the Tibetan Himalayas, and a pan-Tethyan foraminiferal correlation scheme
Orbitolites complanatus		Foraminifera	Zongpu	33	limestone	China	Tibet	Tingri	Longjiang	Longjiang		SE202005060536402	Longjiang	87.126	28.659	RE202004280842109	Marcelle K. BouDagher-Fadel	2015	6.65	Late Cretaceous to early Paleogene foraminiferal biozones in the Tibetan Himalayas, and a pan-Tethyan foraminiferal correlation scheme
Alveolina globosa		Foraminifera	Zongpu	33	limestone	China	Tibet	Tingri	Longjiang	Longjiang		SE202005060536402	Longjiang	87.126	28.659	RE202004280842109	Marcelle K. BouDagher-Fadel	2015	6.65	Late Cretaceous to early Paleogene foraminiferal biozones in the Tibetan Himalayas, and a pan-Tethyan foraminiferal correlation scheme
Lockhartia conditi		Foraminifera	Zongpu	33	limestone	China	Tibet	Tingri	Longjiang	Longjiang		SE202005060536402	Longjiang	87.126	28.659	RE202004280842109	Marcelle K. BouDagher-Fadel	2015	6.65	Late Cretaceous to early Paleogene foraminiferal biozones in the Tibetan Himalayas, and a pan-Tethyan foraminiferal correlation scheme
Assilina granulosa		Foraminifera	Zongpu	33	limestone	China	Tibet	Tingri	Longjiang	Longjiang		SE202005060536402	Longjiang	87.126	28.659	RE202004280842109	Marcelle K. BouDagher-Fadel	2015	6.65	Late Cretaceous to early Paleogene foraminiferal biozones in the Tibetan Himalayas, and a pan-Tethyan foraminiferal correlation scheme
Nummulites atacicus		Foraminifera	Zongpu	33	limestone	China	Tibet	Tingri	Longjiang	Longjiang		SE202005060536402	Longjiang	87.126	28.659	RE202004280842109	Marcelle K. BouDagher-Fadel	2015	6.65	Late Cretaceous to early Paleogene foraminiferal biozones in the Tibetan Himalayas, and a pan-Tethyan foraminiferal correlation scheme
Assilina exponens		Foraminifera	Zongpu	33	limestone	China	Tibet	Tingri	Longjiang	Longjiang		SE202005060536402	Longjiang	87.126	28.659	RE202004280842109	Marcelle K. BouDagher-Fadel	2015	6.65	Late Cretaceous to early Paleogene foraminiferal biozones in the Tibetan Himalayas, and a pan-Tethyan foraminiferal correlation scheme
Alveolina oblonga		Foraminifera	Zongpu	33	limestone	China	Tibet	Tingri	Longjiang	Longjiang		SE202005060536402	Longjiang	87.126	28.659	RE202004280842109	Marcelle K. BouDagher-Fadel	2015	6.65	Late Cretaceous to early Paleogene foraminiferal biozones in the Tibetan Himalayas, and a pan-Tethyan foraminiferal correlation scheme
Nummulites burdigalensis		Foraminifera	Zongpu	33	limestone	China	Tibet	Tingri	Longjiang	Longjiang		SE202005060536402	Longjiang	87.126	28.659	RE202004280842109	Marcelle K. BouDagher-Fadel	2015	6.65	Late Cretaceous to early Paleogene foraminiferal biozones in the Tibetan Himalayas, and a pan-Tethyan foraminiferal correlation scheme
Assilina laminosa		Foraminifera	Zongpu	34	limestone	China	Tibet	Tingri	Longjiang	Longjiang		SE202005060536402	Longjiang	87.126	28.659	RE202004280842109	Marcelle K. BouDagher-Fadel	2015	6.75	Late Cretaceous to early Paleogene foraminiferal biozones in the Tibetan Himalayas, and a pan-Tethyan foraminiferal correlation scheme
Alveolina schwageri		Foraminifera	Zongpu	34	limestone	China	Tibet	Tingri	Longjiang	Longjiang		SE202005060536402	Longjiang	87.126	28.659	RE202004280842109	Marcelle K. BouDagher-Fadel	2015	6.75	Late Cretaceous to early Paleogene foraminiferal biozones in the Tibetan Himalayas, and a pan-Tethyan foraminiferal correlation scheme
Assilina laminosa		Foraminifera	Zongpu	35	limestone	China	Tibet	Tingri	Longjiang	Longjiang		SE202005060536402	Longjiang	87.126	28.659	RE202004280842109	Marcelle K. BouDagher-Fadel	2015	6.85	Late Cretaceous to early Paleogene foraminiferal biozones in the Tibetan Himalayas, and a pan-Tethyan foraminiferal correlation scheme
Assilina granulosa		Foraminifera	Zongpu	35	limestone	China	Tibet	Tingri	Longjiang	Longjiang		SE202005060536402	Longjiang	87.126	28.659	RE202004280842109	Marcelle K. BouDagher-Fadel	2015	6.85	Late Cretaceous to early Paleogene foraminiferal biozones in the Tibetan Himalayas, and a pan-Tethyan foraminiferal correlation scheme
Nummulites atacicus		Foraminifera	Zongpu	35	limestone	China	Tibet	Tingri	Longjiang	Longjiang		SE202005060536402	Longjiang	87.126	28.659	RE202004280842109	Marcelle K. BouDagher-Fadel	2015	6.85	Late Cretaceous to early Paleogene foraminiferal biozones in the Tibetan Himalayas, and a pan-Tethyan foraminiferal correlation scheme
Assilina exponens		Foraminifera	Zongpu	35	limestone	China	Tibet	Tingri	Longjiang	Longjiang		SE202005060536402	Longjiang	87.126	28.659	RE202004280842109	Marcelle K. BouDagher-Fadel	2015	6.85	Late Cretaceous to early Paleogene foraminiferal biozones in the Tibetan Himalayas, and a pan-Tethyan foraminiferal correlation scheme
Alveolina oblonga		Foraminifera	Zongpu	35	limestone	China	Tibet	Tingri	Longjiang	Longjiang		SE202005060536402	Longjiang	87.126	28.659	RE202004280842109	Marcelle K. BouDagher-Fadel	2015	6.85	Late Cretaceous to early Paleogene foraminiferal biozones in the Tibetan Himalayas, and a pan-Tethyan foraminiferal correlation scheme
Nummulites burdigalensis		Foraminifera	Zongpu	35	limestone	China	Tibet	Tingri	Longjiang	Longjiang		SE202005060536402	Longjiang	87.126	28.659	RE202004280842109	Marcelle K. BouDagher-Fadel	2015	6.85	Late Cretaceous to early Paleogene foraminiferal biozones in the Tibetan Himalayas, and a pan-Tethyan foraminiferal correlation scheme
Alveolina schwageri		Foraminifera	Zongpu	36	limestone	China	Tibet	Tingri	Longjiang	Longjiang		SE202005060536402	Longjiang	87.126	28.659	RE202004280842109	Marcelle K. BouDagher-Fadel	2015	6.95	Late Cretaceous to early Paleogene foraminiferal biozones in the Tibetan Himalayas, and a pan-Tethyan foraminiferal correlation scheme
Assilina placentula		Foraminifera	Zongpu	36	limestone	China	Tibet	Tingri	Longjiang	Longjiang		SE202005060536402	Longjiang	87.126	28.659	RE202004280842109	Marcelle K. BouDagher-Fadel	2015	6.95	Late Cretaceous to early Paleogene foraminiferal biozones in the Tibetan Himalayas, and a pan-Tethyan foraminiferal correlation scheme
Assilina laminosa		Foraminifera	Zongpu	37	limestone	China	Tibet	Tingri	Longjiang	Longjiang		SE202005060536402	Longjiang	87.126	28.659	RE202004280842109	Marcelle K. BouDagher-Fadel	2015	7.05	Late Cretaceous to early Paleogene foraminiferal biozones in the Tibetan Himalayas, and a pan-Tethyan foraminiferal correlation scheme
Assilina placentula		Foraminifera	Zongpu	37	limestone	China	Tibet	Tingri	Longjiang	Longjiang		SE202005060536402	Longjiang	87.126	28.659	RE202004280842109	Marcelle K. BouDagher-Fadel	2015	7.05	Late Cretaceous to early Paleogene foraminiferal biozones in the Tibetan Himalayas, and a pan-Tethyan foraminiferal correlation scheme
Nummulites cantabricus		Foraminifera	Zongpu	37	limestone	China	Tibet	Tingri	Longjiang	Longjiang		SE202005060536402	Longjiang	87.126	28.659	RE202004280842109	Marcelle K. BouDagher-Fadel	2015	7.05	Late Cretaceous to early Paleogene foraminiferal biozones in the Tibetan Himalayas, and a pan-Tethyan foraminiferal correlation scheme
Assilina exponens		Foraminifera	Zongpu	38	limestone	China	Tibet	Tingri	Longjiang	Longjiang		SE202005060536402	Longjiang	87.126	28.659	RE202004280842109	Marcelle K. BouDagher-Fadel	2015	7.15	Late Cretaceous to early Paleogene foraminiferal biozones in the Tibetan Himalayas, and a pan-Tethyan foraminiferal correlation scheme
Assilina laminosa		Foraminifera	Zongpu	39	limestone	China	Tibet	Tingri	Longjiang	Longjiang		SE202005060536402	Longjiang	87.126	28.659	RE202004280842109	Marcelle K. BouDagher-Fadel	2015	7.35	Late Cretaceous to early Paleogene foraminiferal biozones in the Tibetan Himalayas, and a pan-Tethyan foraminiferal correlation scheme
Assilina laminosa		Foraminifera	Zongpu	40	limestone	China	Tibet	Tingri	Longjiang	Longjiang		SE202005060536402	Longjiang	87.126	28.659	RE202004280842109	Marcelle K. BouDagher-Fadel	2015	7.45	Late Cretaceous to early Paleogene foraminiferal biozones in the Tibetan Himalayas, and a pan-Tethyan foraminiferal correlation scheme
Assilina laminosa		Foraminifera	Zongpu	41	limestone	China	Tibet	Tingri	Longjiang	Longjiang		SE202005060536402	Longjiang	87.126	28.659	RE202004280842109	Marcelle K. BouDagher-Fadel	2015	7.65	Late Cretaceous to early Paleogene foraminiferal biozones in the Tibetan Himalayas, and a pan-Tethyan foraminiferal correlation scheme
Assilina laminosa		Foraminifera	Zongpu	42	limestone	China	Tibet	Tingri	Longjiang	Longjiang		SE202005060536402	Longjiang	87.126	28.659	RE202004280842109	Marcelle K. BouDagher-Fadel	2015	7.75	Late Cretaceous to early Paleogene foraminiferal biozones in the Tibetan Himalayas, and a pan-Tethyan foraminiferal correlation scheme
Nummulites manfredi		Foraminifera	Zongpu	43	limestone	China	Tibet	Tingri	Longjiang	Longjiang		SE202005060536402	Longjiang	87.126	28.659	RE202004280842109	Marcelle K. BouDagher-Fadel	2015	7.85	Late Cretaceous to early Paleogene foraminiferal biozones in the Tibetan Himalayas, and a pan-Tethyan foraminiferal correlation scheme
Assilina cuvillieri		Foraminifera	Zongpu	43	limestone	China	Tibet	Tingri	Longjiang	Longjiang		SE202005060536402	Longjiang	87.126	28.659	RE202004280842109	Marcelle K. BouDagher-Fadel	2015	7.85	Late Cretaceous to early Paleogene foraminiferal biozones in the Tibetan Himalayas, and a pan-Tethyan foraminiferal correlation scheme
Alveolinids		Foraminifera	Malakköy	2	clayey limestone	Turkey	Sivas			Alaman		SE202006050133652	Alaman	36.261	39.685	RE202006040843566	Ercan Özcan	2006	4.25	Biometric analysis of middle and upper Eocene Discocyclinidae and Orbitoclypeidae (Foraminifera) from Turkey and updated orthophragmine zonation in the Western Tethys
Alveolinids		Foraminifera	Malakköy	3	clayey limestone	Turkey	Sivas			Alaman		SE202006050133652	Alaman	36.261	39.685	RE202006040843566	Ercan Özcan	2006	10.35	Biometric analysis of middle and upper Eocene Discocyclinidae and Orbitoclypeidae (Foraminifera) from Turkey and updated orthophragmine zonation in the Western Tethys
Alveolinids		Foraminifera	Malakköy	4	sandy limestone	Turkey	Sivas			Alaman		SE202006050133652	Alaman	36.261	39.685	RE202006040843566	Ercan Özcan	2006	20.05	Biometric analysis of middle and upper Eocene Discocyclinidae and Orbitoclypeidae (Foraminifera) from Turkey and updated orthophragmine zonation in the Western Tethys
Nummulites aturicus		Foraminifera	Malakköy	5	clayey limestone	Turkey	Sivas			Alaman		SE202006050133652	Alaman	36.261	39.685	RE202006040843566	Ercan Özcan	2006	32.05	Biometric analysis of middle and upper Eocene Discocyclinidae and Orbitoclypeidae (Foraminifera) from Turkey and updated orthophragmine zonation in the Western Tethys
Nummulites aff. alponensis		Foraminifera	Malakköy	5	clayey limestone	Turkey	Sivas			Alaman		SE202006050133652	Alaman	36.261	39.685	RE202006040843566	Ercan Özcan	2006	32.05	Biometric analysis of middle and upper Eocene Discocyclinidae and Orbitoclypeidae (Foraminifera) from Turkey and updated orthophragmine zonation in the Western Tethys
Assilina exponens		Foraminifera	Malakköy	5	clayey limestone	Turkey	Sivas			Alaman		SE202006050133652	Alaman	36.261	39.685	RE202006040843566	Ercan Özcan	2006	32.05	Biometric analysis of middle and upper Eocene Discocyclinidae and Orbitoclypeidae (Foraminifera) from Turkey and updated orthophragmine zonation in the Western Tethys
Discocyclina augustae atlantica		Foraminifera	Malakköy	6	clayey limestone	Turkey	Sivas			Alaman		SE202006050133652	Alaman	36.261	39.685	RE202006040843566	Ercan Özcan	2006	42.05	Biometric analysis of middle and upper Eocene Discocyclinidae and Orbitoclypeidae (Foraminifera) from Turkey and updated orthophragmine zonation in the Western Tethys
Discocyclina dispansa sella		Foraminifera	Malakköy	6	clayey limestone	Turkey	Sivas			Alaman		SE202006050133652	Alaman	36.261	39.685	RE202006040843566	Ercan Özcan	2006	42.05	Biometric analysis of middle and upper Eocene Discocyclinidae and Orbitoclypeidae (Foraminifera) from Turkey and updated orthophragmine zonation in the Western Tethys
Discocyclina pratti montfortensis		Foraminifera	Malakköy	6	clayey limestone	Turkey	Sivas			Alaman		SE202006050133652	Alaman	36.261	39.685	RE202006040843566	Ercan Özcan	2006	42.05	Biometric analysis of middle and upper Eocene Discocyclinidae and Orbitoclypeidae (Foraminifera) from Turkey and updated orthophragmine zonation in the Western Tethys
Discocyclina pulcra baconica		Foraminifera	Malakköy	6	clayey limestone	Turkey	Sivas			Alaman		SE202006050133652	Alaman	36.261	39.685	RE202006040843566	Ercan Özcan	2006	42.05	Biometric analysis of middle and upper Eocene Discocyclinidae and Orbitoclypeidae (Foraminifera) from Turkey and updated orthophragmine zonation in the Western Tethys
Discocyclina discus ssp.		Foraminifera	Malakköy	6	clayey limestone	Turkey	Sivas			Alaman		SE202006050133652	Alaman	36.261	39.685	RE202006040843566	Ercan Özcan	2006	42.05	Biometric analysis of middle and upper Eocene Discocyclinidae and Orbitoclypeidae (Foraminifera) from Turkey and updated orthophragmine zonation in the Western Tethys
Orbitoclypeus varians ex. interc. scalaris-roberti		Foraminifera	Malakköy	6	clayey limestone	Turkey	Sivas			Alaman		SE202006050133652	Alaman	36.261	39.685	RE202006040843566	Ercan Özcan	2006	42.05	Biometric analysis of middle and upper Eocene Discocyclinidae and Orbitoclypeidae (Foraminifera) from Turkey and updated orthophragmine zonation in the Western Tethys
Oribitoclypeus furcatus ssp.		Foraminifera	Malakköy	6	clayey limestone	Turkey	Sivas			Alaman		SE202006050133652	Alaman	36.261	39.685	RE202006040843566	Ercan Özcan	2006	42.05	Biometric analysis of middle and upper Eocene Discocyclinidae and Orbitoclypeidae (Foraminifera) from Turkey and updated orthophragmine zonation in the Western Tethys
Nummulites aff. alponensis		Foraminifera	Malakköy	6	clayey limestone	Turkey	Sivas			Alaman		SE202006050133652	Alaman	36.261	39.685	RE202006040843566	Ercan Özcan	2006	42.05	Biometric analysis of middle and upper Eocene Discocyclinidae and Orbitoclypeidae (Foraminifera) from Turkey and updated orthophragmine zonation in the Western Tethys
Asterocyclina sireli		Foraminifera	Malakköy	6	clayey limestone	Turkey	Sivas			Alaman		SE202006050133652	Alaman	36.261	39.685	RE202006040843566	Ercan Özcan	2006	42.05	Biometric analysis of middle and upper Eocene Discocyclinidae and Orbitoclypeidae (Foraminifera) from Turkey and updated orthophragmine zonation in the Western Tethys
Discocyclina augustae atlantica		Foraminifera	Malakköy	7	clayey limestone	Turkey	Sivas			Alaman		SE202006050133652	Alaman	36.261	39.685	RE202006040843566	Ercan Özcan	2006	45.05	Biometric analysis of middle and upper Eocene Discocyclinidae and Orbitoclypeidae (Foraminifera) from Turkey and updated orthophragmine zonation in the Western Tethys
Discocyclina aff. trabayensis		Foraminifera	Malakköy	7	clayey limestone	Turkey	Sivas			Alaman		SE202006050133652	Alaman	36.261	39.685	RE202006040843566	Ercan Özcan	2006	45.05	Biometric analysis of middle and upper Eocene Discocyclinidae and Orbitoclypeidae (Foraminifera) from Turkey and updated orthophragmine zonation in the Western Tethys
Discocyclina dispansa sella		Foraminifera	Malakköy	7	clayey limestone	Turkey	Sivas			Alaman		SE202006050133652	Alaman	36.261	39.685	RE202006040843566	Ercan Özcan	2006	45.05	Biometric analysis of middle and upper Eocene Discocyclinidae and Orbitoclypeidae (Foraminifera) from Turkey and updated orthophragmine zonation in the Western Tethys
Discocyclina pratti montfortensis		Foraminifera	Malakköy	7	clayey limestone	Turkey	Sivas			Alaman		SE202006050133652	Alaman	36.261	39.685	RE202006040843566	Ercan Özcan	2006	45.05	Biometric analysis of middle and upper Eocene Discocyclinidae and Orbitoclypeidae (Foraminifera) from Turkey and updated orthophragmine zonation in the Western Tethys
Discocyclina pulcra baconica		Foraminifera	Malakköy	7	clayey limestone	Turkey	Sivas			Alaman		SE202006050133652	Alaman	36.261	39.685	RE202006040843566	Ercan Özcan	2006	45.05	Biometric analysis of middle and upper Eocene Discocyclinidae and Orbitoclypeidae (Foraminifera) from Turkey and updated orthophragmine zonation in the Western Tethys
Nemkovella cf. strophiolata strophiolata		Foraminifera	Malakköy	7	clayey limestone	Turkey	Sivas			Alaman		SE202006050133652	Alaman	36.261	39.685	RE202006040843566	Ercan Özcan	2006	45.05	Biometric analysis of middle and upper Eocene Discocyclinidae and Orbitoclypeidae (Foraminifera) from Turkey and updated orthophragmine zonation in the Western Tethys
Orbitoclypeus varians ex. interc. scalaris-roberti		Foraminifera	Malakköy	7	clayey limestone	Turkey	Sivas			Alaman		SE202006050133652	Alaman	36.261	39.685	RE202006040843566	Ercan Özcan	2006	45.05	Biometric analysis of middle and upper Eocene Discocyclinidae and Orbitoclypeidae (Foraminifera) from Turkey and updated orthophragmine zonation in the Western Tethys
Oribitoclypeus cf. douvillei pannonicus		Foraminifera	Malakköy	7	clayey limestone	Turkey	Sivas			Alaman		SE202006050133652	Alaman	36.261	39.685	RE202006040843566	Ercan Özcan	2006	45.05	Biometric analysis of middle and upper Eocene Discocyclinidae and Orbitoclypeidae (Foraminifera) from Turkey and updated orthophragmine zonation in the Western Tethys
Asterocyclina sireli		Foraminifera	Malakköy	7	clayey limestone	Turkey	Sivas			Alaman		SE202006050133652	Alaman	36.261	39.685	RE202006040843566	Ercan Özcan	2006	45.05	Biometric analysis of middle and upper Eocene Discocyclinidae and Orbitoclypeidae (Foraminifera) from Turkey and updated orthophragmine zonation in the Western Tethys
Nummulites aturicus		Foraminifera	Malakköy	8A	clayey limestone	Turkey	Sivas			Alaman		SE202006050133652	Alaman	36.261	39.685	RE202006040843566	Ercan Özcan	2006	57.05	Biometric analysis of middle and upper Eocene Discocyclinidae and Orbitoclypeidae (Foraminifera) from Turkey and updated orthophragmine zonation in the Western Tethys
Nummulites aff. alponensis		Foraminifera	Malakköy	8A	clayey limestone	Turkey	Sivas			Alaman		SE202006050133652	Alaman	36.261	39.685	RE202006040843566	Ercan Özcan	2006	57.05	Biometric analysis of middle and upper Eocene Discocyclinidae and Orbitoclypeidae (Foraminifera) from Turkey and updated orthophragmine zonation in the Western Tethys
Globorotalia cerroazulensis frontosa		Foraminifera	Malakköy	9	shale	Turkey	Sivas			Alaman		SE202006050133652	Alaman	36.261	39.685	RE202006040843566	Ercan Özcan	2006	63.95	Biometric analysis of middle and upper Eocene Discocyclinidae and Orbitoclypeidae (Foraminifera) from Turkey and updated orthophragmine zonation in the Western Tethys
Globorotalia spinuloinflata		Foraminifera	Malakköy	9	shale	Turkey	Sivas			Alaman		SE202006050133652	Alaman	36.261	39.685	RE202006040843566	Ercan Özcan	2006	63.95	Biometric analysis of middle and upper Eocene Discocyclinidae and Orbitoclypeidae (Foraminifera) from Turkey and updated orthophragmine zonation in the Western Tethys
Globigerina linaperta		Foraminifera	Malakköy	9	shale	Turkey	Sivas			Alaman		SE202006050133652	Alaman	36.261	39.685	RE202006040843566	Ercan Özcan	2006	63.95	Biometric analysis of middle and upper Eocene Discocyclinidae and Orbitoclypeidae (Foraminifera) from Turkey and updated orthophragmine zonation in the Western Tethys
Globigerinatheka index rubriformis		Foraminifera	Malakköy	9	shale	Turkey	Sivas			Alaman		SE202006050133652	Alaman	36.261	39.685	RE202006040843566	Ercan Özcan	2006	63.95	Biometric analysis of middle and upper Eocene Discocyclinidae and Orbitoclypeidae (Foraminifera) from Turkey and updated orthophragmine zonation in the Western Tethys
Globigerinatheka subconglobata subconglobata		Foraminifera	Malakköy	9	shale	Turkey	Sivas			Alaman		SE202006050133652	Alaman	36.261	39.685	RE202006040843566	Ercan Özcan	2006	63.95	Biometric analysis of middle and upper Eocene Discocyclinidae and Orbitoclypeidae (Foraminifera) from Turkey and updated orthophragmine zonation in the Western Tethys
Globorotalia cerroazulensis possagnoensis		Foraminifera	Malakköy	10	shale	Turkey	Sivas			Alaman		SE202006050133652	Alaman	36.261	39.685	RE202006040843566	Ercan Özcan	2006	75.15	Biometric analysis of middle and upper Eocene Discocyclinidae and Orbitoclypeidae (Foraminifera) from Turkey and updated orthophragmine zonation in the Western Tethys
Globorotalia spinuloinflata		Foraminifera	Malakköy	10	shale	Turkey	Sivas			Alaman		SE202006050133652	Alaman	36.261	39.685	RE202006040843566	Ercan Özcan	2006	75.15	Biometric analysis of middle and upper Eocene Discocyclinidae and Orbitoclypeidae (Foraminifera) from Turkey and updated orthophragmine zonation in the Western Tethys
Globigerina linaperta		Foraminifera	Malakköy	10	shale	Turkey	Sivas			Alaman		SE202006050133652	Alaman	36.261	39.685	RE202006040843566	Ercan Özcan	2006	75.15	Biometric analysis of middle and upper Eocene Discocyclinidae and Orbitoclypeidae (Foraminifera) from Turkey and updated orthophragmine zonation in the Western Tethys
Globigerina eocaena		Foraminifera	Malakköy	10	shale	Turkey	Sivas			Alaman		SE202006050133652	Alaman	36.261	39.685	RE202006040843566	Ercan Özcan	2006	75.15	Biometric analysis of middle and upper Eocene Discocyclinidae and Orbitoclypeidae (Foraminifera) from Turkey and updated orthophragmine zonation in the Western Tethys
Globigerina hagni		Foraminifera	Malakköy	10	shale	Turkey	Sivas			Alaman		SE202006050133652	Alaman	36.261	39.685	RE202006040843566	Ercan Özcan	2006	75.15	Biometric analysis of middle and upper Eocene Discocyclinidae and Orbitoclypeidae (Foraminifera) from Turkey and updated orthophragmine zonation in the Western Tethys
Globigerinatheka index index		Foraminifera	Malakköy	10	shale	Turkey	Sivas			Alaman		SE202006050133652	Alaman	36.261	39.685	RE202006040843566	Ercan Özcan	2006	75.15	Biometric analysis of middle and upper Eocene Discocyclinidae and Orbitoclypeidae (Foraminifera) from Turkey and updated orthophragmine zonation in the Western Tethys
Globigerinoides higginsi		Foraminifera	Malakköy	10	shale	Turkey	Sivas			Alaman		SE202006050133652	Alaman	36.261	39.685	RE202006040843566	Ercan Özcan	2006	75.15	Biometric analysis of middle and upper Eocene Discocyclinidae and Orbitoclypeidae (Foraminifera) from Turkey and updated orthophragmine zonation in the Western Tethys
Asterocyclina alticostata ssp.		Foraminifera	Malakköy	11	clayey limestone	Turkey	Sivas			Alaman		SE202006050133652	Alaman	36.261	39.685	RE202006040843566	Ercan Özcan	2006	82.05	Biometric analysis of middle and upper Eocene Discocyclinidae and Orbitoclypeidae (Foraminifera) from Turkey and updated orthophragmine zonation in the Western Tethys
Asterocyclina sp.		Foraminifera	Malakköy	11	clayey limestone	Turkey	Sivas			Alaman		SE202006050133652	Alaman	36.261	39.685	RE202006040843566	Ercan Özcan	2006	82.05	Biometric analysis of middle and upper Eocene Discocyclinidae and Orbitoclypeidae (Foraminifera) from Turkey and updated orthophragmine zonation in the Western Tethys
Discocyclina trabayensis ssp.		Foraminifera	Malakköy	11	clayey limestone	Turkey	Sivas			Alaman		SE202006050133652	Alaman	36.261	39.685	RE202006040843566	Ercan Özcan	2006	82.05	Biometric analysis of middle and upper Eocene Discocyclinidae and Orbitoclypeidae (Foraminifera) from Turkey and updated orthophragmine zonation in the Western Tethys
Discocyclina augustae ex. interc. atlantica-sourbetensis		Foraminifera	Malakköy	11	clayey limestone	Turkey	Sivas			Alaman		SE202006050133652	Alaman	36.261	39.685	RE202006040843566	Ercan Özcan	2006	82.05	Biometric analysis of middle and upper Eocene Discocyclinidae and Orbitoclypeidae (Foraminifera) from Turkey and updated orthophragmine zonation in the Western Tethys
Discocyclina aff. trabayensis		Foraminifera	Malakköy	11	clayey limestone	Turkey	Sivas			Alaman		SE202006050133652	Alaman	36.261	39.685	RE202006040843566	Ercan Özcan	2006	82.05	Biometric analysis of middle and upper Eocene Discocyclinidae and Orbitoclypeidae (Foraminifera) from Turkey and updated orthophragmine zonation in the Western Tethys
Discocyclina dispansa sella		Foraminifera	Malakköy	11	clayey limestone	Turkey	Sivas			Alaman		SE202006050133652	Alaman	36.261	39.685	RE202006040843566	Ercan Özcan	2006	82.05	Biometric analysis of middle and upper Eocene Discocyclinidae and Orbitoclypeidae (Foraminifera) from Turkey and updated orthophragmine zonation in the Western Tethys
Discocyclina pratti montfortensis		Foraminifera	Malakköy	11	clayey limestone	Turkey	Sivas			Alaman		SE202006050133652	Alaman	36.261	39.685	RE202006040843566	Ercan Özcan	2006	82.05	Biometric analysis of middle and upper Eocene Discocyclinidae and Orbitoclypeidae (Foraminifera) from Turkey and updated orthophragmine zonation in the Western Tethys
Discocyclina pulcra ex. interc. baconica-balatonica		Foraminifera	Malakköy	11	clayey limestone	Turkey	Sivas			Alaman		SE202006050133652	Alaman	36.261	39.685	RE202006040843566	Ercan Özcan	2006	82.05	Biometric analysis of middle and upper Eocene Discocyclinidae and Orbitoclypeidae (Foraminifera) from Turkey and updated orthophragmine zonation in the Western Tethys
Discocyclina radians ex. interc. labatlanensis-radians		Foraminifera	Malakköy	11	clayey limestone	Turkey	Sivas			Alaman		SE202006050133652	Alaman	36.261	39.685	RE202006040843566	Ercan Özcan	2006	82.05	Biometric analysis of middle and upper Eocene Discocyclinidae and Orbitoclypeidae (Foraminifera) from Turkey and updated orthophragmine zonation in the Western Tethys
Nemkovella strophiolata strophiolata		Foraminifera	Malakköy	11	clayey limestone	Turkey	Sivas			Alaman		SE202006050133652	Alaman	36.261	39.685	RE202006040843566	Ercan Özcan	2006	82.05	Biometric analysis of middle and upper Eocene Discocyclinidae and Orbitoclypeidae (Foraminifera) from Turkey and updated orthophragmine zonation in the Western Tethys
Oribitoclypeus varians scalaris		Foraminifera	Malakköy	11	clayey limestone	Turkey	Sivas			Alaman		SE202006050133652	Alaman	36.261	39.685	RE202006040843566	Ercan Özcan	2006	82.05	Biometric analysis of middle and upper Eocene Discocyclinidae and Orbitoclypeidae (Foraminifera) from Turkey and updated orthophragmine zonation in the Western Tethys
Oribitoclypeus douvillei pannonicus		Foraminifera	Malakköy	11	clayey limestone	Turkey	Sivas			Alaman		SE202006050133652	Alaman	36.261	39.685	RE202006040843566	Ercan Özcan	2006	82.05	Biometric analysis of middle and upper Eocene Discocyclinidae and Orbitoclypeidae (Foraminifera) from Turkey and updated orthophragmine zonation in the Western Tethys
Oribitoclypeus furcatus rovasendai		Foraminifera	Malakköy	11	clayey limestone	Turkey	Sivas			Alaman		SE202006050133652	Alaman	36.261	39.685	RE202006040843566	Ercan Özcan	2006	82.05	Biometric analysis of middle and upper Eocene Discocyclinidae and Orbitoclypeidae (Foraminifera) from Turkey and updated orthophragmine zonation in the Western Tethys
Nummulites aff. alponensis		Foraminifera	Malakköy	11	clayey limestone	Turkey	Sivas			Alaman		SE202006050133652	Alaman	36.261	39.685	RE202006040843566	Ercan Özcan	2006	82.05	Biometric analysis of middle and upper Eocene Discocyclinidae and Orbitoclypeidae (Foraminifera) from Turkey and updated orthophragmine zonation in the Western Tethys
Asterocyclina sireli		Foraminifera	Malakköy	11	clayey limestone	Turkey	Sivas			Alaman		SE202006050133652	Alaman	36.261	39.685	RE202006040843566	Ercan Özcan	2006	82.05	Biometric analysis of middle and upper Eocene Discocyclinidae and Orbitoclypeidae (Foraminifera) from Turkey and updated orthophragmine zonation in the Western Tethys
Discocyclina augustae ex. interc. atlantica-sourbetensis		Foraminifera	Malakköy	12	clayey limestone	Turkey	Sivas			Alaman		SE202006050133652	Alaman	36.261	39.685	RE202006040843566	Ercan Özcan	2006	86.05	Biometric analysis of middle and upper Eocene Discocyclinidae and Orbitoclypeidae (Foraminifera) from Turkey and updated orthophragmine zonation in the Western Tethys
Discocyclina aff. trabayensis		Foraminifera	Malakköy	12	clayey limestone	Turkey	Sivas			Alaman		SE202006050133652	Alaman	36.261	39.685	RE202006040843566	Ercan Özcan	2006	86.05	Biometric analysis of middle and upper Eocene Discocyclinidae and Orbitoclypeidae (Foraminifera) from Turkey and updated orthophragmine zonation in the Western Tethys
Discocyclina dispansa sella		Foraminifera	Malakköy	12	clayey limestone	Turkey	Sivas			Alaman		SE202006050133652	Alaman	36.261	39.685	RE202006040843566	Ercan Özcan	2006	86.05	Biometric analysis of middle and upper Eocene Discocyclinidae and Orbitoclypeidae (Foraminifera) from Turkey and updated orthophragmine zonation in the Western Tethys
Discocyclina pratti montfortensis		Foraminifera	Malakköy	12	clayey limestone	Turkey	Sivas			Alaman		SE202006050133652	Alaman	36.261	39.685	RE202006040843566	Ercan Özcan	2006	86.05	Biometric analysis of middle and upper Eocene Discocyclinidae and Orbitoclypeidae (Foraminifera) from Turkey and updated orthophragmine zonation in the Western Tethys
Discocyclina pulcra ex. interc. baconica-balatonica		Foraminifera	Malakköy	12	clayey limestone	Turkey	Sivas			Alaman		SE202006050133652	Alaman	36.261	39.685	RE202006040843566	Ercan Özcan	2006	86.05	Biometric analysis of middle and upper Eocene Discocyclinidae and Orbitoclypeidae (Foraminifera) from Turkey and updated orthophragmine zonation in the Western Tethys
Discocyclina radians ex. interc. labatlanensis-radians		Foraminifera	Malakköy	12	clayey limestone	Turkey	Sivas			Alaman		SE202006050133652	Alaman	36.261	39.685	RE202006040843566	Ercan Özcan	2006	86.05	Biometric analysis of middle and upper Eocene Discocyclinidae and Orbitoclypeidae (Foraminifera) from Turkey and updated orthophragmine zonation in the Western Tethys
Nemkovella strophiolata strophiolata		Foraminifera	Malakköy	12	clayey limestone	Turkey	Sivas			Alaman		SE202006050133652	Alaman	36.261	39.685	RE202006040843566	Ercan Özcan	2006	86.05	Biometric analysis of middle and upper Eocene Discocyclinidae and Orbitoclypeidae (Foraminifera) from Turkey and updated orthophragmine zonation in the Western Tethys
Oribitoclypeus varians scalaris		Foraminifera	Malakköy	12	clayey limestone	Turkey	Sivas			Alaman		SE202006050133652	Alaman	36.261	39.685	RE202006040843566	Ercan Özcan	2006	86.05	Biometric analysis of middle and upper Eocene Discocyclinidae and Orbitoclypeidae (Foraminifera) from Turkey and updated orthophragmine zonation in the Western Tethys
Oribitoclypeus douvillei pannonicus		Foraminifera	Malakköy	12	clayey limestone	Turkey	Sivas			Alaman		SE202006050133652	Alaman	36.261	39.685	RE202006040843566	Ercan Özcan	2006	86.05	Biometric analysis of middle and upper Eocene Discocyclinidae and Orbitoclypeidae (Foraminifera) from Turkey and updated orthophragmine zonation in the Western Tethys
Asterocyclina stella stella		Foraminifera	Sogucak	2	sandy limestone	Turkey	Tekirdağ		Sarköy	Sarköy		SE202006080556047	Sarköy	27.169	40.655	RE202006040843566	Ercan Özcan	2006	1.48	Biometric analysis of middle and upper Eocene Discocyclinidae and Orbitoclypeidae (Foraminifera) from Turkey and updated orthophragmine zonation in the Western Tethys
Asterocyclina cf. alticostata alticostata		Foraminifera	Sogucak	2	sandy limestone	Turkey	Tekirdağ		Sarköy	Sarköy		SE202006080556047	Sarköy	27.169	40.655	RE202006040843566	Ercan Özcan	2006	1.48	Biometric analysis of middle and upper Eocene Discocyclinidae and Orbitoclypeidae (Foraminifera) from Turkey and updated orthophragmine zonation in the Western Tethys
Discocyclina augustae olianae		Foraminifera	Sogucak	2	sandy limestone	Turkey	Tekirdağ		Sarköy	Sarköy		SE202006080556047	Sarköy	27.169	40.655	RE202006040843566	Ercan Özcan	2006	1.48	Biometric analysis of middle and upper Eocene Discocyclinidae and Orbitoclypeidae (Foraminifera) from Turkey and updated orthophragmine zonation in the Western Tethys
Discocyclina cf. pratti pratti		Foraminifera	Sogucak	2	sandy limestone	Turkey	Tekirdağ		Sarköy	Sarköy		SE202006080556047	Sarköy	27.169	40.655	RE202006040843566	Ercan Özcan	2006	1.48	Biometric analysis of middle and upper Eocene Discocyclinidae and Orbitoclypeidae (Foraminifera) from Turkey and updated orthophragmine zonation in the Western Tethys
Discocyclina radians ssp.		Foraminifera	Sogucak	2	sandy limestone	Turkey	Tekirdağ		Sarköy	Sarköy		SE202006080556047	Sarköy	27.169	40.655	RE202006040843566	Ercan Özcan	2006	1.48	Biometric analysis of middle and upper Eocene Discocyclinidae and Orbitoclypeidae (Foraminifera) from Turkey and updated orthophragmine zonation in the Western Tethys
Nemkovella daguini		Foraminifera	Sogucak	2	sandy limestone	Turkey	Tekirdağ		Sarköy	Sarköy		SE202006080556047	Sarköy	27.169	40.655	RE202006040843566	Ercan Özcan	2006	1.48	Biometric analysis of middle and upper Eocene Discocyclinidae and Orbitoclypeidae (Foraminifera) from Turkey and updated orthophragmine zonation in the Western Tethys
Nummulites incrassatus		Foraminifera	Sogucak	2	sandy limestone	Turkey	Tekirdağ		Sarköy	Sarköy		SE202006080556047	Sarköy	27.169	40.655	RE202006040843566	Ercan Özcan	2006	1.48	Biometric analysis of middle and upper Eocene Discocyclinidae and Orbitoclypeidae (Foraminifera) from Turkey and updated orthophragmine zonation in the Western Tethys
Assilina ex gr. schwageri		Foraminifera	Sogucak	2	sandy limestone	Turkey	Tekirdağ		Sarköy	Sarköy		SE202006080556047	Sarköy	27.169	40.655	RE202006040843566	Ercan Özcan	2006	1.48	Biometric analysis of middle and upper Eocene Discocyclinidae and Orbitoclypeidae (Foraminifera) from Turkey and updated orthophragmine zonation in the Western Tethys
Operculina ex gr. roselli		Foraminifera	Sogucak	2	sandy limestone	Turkey	Tekirdağ		Sarköy	Sarköy		SE202006080556047	Sarköy	27.169	40.655	RE202006040843566	Ercan Özcan	2006	1.48	Biometric analysis of middle and upper Eocene Discocyclinidae and Orbitoclypeidae (Foraminifera) from Turkey and updated orthophragmine zonation in the Western Tethys
Spiroclypeus sirottii		Foraminifera	Sogucak	2	sandy limestone	Turkey	Tekirdağ		Sarköy	Sarköy		SE202006080556047	Sarköy	27.169	40.655	RE202006040843566	Ercan Özcan	2006	1.48	Biometric analysis of middle and upper Eocene Discocyclinidae and Orbitoclypeidae (Foraminifera) from Turkey and updated orthophragmine zonation in the Western Tethys
Heterostegina reticulate mossanensis ssp.		Foraminifera	Sogucak	2	sandy limestone	Turkey	Tekirdağ		Sarköy	Sarköy		SE202006080556047	Sarköy	27.169	40.655	RE202006040843566	Ercan Özcan	2006	1.48	Biometric analysis of middle and upper Eocene Discocyclinidae and Orbitoclypeidae (Foraminifera) from Turkey and updated orthophragmine zonation in the Western Tethys
Asterocyclina ferrandezi		Foraminifera	Sogucak	2	sandy limestone	Turkey	Tekirdağ		Sarköy	Sarköy		SE202006080556047	Sarköy	27.169	40.655	RE202006040843566	Ercan Özcan	2006	1.48	Biometric analysis of middle and upper Eocene Discocyclinidae and Orbitoclypeidae (Foraminifera) from Turkey and updated orthophragmine zonation in the Western Tethys
Asterocyclina cf. stella stella		Foraminifera	Sogucak	4	sandy limestone	Turkey	Tekirdağ		Sarköy	Sarköy		SE202006080556047	Sarköy	27.169	40.655	RE202006040843566	Ercan Özcan	2006	9.05	Biometric analysis of middle and upper Eocene Discocyclinidae and Orbitoclypeidae (Foraminifera) from Turkey and updated orthophragmine zonation in the Western Tethys
Asterocyclina stella stella		Foraminifera	Sogucak	4	sandy limestone	Turkey	Tekirdağ		Sarköy	Sarköy		SE202006080556047	Sarköy	27.169	40.655	RE202006040843566	Ercan Özcan	2006	9.05	Biometric analysis of middle and upper Eocene Discocyclinidae and Orbitoclypeidae (Foraminifera) from Turkey and updated orthophragmine zonation in the Western Tethys
Asterocyclina cf. alticostata alticostata		Foraminifera	Sogucak	4	sandy limestone	Turkey	Tekirdağ		Sarköy	Sarköy		SE202006080556047	Sarköy	27.169	40.655	RE202006040843566	Ercan Özcan	2006	9.05	Biometric analysis of middle and upper Eocene Discocyclinidae and Orbitoclypeidae (Foraminifera) from Turkey and updated orthophragmine zonation in the Western Tethys
Discocyclina augustae olianae		Foraminifera	Sogucak	4	sandy limestone	Turkey	Tekirdağ		Sarköy	Sarköy		SE202006080556047	Sarköy	27.169	40.655	RE202006040843566	Ercan Özcan	2006	9.05	Biometric analysis of middle and upper Eocene Discocyclinidae and Orbitoclypeidae (Foraminifera) from Turkey and updated orthophragmine zonation in the Western Tethys
Discocyclina aff. augustae		Foraminifera	Sogucak	4	sandy limestone	Turkey	Tekirdağ		Sarköy	Sarköy		SE202006080556047	Sarköy	27.169	40.655	RE202006040843566	Ercan Özcan	2006	9.05	Biometric analysis of middle and upper Eocene Discocyclinidae and Orbitoclypeidae (Foraminifera) from Turkey and updated orthophragmine zonation in the Western Tethys
Discocyclina trabayensis ex. interc. elazigensis- trabayensis		Foraminifera	Sogucak	4	sandy limestone	Turkey	Tekirdağ		Sarköy	Sarköy		SE202006080556047	Sarköy	27.169	40.655	RE202006040843566	Ercan Özcan	2006	9.05	Biometric analysis of middle and upper Eocene Discocyclinidae and Orbitoclypeidae (Foraminifera) from Turkey and updated orthophragmine zonation in the Western Tethys
Discocyclina dispansa umbilicata		Foraminifera	Sogucak	4	sandy limestone	Turkey	Tekirdağ		Sarköy	Sarköy		SE202006080556047	Sarköy	27.169	40.655	RE202006040843566	Ercan Özcan	2006	9.05	Biometric analysis of middle and upper Eocene Discocyclinidae and Orbitoclypeidae (Foraminifera) from Turkey and updated orthophragmine zonation in the Western Tethys
Discocyclina cf. pratti pratti		Foraminifera	Sogucak	4	sandy limestone	Turkey	Tekirdağ		Sarköy	Sarköy		SE202006080556047	Sarköy	27.169	40.655	RE202006040843566	Ercan Özcan	2006	9.05	Biometric analysis of middle and upper Eocene Discocyclinidae and Orbitoclypeidae (Foraminifera) from Turkey and updated orthophragmine zonation in the Western Tethys
Discocyclina nandori		Foraminifera	Sogucak	4	sandy limestone	Turkey	Tekirdağ		Sarköy	Sarköy		SE202006080556047	Sarköy	27.169	40.655	RE202006040843566	Ercan Özcan	2006	9.05	Biometric analysis of middle and upper Eocene Discocyclinidae and Orbitoclypeidae (Foraminifera) from Turkey and updated orthophragmine zonation in the Western Tethys
Nemkovella daguini		Foraminifera	Sogucak	4	sandy limestone	Turkey	Tekirdağ		Sarköy	Sarköy		SE202006080556047	Sarköy	27.169	40.655	RE202006040843566	Ercan Özcan	2006	9.05	Biometric analysis of middle and upper Eocene Discocyclinidae and Orbitoclypeidae (Foraminifera) from Turkey and updated orthophragmine zonation in the Western Tethys
Orbitoclypeus varians ex. interc. scalaris-varians		Foraminifera	Sogucak	4	sandy limestone	Turkey	Tekirdağ		Sarköy	Sarköy		SE202006080556047	Sarköy	27.169	40.655	RE202006040843566	Ercan Özcan	2006	9.05	Biometric analysis of middle and upper Eocene Discocyclinidae and Orbitoclypeidae (Foraminifera) from Turkey and updated orthophragmine zonation in the Western Tethys
Nummulites incrassatus		Foraminifera	Sogucak	4	sandy limestone	Turkey	Tekirdağ		Sarköy	Sarköy		SE202006080556047	Sarköy	27.169	40.655	RE202006040843566	Ercan Özcan	2006	9.05	Biometric analysis of middle and upper Eocene Discocyclinidae and Orbitoclypeidae (Foraminifera) from Turkey and updated orthophragmine zonation in the Western Tethys
Assilina ex gr. schwageri		Foraminifera	Sogucak	4	sandy limestone	Turkey	Tekirdağ		Sarköy	Sarköy		SE202006080556047	Sarköy	27.169	40.655	RE202006040843566	Ercan Özcan	2006	9.05	Biometric analysis of middle and upper Eocene Discocyclinidae and Orbitoclypeidae (Foraminifera) from Turkey and updated orthophragmine zonation in the Western Tethys
Operculina ex gr. roselli		Foraminifera	Sogucak	4	sandy limestone	Turkey	Tekirdağ		Sarköy	Sarköy		SE202006080556047	Sarköy	27.169	40.655	RE202006040843566	Ercan Özcan	2006	9.05	Biometric analysis of middle and upper Eocene Discocyclinidae and Orbitoclypeidae (Foraminifera) from Turkey and updated orthophragmine zonation in the Western Tethys
Spiroclypeus sirottii		Foraminifera	Sogucak	4	sandy limestone	Turkey	Tekirdağ		Sarköy	Sarköy		SE202006080556047	Sarköy	27.169	40.655	RE202006040843566	Ercan Özcan	2006	9.05	Biometric analysis of middle and upper Eocene Discocyclinidae and Orbitoclypeidae (Foraminifera) from Turkey and updated orthophragmine zonation in the Western Tethys
Heterostegina reticulate mossanensis ssp.		Foraminifera	Sogucak	4	sandy limestone	Turkey	Tekirdağ		Sarköy	Sarköy		SE202006080556047	Sarköy	27.169	40.655	RE202006040843566	Ercan Özcan	2006	9.05	Biometric analysis of middle and upper Eocene Discocyclinidae and Orbitoclypeidae (Foraminifera) from Turkey and updated orthophragmine zonation in the Western Tethys
Asterocyclina ferrandezi		Foraminifera	Sogucak	4	sandy limestone	Turkey	Tekirdağ		Sarköy	Sarköy		SE202006080556047	Sarköy	27.169	40.655	RE202006040843566	Ercan Özcan	2006	9.05	Biometric analysis of middle and upper Eocene Discocyclinidae and Orbitoclypeidae (Foraminifera) from Turkey and updated orthophragmine zonation in the Western Tethys
Asterocyclina stella ssp.		Foraminifera	Sogucak	9	sandy limestone	Turkey	Tekirdağ		Sarköy	Sarköy		SE202006080556047	Sarköy	27.169	40.655	RE202006040843566	Ercan Özcan	2006	27.95	Biometric analysis of middle and upper Eocene Discocyclinidae and Orbitoclypeidae (Foraminifera) from Turkey and updated orthophragmine zonation in the Western Tethys
Asterocyclina cf. stellata stellaris		Foraminifera	Sogucak	9	sandy limestone	Turkey	Tekirdağ		Sarköy	Sarköy		SE202006080556047	Sarköy	27.169	40.655	RE202006040843566	Ercan Özcan	2006	27.95	Biometric analysis of middle and upper Eocene Discocyclinidae and Orbitoclypeidae (Foraminifera) from Turkey and updated orthophragmine zonation in the Western Tethys
Discocyclina augustae olianae		Foraminifera	Sogucak	9	sandy limestone	Turkey	Tekirdağ		Sarköy	Sarköy		SE202006080556047	Sarköy	27.169	40.655	RE202006040843566	Ercan Özcan	2006	27.95	Biometric analysis of middle and upper Eocene Discocyclinidae and Orbitoclypeidae (Foraminifera) from Turkey and updated orthophragmine zonation in the Western Tethys
Discocyclina aff. augustae		Foraminifera	Sogucak	9	sandy limestone	Turkey	Tekirdağ		Sarköy	Sarköy		SE202006080556047	Sarköy	27.169	40.655	RE202006040843566	Ercan Özcan	2006	27.95	Biometric analysis of middle and upper Eocene Discocyclinidae and Orbitoclypeidae (Foraminifera) from Turkey and updated orthophragmine zonation in the Western Tethys
Discocyclina dispansa umbilicata		Foraminifera	Sogucak	9	sandy limestone	Turkey	Tekirdağ		Sarköy	Sarköy		SE202006080556047	Sarköy	27.169	40.655	RE202006040843566	Ercan Özcan	2006	27.95	Biometric analysis of middle and upper Eocene Discocyclinidae and Orbitoclypeidae (Foraminifera) from Turkey and updated orthophragmine zonation in the Western Tethys
Discocyclina pratti ex. interc. pratti-minor		Foraminifera	Sogucak	9	sandy limestone	Turkey	Tekirdağ		Sarköy	Sarköy		SE202006080556047	Sarköy	27.169	40.655	RE202006040843566	Ercan Özcan	2006	27.95	Biometric analysis of middle and upper Eocene Discocyclinidae and Orbitoclypeidae (Foraminifera) from Turkey and updated orthophragmine zonation in the Western Tethys
Nemkovella daguini		Foraminifera	Sogucak	9	sandy limestone	Turkey	Tekirdağ		Sarköy	Sarköy		SE202006080556047	Sarköy	27.169	40.655	RE202006040843566	Ercan Özcan	2006	27.95	Biometric analysis of middle and upper Eocene Discocyclinidae and Orbitoclypeidae (Foraminifera) from Turkey and updated orthophragmine zonation in the Western Tethys
Orbitoclypeus cf. varians varians		Foraminifera	Sogucak	9	sandy limestone	Turkey	Tekirdağ		Sarköy	Sarköy		SE202006080556047	Sarköy	27.169	40.655	RE202006040843566	Ercan Özcan	2006	27.95	Biometric analysis of middle and upper Eocene Discocyclinidae and Orbitoclypeidae (Foraminifera) from Turkey and updated orthophragmine zonation in the Western Tethys
Orbitoclypeus aff. varians		Foraminifera	Sogucak	9	sandy limestone	Turkey	Tekirdağ		Sarköy	Sarköy		SE202006080556047	Sarköy	27.169	40.655	RE202006040843566	Ercan Özcan	2006	27.95	Biometric analysis of middle and upper Eocene Discocyclinidae and Orbitoclypeidae (Foraminifera) from Turkey and updated orthophragmine zonation in the Western Tethys
Discocyclina cf. trabayensis elazigensis ssp.		Foraminifera	Sogucak	9	sandy limestone	Turkey	Tekirdağ		Sarköy	Sarköy		SE202006080556047	Sarköy	27.169	40.655	RE202006040843566	Ercan Özcan	2006	27.95	Biometric analysis of middle and upper Eocene Discocyclinidae and Orbitoclypeidae (Foraminifera) from Turkey and updated orthophragmine zonation in the Western Tethys
Asterocyclina ferrandezi		Foraminifera	Sogucak	9	sandy limestone	Turkey	Tekirdağ		Sarköy	Sarköy		SE202006080556047	Sarköy	27.169	40.655	RE202006040843566	Ercan Özcan	2006	27.95	Biometric analysis of middle and upper Eocene Discocyclinidae and Orbitoclypeidae (Foraminifera) from Turkey and updated orthophragmine zonation in the Western Tethys
Asterocyclina stellata stellata		Foraminifera	Kirkgeçit	1	argillaceous limestone	Azerbaijan			Keçili	Keçili		SE202006090509511	Keçili	45.718	39.371	RE202006040843566	Ercan Özcan	2006	1.05	Biometric analysis of middle and upper Eocene Discocyclinidae and Orbitoclypeidae (Foraminifera) from Turkey and updated orthophragmine zonation in the Western Tethys
Asterocyclina cf. alticostata alticostata		Foraminifera	Kirkgeçit	1	argillaceous limestone	Azerbaijan			Keçili	Keçili		SE202006090509511	Keçili	45.718	39.371	RE202006040843566	Ercan Özcan	2006	1.05	Biometric analysis of middle and upper Eocene Discocyclinidae and Orbitoclypeidae (Foraminifera) from Turkey and updated orthophragmine zonation in the Western Tethys
Discocyclina augustae olianae		Foraminifera	Kirkgeçit	1	argillaceous limestone	Azerbaijan			Keçili	Keçili		SE202006090509511	Keçili	45.718	39.371	RE202006040843566	Ercan Özcan	2006	1.05	Biometric analysis of middle and upper Eocene Discocyclinidae and Orbitoclypeidae (Foraminifera) from Turkey and updated orthophragmine zonation in the Western Tethys
Discocyclina dispansa ex. interc. dispansa-sella		Foraminifera	Kirkgeçit	1	argillaceous limestone	Azerbaijan			Keçili	Keçili		SE202006090509511	Keçili	45.718	39.371	RE202006040843566	Ercan Özcan	2006	1.05	Biometric analysis of middle and upper Eocene Discocyclinidae and Orbitoclypeidae (Foraminifera) from Turkey and updated orthophragmine zonation in the Western Tethys
Discocyclina radians ssp.		Foraminifera	Kirkgeçit	1	argillaceous limestone	Azerbaijan			Keçili	Keçili		SE202006090509511	Keçili	45.718	39.371	RE202006040843566	Ercan Özcan	2006	1.05	Biometric analysis of middle and upper Eocene Discocyclinidae and Orbitoclypeidae (Foraminifera) from Turkey and updated orthophragmine zonation in the Western Tethys
Orbitoclypeus varians varians		Foraminifera	Kirkgeçit	1	argillaceous limestone	Azerbaijan			Keçili	Keçili		SE202006090509511	Keçili	45.718	39.371	RE202006040843566	Ercan Özcan	2006	1.05	Biometric analysis of middle and upper Eocene Discocyclinidae and Orbitoclypeidae (Foraminifera) from Turkey and updated orthophragmine zonation in the Western Tethys
Orbitoclypeus aff. varians		Foraminifera	Kirkgeçit	1	argillaceous limestone	Azerbaijan			Keçili	Keçili		SE202006090509511	Keçili	45.718	39.371	RE202006040843566	Ercan Özcan	2006	1.05	Biometric analysis of middle and upper Eocene Discocyclinidae and Orbitoclypeidae (Foraminifera) from Turkey and updated orthophragmine zonation in the Western Tethys
Nummulites perforatus		Foraminifera	Kirkgeçit	1	argillaceous limestone	Azerbaijan			Keçili	Keçili		SE202006090509511	Keçili	45.718	39.371	RE202006040843566	Ercan Özcan	2006	1.05	Biometric analysis of middle and upper Eocene Discocyclinidae and Orbitoclypeidae (Foraminifera) from Turkey and updated orthophragmine zonation in the Western Tethys
Nummulites maximus		Foraminifera	Kirkgeçit	1	argillaceous limestone	Azerbaijan			Keçili	Keçili		SE202006090509511	Keçili	45.718	39.371	RE202006040843566	Ercan Özcan	2006	1.05	Biometric analysis of middle and upper Eocene Discocyclinidae and Orbitoclypeidae (Foraminifera) from Turkey and updated orthophragmine zonation in the Western Tethys
Nemkovella hottingeri		Foraminifera	Kirkgeçit	1	argillaceous limestone	Azerbaijan			Keçili	Keçili		SE202006090509511	Keçili	45.718	39.371	RE202006040843566	Ercan Özcan	2006	1.05	Biometric analysis of middle and upper Eocene Discocyclinidae and Orbitoclypeidae (Foraminifera) from Turkey and updated orthophragmine zonation in the Western Tethys
Nummulites aff. ptukhiani		Foraminifera	Kirkgeçit	1	argillaceous limestone	Azerbaijan			Keçili	Keçili		SE202006090509511	Keçili	45.718	39.371	RE202006040843566	Ercan Özcan	2006	1.05	Biometric analysis of middle and upper Eocene Discocyclinidae and Orbitoclypeidae (Foraminifera) from Turkey and updated orthophragmine zonation in the Western Tethys
Nummulites aff. cyrenaicus		Foraminifera	Kirkgeçit	1	argillaceous limestone	Azerbaijan			Keçili	Keçili		SE202006090509511	Keçili	45.718	39.371	RE202006040843566	Ercan Özcan	2006	1.05	Biometric analysis of middle and upper Eocene Discocyclinidae and Orbitoclypeidae (Foraminifera) from Turkey and updated orthophragmine zonation in the Western Tethys
Assilina exponens		Foraminifera	Kirkgeçit	1	argillaceous limestone	Azerbaijan			Keçili	Keçili		SE202006090509511	Keçili	45.718	39.371	RE202006040843566	Ercan Özcan	2006	1.05	Biometric analysis of middle and upper Eocene Discocyclinidae and Orbitoclypeidae (Foraminifera) from Turkey and updated orthophragmine zonation in the Western Tethys
Assilina ex gr. schwageri Silvestri-alpina		Foraminifera	Kirkgeçit	1	argillaceous limestone	Azerbaijan			Keçili	Keçili		SE202006090509511	Keçili	45.718	39.371	RE202006040843566	Ercan Özcan	2006	1.05	Biometric analysis of middle and upper Eocene Discocyclinidae and Orbitoclypeidae (Foraminifera) from Turkey and updated orthophragmine zonation in the Western Tethys
Opercolina ex gr. roselli Hottinger-gomezi		Foraminifera	Kirkgeçit	1	argillaceous limestone	Azerbaijan			Keçili	Keçili		SE202006090509511	Keçili	45.718	39.371	RE202006040843566	Ercan Özcan	2006	1.05	Biometric analysis of middle and upper Eocene Discocyclinidae and Orbitoclypeidae (Foraminifera) from Turkey and updated orthophragmine zonation in the Western Tethys
Orbitoclypeus douvillei malatyaensis ssp.		Foraminifera	Kirkgeçit	1	argillaceous limestone	Azerbaijan			Keçili	Keçili		SE202006090509511	Keçili	45.718	39.371	RE202006040843566	Ercan Özcan	2006	1.05	Biometric analysis of middle and upper Eocene Discocyclinidae and Orbitoclypeidae (Foraminifera) from Turkey and updated orthophragmine zonation in the Western Tethys
Asterocyclina stellata stellata		Foraminifera	Kirkgeçit	2	sandstone	Azerbaijan			Keçili	Keçili		SE202006090509511	Keçili	45.718	39.371	RE202006040843566	Ercan Özcan	2006	15.05	Biometric analysis of middle and upper Eocene Discocyclinidae and Orbitoclypeidae (Foraminifera) from Turkey and updated orthophragmine zonation in the Western Tethys
Asterocyclina cf. alticostata alticostata		Foraminifera	Kirkgeçit	2	sandstone	Azerbaijan			Keçili	Keçili		SE202006090509511	Keçili	45.718	39.371	RE202006040843566	Ercan Özcan	2006	15.05	Biometric analysis of middle and upper Eocene Discocyclinidae and Orbitoclypeidae (Foraminifera) from Turkey and updated orthophragmine zonation in the Western Tethys
Discocyclina augustae olianae		Foraminifera	Kirkgeçit	2	sandstone	Azerbaijan			Keçili	Keçili		SE202006090509511	Keçili	45.718	39.371	RE202006040843566	Ercan Özcan	2006	15.05	Biometric analysis of middle and upper Eocene Discocyclinidae and Orbitoclypeidae (Foraminifera) from Turkey and updated orthophragmine zonation in the Western Tethys
Nemkovella daguini		Foraminifera	Kirkgeçit	2	sandstone	Azerbaijan			Keçili	Keçili		SE202006090509511	Keçili	45.718	39.371	RE202006040843566	Ercan Özcan	2006	15.05	Biometric analysis of middle and upper Eocene Discocyclinidae and Orbitoclypeidae (Foraminifera) from Turkey and updated orthophragmine zonation in the Western Tethys
Nemkovella strophiolata ssp.		Foraminifera	Kirkgeçit	2	sandstone	Azerbaijan			Keçili	Keçili		SE202006090509511	Keçili	45.718	39.371	RE202006040843566	Ercan Özcan	2006	15.05	Biometric analysis of middle and upper Eocene Discocyclinidae and Orbitoclypeidae (Foraminifera) from Turkey and updated orthophragmine zonation in the Western Tethys
Orbitoclypeus varians varians		Foraminifera	Kirkgeçit	2	sandstone	Azerbaijan			Keçili	Keçili		SE202006090509511	Keçili	45.718	39.371	RE202006040843566	Ercan Özcan	2006	15.05	Biometric analysis of middle and upper Eocene Discocyclinidae and Orbitoclypeidae (Foraminifera) from Turkey and updated orthophragmine zonation in the Western Tethys
Orbitoclypeus aff. varians		Foraminifera	Kirkgeçit	2	sandstone	Azerbaijan			Keçili	Keçili		SE202006090509511	Keçili	45.718	39.371	RE202006040843566	Ercan Özcan	2006	15.05	Biometric analysis of middle and upper Eocene Discocyclinidae and Orbitoclypeidae (Foraminifera) from Turkey and updated orthophragmine zonation in the Western Tethys
Orbitoclypeus douvillei malatyaensis ssp.		Foraminifera	Kirkgeçit	2	sandstone	Azerbaijan			Keçili	Keçili		SE202006090509511	Keçili	45.718	39.371	RE202006040843566	Ercan Özcan	2006	15.05	Biometric analysis of middle and upper Eocene Discocyclinidae and Orbitoclypeidae (Foraminifera) from Turkey and updated orthophragmine zonation in the Western Tethys
Hantkenina alabamensis		Foraminifera	Kirkgeçit	3A	shale	Azerbaijan			Keçili	Keçili		SE202006090509511	Keçili	45.718	39.371	RE202006040843566	Ercan Özcan	2006	81.48	Biometric analysis of middle and upper Eocene Discocyclinidae and Orbitoclypeidae (Foraminifera) from Turkey and updated orthophragmine zonation in the Western Tethys
Globorotalia cerroazulensis cerroazulensis		Foraminifera	Kirkgeçit	3A	shale	Azerbaijan			Keçili	Keçili		SE202006090509511	Keçili	45.718	39.371	RE202006040843566	Ercan Özcan	2006	81.48	Biometric analysis of middle and upper Eocene Discocyclinidae and Orbitoclypeidae (Foraminifera) from Turkey and updated orthophragmine zonation in the Western Tethys
Globigerina eocaena		Foraminifera	Kirkgeçit	3A	shale	Azerbaijan			Keçili	Keçili		SE202006090509511	Keçili	45.718	39.371	RE202006040843566	Ercan Özcan	2006	81.48	Biometric analysis of middle and upper Eocene Discocyclinidae and Orbitoclypeidae (Foraminifera) from Turkey and updated orthophragmine zonation in the Western Tethys
Globigerina hagni		Foraminifera	Kirkgeçit	3A	shale	Azerbaijan			Keçili	Keçili		SE202006090509511	Keçili	45.718	39.371	RE202006040843566	Ercan Özcan	2006	81.48	Biometric analysis of middle and upper Eocene Discocyclinidae and Orbitoclypeidae (Foraminifera) from Turkey and updated orthophragmine zonation in the Western Tethys
Globigerina venezuelana		Foraminifera	Kirkgeçit	3A	shale	Azerbaijan			Keçili	Keçili		SE202006090509511	Keçili	45.718	39.371	RE202006040843566	Ercan Özcan	2006	81.48	Biometric analysis of middle and upper Eocene Discocyclinidae and Orbitoclypeidae (Foraminifera) from Turkey and updated orthophragmine zonation in the Western Tethys
Globigerina index tropicalis		Foraminifera	Kirkgeçit	3A	shale	Azerbaijan			Keçili	Keçili		SE202006090509511	Keçili	45.718	39.371	RE202006040843566	Ercan Özcan	2006	81.48	Biometric analysis of middle and upper Eocene Discocyclinidae and Orbitoclypeidae (Foraminifera) from Turkey and updated orthophragmine zonation in the Western Tethys
Globigerinatheka semiinvoluta luterbacheri		Foraminifera	Kirkgeçit	3A	shale	Azerbaijan			Keçili	Keçili		SE202006090509511	Keçili	45.718	39.371	RE202006040843566	Ercan Özcan	2006	81.48	Biometric analysis of middle and upper Eocene Discocyclinidae and Orbitoclypeidae (Foraminifera) from Turkey and updated orthophragmine zonation in the Western Tethys
Globigerinita martini martini		Foraminifera	Kirkgeçit	3A	shale	Azerbaijan			Keçili	Keçili		SE202006090509511	Keçili	45.718	39.371	RE202006040843566	Ercan Özcan	2006	81.48	Biometric analysis of middle and upper Eocene Discocyclinidae and Orbitoclypeidae (Foraminifera) from Turkey and updated orthophragmine zonation in the Western Tethys
Globigerinita pera		Foraminifera	Kirkgeçit	3A	shale	Azerbaijan			Keçili	Keçili		SE202006090509511	Keçili	45.718	39.371	RE202006040843566	Ercan Özcan	2006	81.48	Biometric analysis of middle and upper Eocene Discocyclinidae and Orbitoclypeidae (Foraminifera) from Turkey and updated orthophragmine zonation in the Western Tethys
Asterocyclina stella stella		Foraminifera	Kirkgeçit	3	sandy limestone	Azerbaijan			Keçili	Keçili		SE202006090509511	Keçili	45.718	39.371	RE202006040843566	Ercan Özcan	2006	105.05	Biometric analysis of middle and upper Eocene Discocyclinidae and Orbitoclypeidae (Foraminifera) from Turkey and updated orthophragmine zonation in the Western Tethys
Asterocyclina stellata stellaris		Foraminifera	Kirkgeçit	3	sandy limestone	Azerbaijan			Keçili	Keçili		SE202006090509511	Keçili	45.718	39.371	RE202006040843566	Ercan Özcan	2006	105.05	Biometric analysis of middle and upper Eocene Discocyclinidae and Orbitoclypeidae (Foraminifera) from Turkey and updated orthophragmine zonation in the Western Tethys
Asterocyclina cf. alticostata danubica		Foraminifera	Kirkgeçit	3	sandy limestone	Azerbaijan			Keçili	Keçili		SE202006090509511	Keçili	45.718	39.371	RE202006040843566	Ercan Özcan	2006	105.05	Biometric analysis of middle and upper Eocene Discocyclinidae and Orbitoclypeidae (Foraminifera) from Turkey and updated orthophragmine zonation in the Western Tethys
Asterocyclina kecskemetii		Foraminifera	Kirkgeçit	3	sandy limestone	Azerbaijan			Keçili	Keçili		SE202006090509511	Keçili	45.718	39.371	RE202006040843566	Ercan Özcan	2006	105.05	Biometric analysis of middle and upper Eocene Discocyclinidae and Orbitoclypeidae (Foraminifera) from Turkey and updated orthophragmine zonation in the Western Tethys
Discocyclina augustae olianae		Foraminifera	Kirkgeçit	3	sandy limestone	Azerbaijan			Keçili	Keçili		SE202006090509511	Keçili	45.718	39.371	RE202006040843566	Ercan Özcan	2006	105.05	Biometric analysis of middle and upper Eocene Discocyclinidae and Orbitoclypeidae (Foraminifera) from Turkey and updated orthophragmine zonation in the Western Tethys
Discocyclina aff. trabayensis		Foraminifera	Kirkgeçit	3	sandy limestone	Azerbaijan			Keçili	Keçili		SE202006090509511	Keçili	45.718	39.371	RE202006040843566	Ercan Özcan	2006	105.05	Biometric analysis of middle and upper Eocene Discocyclinidae and Orbitoclypeidae (Foraminifera) from Turkey and updated orthophragmine zonation in the Western Tethys
Discocyclina dispansa dispansa		Foraminifera	Kirkgeçit	3	sandy limestone	Azerbaijan			Keçili	Keçili		SE202006090509511	Keçili	45.718	39.371	RE202006040843566	Ercan Özcan	2006	105.05	Biometric analysis of middle and upper Eocene Discocyclinidae and Orbitoclypeidae (Foraminifera) from Turkey and updated orthophragmine zonation in the Western Tethys
Discocyclina pratti pratti		Foraminifera	Kirkgeçit	3	sandy limestone	Azerbaijan			Keçili	Keçili		SE202006090509511	Keçili	45.718	39.371	RE202006040843566	Ercan Özcan	2006	105.05	Biometric analysis of middle and upper Eocene Discocyclinidae and Orbitoclypeidae (Foraminifera) from Turkey and updated orthophragmine zonation in the Western Tethys
Discocyclina aff. pratti		Foraminifera	Kirkgeçit	3	sandy limestone	Azerbaijan			Keçili	Keçili		SE202006090509511	Keçili	45.718	39.371	RE202006040843566	Ercan Özcan	2006	105.05	Biometric analysis of middle and upper Eocene Discocyclinidae and Orbitoclypeidae (Foraminifera) from Turkey and updated orthophragmine zonation in the Western Tethys
Discocyclina euaensis		Foraminifera	Kirkgeçit	3	sandy limestone	Azerbaijan			Keçili	Keçili		SE202006090509511	Keçili	45.718	39.371	RE202006040843566	Ercan Özcan	2006	105.05	Biometric analysis of middle and upper Eocene Discocyclinidae and Orbitoclypeidae (Foraminifera) from Turkey and updated orthophragmine zonation in the Western Tethys
Nemkovella daguini		Foraminifera	Kirkgeçit	3	sandy limestone	Azerbaijan			Keçili	Keçili		SE202006090509511	Keçili	45.718	39.371	RE202006040843566	Ercan Özcan	2006	105.05	Biometric analysis of middle and upper Eocene Discocyclinidae and Orbitoclypeidae (Foraminifera) from Turkey and updated orthophragmine zonation in the Western Tethys
Nemkovella strophiolata tenella		Foraminifera	Kirkgeçit	3	sandy limestone	Azerbaijan			Keçili	Keçili		SE202006090509511	Keçili	45.718	39.371	RE202006040843566	Ercan Özcan	2006	105.05	Biometric analysis of middle and upper Eocene Discocyclinidae and Orbitoclypeidae (Foraminifera) from Turkey and updated orthophragmine zonation in the Western Tethys
Orbitoclypeus varians ex .interc. varians-scalaris		Foraminifera	Kirkgeçit	3	sandy limestone	Azerbaijan			Keçili	Keçili		SE202006090509511	Keçili	45.718	39.371	RE202006040843566	Ercan Özcan	2006	105.05	Biometric analysis of middle and upper Eocene Discocyclinidae and Orbitoclypeidae (Foraminifera) from Turkey and updated orthophragmine zonation in the Western Tethys
Orbitoclypeus aff. varians		Foraminifera	Kirkgeçit	3	sandy limestone	Azerbaijan			Keçili	Keçili		SE202006090509511	Keçili	45.718	39.371	RE202006040843566	Ercan Özcan	2006	105.05	Biometric analysis of middle and upper Eocene Discocyclinidae and Orbitoclypeidae (Foraminifera) from Turkey and updated orthophragmine zonation in the Western Tethys
Nummulites maximus		Foraminifera	Kirkgeçit	3	sandy limestone	Azerbaijan			Keçili	Keçili		SE202006090509511	Keçili	45.718	39.371	RE202006040843566	Ercan Özcan	2006	105.05	Biometric analysis of middle and upper Eocene Discocyclinidae and Orbitoclypeidae (Foraminifera) from Turkey and updated orthophragmine zonation in the Western Tethys
Nummulites ptukhiani		Foraminifera	Kirkgeçit	3	sandy limestone	Azerbaijan			Keçili	Keçili		SE202006090509511	Keçili	45.718	39.371	RE202006040843566	Ercan Özcan	2006	105.05	Biometric analysis of middle and upper Eocene Discocyclinidae and Orbitoclypeidae (Foraminifera) from Turkey and updated orthophragmine zonation in the Western Tethys
Nummulites cyrenaicus		Foraminifera	Kirkgeçit	3	sandy limestone	Azerbaijan			Keçili	Keçili		SE202006090509511	Keçili	45.718	39.371	RE202006040843566	Ercan Özcan	2006	105.05	Biometric analysis of middle and upper Eocene Discocyclinidae and Orbitoclypeidae (Foraminifera) from Turkey and updated orthophragmine zonation in the Western Tethys
Nummulites gizehensis		Foraminifera	Kirkgeçit	3	sandy limestone	Azerbaijan			Keçili	Keçili		SE202006090509511	Keçili	45.718	39.371	RE202006040843566	Ercan Özcan	2006	105.05	Biometric analysis of middle and upper Eocene Discocyclinidae and Orbitoclypeidae (Foraminifera) from Turkey and updated orthophragmine zonation in the Western Tethys
Nemkovella incrassatus		Foraminifera	Kirkgeçit	3	sandy limestone	Azerbaijan			Keçili	Keçili		SE202006090509511	Keçili	45.718	39.371	RE202006040843566	Ercan Özcan	2006	105.05	Biometric analysis of middle and upper Eocene Discocyclinidae and Orbitoclypeidae (Foraminifera) from Turkey and updated orthophragmine zonation in the Western Tethys
Assilina ex gr. schwageri Silvestri-alpina		Foraminifera	Kirkgeçit	3	sandy limestone	Azerbaijan			Keçili	Keçili		SE202006090509511	Keçili	45.718	39.371	RE202006040843566	Ercan Özcan	2006	105.05	Biometric analysis of middle and upper Eocene Discocyclinidae and Orbitoclypeidae (Foraminifera) from Turkey and updated orthophragmine zonation in the Western Tethys
Heterostegina armenica		Foraminifera	Kirkgeçit	3	sandy limestone	Azerbaijan			Keçili	Keçili		SE202006090509511	Keçili	45.718	39.371	RE202006040843566	Ercan Özcan	2006	105.05	Biometric analysis of middle and upper Eocene Discocyclinidae and Orbitoclypeidae (Foraminifera) from Turkey and updated orthophragmine zonation in the Western Tethys
Chapmanina gassinensis		Foraminifera	Kirkgeçit	3	sandy limestone	Azerbaijan			Keçili	Keçili		SE202006090509511	Keçili	45.718	39.371	RE202006040843566	Ercan Özcan	2006	105.05	Biometric analysis of middle and upper Eocene Discocyclinidae and Orbitoclypeidae (Foraminifera) from Turkey and updated orthophragmine zonation in the Western Tethys
Hantkenina alabamensis		Foraminifera	Kirkgeçit	4A	shale	Azerbaijan			Keçili	Keçili		SE202006090509511	Keçili	45.718	39.371	RE202006040843566	Ercan Özcan	2006	124.45	Biometric analysis of middle and upper Eocene Discocyclinidae and Orbitoclypeidae (Foraminifera) from Turkey and updated orthophragmine zonation in the Western Tethys
Globorotalia cerroazulensis cerroazulensis		Foraminifera	Kirkgeçit	4A	shale	Azerbaijan			Keçili	Keçili		SE202006090509511	Keçili	45.718	39.371	RE202006040843566	Ercan Özcan	2006	124.45	Biometric analysis of middle and upper Eocene Discocyclinidae and Orbitoclypeidae (Foraminifera) from Turkey and updated orthophragmine zonation in the Western Tethys
Globorotalia cerroazulensis pomeroli		Foraminifera	Kirkgeçit	4A	shale	Azerbaijan			Keçili	Keçili		SE202006090509511	Keçili	45.718	39.371	RE202006040843566	Ercan Özcan	2006	124.45	Biometric analysis of middle and upper Eocene Discocyclinidae and Orbitoclypeidae (Foraminifera) from Turkey and updated orthophragmine zonation in the Western Tethys
Globigerina eocaena		Foraminifera	Kirkgeçit	4A	shale	Azerbaijan			Keçili	Keçili		SE202006090509511	Keçili	45.718	39.371	RE202006040843566	Ercan Özcan	2006	124.45	Biometric analysis of middle and upper Eocene Discocyclinidae and Orbitoclypeidae (Foraminifera) from Turkey and updated orthophragmine zonation in the Western Tethys
Globigerina hagni		Foraminifera	Kirkgeçit	4A	shale	Azerbaijan			Keçili	Keçili		SE202006090509511	Keçili	45.718	39.371	RE202006040843566	Ercan Özcan	2006	124.45	Biometric analysis of middle and upper Eocene Discocyclinidae and Orbitoclypeidae (Foraminifera) from Turkey and updated orthophragmine zonation in the Western Tethys
Globigerina venezuelana		Foraminifera	Kirkgeçit	4A	shale	Azerbaijan			Keçili	Keçili		SE202006090509511	Keçili	45.718	39.371	RE202006040843566	Ercan Özcan	2006	124.45	Biometric analysis of middle and upper Eocene Discocyclinidae and Orbitoclypeidae (Foraminifera) from Turkey and updated orthophragmine zonation in the Western Tethys
Globigerina index tropicalis		Foraminifera	Kirkgeçit	4A	shale	Azerbaijan			Keçili	Keçili		SE202006090509511	Keçili	45.718	39.371	RE202006040843566	Ercan Özcan	2006	124.45	Biometric analysis of middle and upper Eocene Discocyclinidae and Orbitoclypeidae (Foraminifera) from Turkey and updated orthophragmine zonation in the Western Tethys
Globigerinatheka semiinvoluta luterbacheri		Foraminifera	Kirkgeçit	4A	shale	Azerbaijan			Keçili	Keçili		SE202006090509511	Keçili	45.718	39.371	RE202006040843566	Ercan Özcan	2006	124.45	Biometric analysis of middle and upper Eocene Discocyclinidae and Orbitoclypeidae (Foraminifera) from Turkey and updated orthophragmine zonation in the Western Tethys
Globigerinatheka cf. semiinvoluta		Foraminifera	Kirkgeçit	4A	shale	Azerbaijan			Keçili	Keçili		SE202006090509511	Keçili	45.718	39.371	RE202006040843566	Ercan Özcan	2006	124.45	Biometric analysis of middle and upper Eocene Discocyclinidae and Orbitoclypeidae (Foraminifera) from Turkey and updated orthophragmine zonation in the Western Tethys
Globigerinita martini martini		Foraminifera	Kirkgeçit	4A	shale	Azerbaijan			Keçili	Keçili		SE202006090509511	Keçili	45.718	39.371	RE202006040843566	Ercan Özcan	2006	124.45	Biometric analysis of middle and upper Eocene Discocyclinidae and Orbitoclypeidae (Foraminifera) from Turkey and updated orthophragmine zonation in the Western Tethys
Asterocyclina stella stella		Foraminifera	Kirkgeçit	4	sandy limestone	Azerbaijan			Keçili	Keçili		SE202006090509511	Keçili	45.718	39.371	RE202006040843566	Ercan Özcan	2006	135.05	Biometric analysis of middle and upper Eocene Discocyclinidae and Orbitoclypeidae (Foraminifera) from Turkey and updated orthophragmine zonation in the Western Tethys
Asterocyclina stellata stellaris		Foraminifera	Kirkgeçit	4	sandy limestone	Azerbaijan			Keçili	Keçili		SE202006090509511	Keçili	45.718	39.371	RE202006040843566	Ercan Özcan	2006	135.05	Biometric analysis of middle and upper Eocene Discocyclinidae and Orbitoclypeidae (Foraminifera) from Turkey and updated orthophragmine zonation in the Western Tethys
Discocyclina augustae olianae		Foraminifera	Kirkgeçit	4	sandy limestone	Azerbaijan			Keçili	Keçili		SE202006090509511	Keçili	45.718	39.371	RE202006040843566	Ercan Özcan	2006	135.05	Biometric analysis of middle and upper Eocene Discocyclinidae and Orbitoclypeidae (Foraminifera) from Turkey and updated orthophragmine zonation in the Western Tethys
Discocyclina dispansa dispansa		Foraminifera	Kirkgeçit	4	sandy limestone	Azerbaijan			Keçili	Keçili		SE202006090509511	Keçili	45.718	39.371	RE202006040843566	Ercan Özcan	2006	135.05	Biometric analysis of middle and upper Eocene Discocyclinidae and Orbitoclypeidae (Foraminifera) from Turkey and updated orthophragmine zonation in the Western Tethys
Discocyclina pratti pratti		Foraminifera	Kirkgeçit	4	sandy limestone	Azerbaijan			Keçili	Keçili		SE202006090509511	Keçili	45.718	39.371	RE202006040843566	Ercan Özcan	2006	135.05	Biometric analysis of middle and upper Eocene Discocyclinidae and Orbitoclypeidae (Foraminifera) from Turkey and updated orthophragmine zonation in the Western Tethys
Discocyclina aff. samantai		Foraminifera	Kirkgeçit	4	sandy limestone	Azerbaijan			Keçili	Keçili		SE202006090509511	Keçili	45.718	39.371	RE202006040843566	Ercan Özcan	2006	135.05	Biometric analysis of middle and upper Eocene Discocyclinidae and Orbitoclypeidae (Foraminifera) from Turkey and updated orthophragmine zonation in the Western Tethys
Discocyclina euaensis		Foraminifera	Kirkgeçit	4	sandy limestone	Azerbaijan			Keçili	Keçili		SE202006090509511	Keçili	45.718	39.371	RE202006040843566	Ercan Özcan	2006	135.05	Biometric analysis of middle and upper Eocene Discocyclinidae and Orbitoclypeidae (Foraminifera) from Turkey and updated orthophragmine zonation in the Western Tethys
Nemkovella daguini		Foraminifera	Kirkgeçit	4	sandy limestone	Azerbaijan			Keçili	Keçili		SE202006090509511	Keçili	45.718	39.371	RE202006040843566	Ercan Özcan	2006	135.05	Biometric analysis of middle and upper Eocene Discocyclinidae and Orbitoclypeidae (Foraminifera) from Turkey and updated orthophragmine zonation in the Western Tethys
Nemkovella strophiolata tenella		Foraminifera	Kirkgeçit	4	sandy limestone	Azerbaijan			Keçili	Keçili		SE202006090509511	Keçili	45.718	39.371	RE202006040843566	Ercan Özcan	2006	135.05	Biometric analysis of middle and upper Eocene Discocyclinidae and Orbitoclypeidae (Foraminifera) from Turkey and updated orthophragmine zonation in the Western Tethys
Orbitoclypeus aff. varians		Foraminifera	Kirkgeçit	4	sandy limestone	Azerbaijan			Keçili	Keçili		SE202006090509511	Keçili	45.718	39.371	RE202006040843566	Ercan Özcan	2006	135.05	Biometric analysis of middle and upper Eocene Discocyclinidae and Orbitoclypeidae (Foraminifera) from Turkey and updated orthophragmine zonation in the Western Tethys
Discocyclina trabayensis elazigensis ssp.		Foraminifera	Kirkgeçit	4	sandy limestone	Azerbaijan			Keçili	Keçili		SE202006090509511	Keçili	45.718	39.371	RE202006040843566	Ercan Özcan	2006	135.05	Biometric analysis of middle and upper Eocene Discocyclinidae and Orbitoclypeidae (Foraminifera) from Turkey and updated orthophragmine zonation in the Western Tethys
Asterocyclina stella stella		Foraminifera	Kirkgeçit	5	sandy limestone	Azerbaijan			Keçili	Keçili		SE202006090509511	Keçili	45.718	39.371	RE202006040843566	Ercan Özcan	2006	205.05	Biometric analysis of middle and upper Eocene Discocyclinidae and Orbitoclypeidae (Foraminifera) from Turkey and updated orthophragmine zonation in the Western Tethys
Asterocyclina stellata stellaris		Foraminifera	Kirkgeçit	5	sandy limestone	Azerbaijan			Keçili	Keçili		SE202006090509511	Keçili	45.718	39.371	RE202006040843566	Ercan Özcan	2006	205.05	Biometric analysis of middle and upper Eocene Discocyclinidae and Orbitoclypeidae (Foraminifera) from Turkey and updated orthophragmine zonation in the Western Tethys
Asterocyclina cf. alticostata danubica		Foraminifera	Kirkgeçit	5	sandy limestone	Azerbaijan			Keçili	Keçili		SE202006090509511	Keçili	45.718	39.371	RE202006040843566	Ercan Özcan	2006	205.05	Biometric analysis of middle and upper Eocene Discocyclinidae and Orbitoclypeidae (Foraminifera) from Turkey and updated orthophragmine zonation in the Western Tethys
Discocyclina augustae olianae		Foraminifera	Kirkgeçit	5	sandy limestone	Azerbaijan			Keçili	Keçili		SE202006090509511	Keçili	45.718	39.371	RE202006040843566	Ercan Özcan	2006	205.05	Biometric analysis of middle and upper Eocene Discocyclinidae and Orbitoclypeidae (Foraminifera) from Turkey and updated orthophragmine zonation in the Western Tethys
Discocyclina dispansa dispansa		Foraminifera	Kirkgeçit	5	sandy limestone	Azerbaijan			Keçili	Keçili		SE202006090509511	Keçili	45.718	39.371	RE202006040843566	Ercan Özcan	2006	205.05	Biometric analysis of middle and upper Eocene Discocyclinidae and Orbitoclypeidae (Foraminifera) from Turkey and updated orthophragmine zonation in the Western Tethys
Discocyclina pratti pratti		Foraminifera	Kirkgeçit	5	sandy limestone	Azerbaijan			Keçili	Keçili		SE202006090509511	Keçili	45.718	39.371	RE202006040843566	Ercan Özcan	2006	205.05	Biometric analysis of middle and upper Eocene Discocyclinidae and Orbitoclypeidae (Foraminifera) from Turkey and updated orthophragmine zonation in the Western Tethys
Discocyclina aff. samantai		Foraminifera	Kirkgeçit	5	sandy limestone	Azerbaijan			Keçili	Keçili		SE202006090509511	Keçili	45.718	39.371	RE202006040843566	Ercan Özcan	2006	205.05	Biometric analysis of middle and upper Eocene Discocyclinidae and Orbitoclypeidae (Foraminifera) from Turkey and updated orthophragmine zonation in the Western Tethys
Discocyclina euaensis		Foraminifera	Kirkgeçit	5	sandy limestone	Azerbaijan			Keçili	Keçili		SE202006090509511	Keçili	45.718	39.371	RE202006040843566	Ercan Özcan	2006	205.05	Biometric analysis of middle and upper Eocene Discocyclinidae and Orbitoclypeidae (Foraminifera) from Turkey and updated orthophragmine zonation in the Western Tethys
Nemkovella daguini		Foraminifera	Kirkgeçit	5	sandy limestone	Azerbaijan			Keçili	Keçili		SE202006090509511	Keçili	45.718	39.371	RE202006040843566	Ercan Özcan	2006	205.05	Biometric analysis of middle and upper Eocene Discocyclinidae and Orbitoclypeidae (Foraminifera) from Turkey and updated orthophragmine zonation in the Western Tethys
Orbitoclypeus varians ex .interc. varians-scalaris		Foraminifera	Kirkgeçit	5	sandy limestone	Azerbaijan			Keçili	Keçili		SE202006090509511	Keçili	45.718	39.371	RE202006040843566	Ercan Özcan	2006	205.05	Biometric analysis of middle and upper Eocene Discocyclinidae and Orbitoclypeidae (Foraminifera) from Turkey and updated orthophragmine zonation in the Western Tethys
Orbitoclypeus aff. varians		Foraminifera	Kirkgeçit	5	sandy limestone	Azerbaijan			Keçili	Keçili		SE202006090509511	Keçili	45.718	39.371	RE202006040843566	Ercan Özcan	2006	205.05	Biometric analysis of middle and upper Eocene Discocyclinidae and Orbitoclypeidae (Foraminifera) from Turkey and updated orthophragmine zonation in the Western Tethys
Orbitoclypeus furcatus ssp.		Foraminifera	Kirkgeçit	5	sandy limestone	Azerbaijan			Keçili	Keçili		SE202006090509511	Keçili	45.718	39.371	RE202006040843566	Ercan Özcan	2006	205.05	Biometric analysis of middle and upper Eocene Discocyclinidae and Orbitoclypeidae (Foraminifera) from Turkey and updated orthophragmine zonation in the Western Tethys
Discocyclina trabayensis elazigensis ssp.		Foraminifera	Kirkgeçit	5	sandy limestone	Azerbaijan			Keçili	Keçili		SE202006090509511	Keçili	45.718	39.371	RE202006040843566	Ercan Özcan	2006	205.05	Biometric analysis of middle and upper Eocene Discocyclinidae and Orbitoclypeidae (Foraminifera) from Turkey and updated orthophragmine zonation in the Western Tethys
Asterocyclina stellata stellaris		Foraminifera	Kirkgeçit	8	sandy limestone	Azerbaijan			Keçili	Keçili		SE202006090509511	Keçili	45.718	39.371	RE202006040843566	Ercan Özcan	2006	237.55	Biometric analysis of middle and upper Eocene Discocyclinidae and Orbitoclypeidae (Foraminifera) from Turkey and updated orthophragmine zonation in the Western Tethys
Asterocyclina alticostata danubica		Foraminifera	Kirkgeçit	8	sandy limestone	Azerbaijan			Keçili	Keçili		SE202006090509511	Keçili	45.718	39.371	RE202006040843566	Ercan Özcan	2006	237.55	Biometric analysis of middle and upper Eocene Discocyclinidae and Orbitoclypeidae (Foraminifera) from Turkey and updated orthophragmine zonation in the Western Tethys
Orbitoclypeus aff. varians		Foraminifera	Kirkgeçit	8	sandy limestone	Azerbaijan			Keçili	Keçili		SE202006090509511	Keçili	45.718	39.371	RE202006040843566	Ercan Özcan	2006	237.55	Biometric analysis of middle and upper Eocene Discocyclinidae and Orbitoclypeidae (Foraminifera) from Turkey and updated orthophragmine zonation in the Western Tethys
Asterocyclina stellata stellaris		Foraminifera	Kirkgeçit	9	sandy limestone	Azerbaijan			Keçili	Keçili		SE202006090509511	Keçili	45.718	39.371	RE202006040843566	Ercan Özcan	2006	245.05	Biometric analysis of middle and upper Eocene Discocyclinidae and Orbitoclypeidae (Foraminifera) from Turkey and updated orthophragmine zonation in the Western Tethys
Asterocyclina alticostata danubica		Foraminifera	Kirkgeçit	9	sandy limestone	Azerbaijan			Keçili	Keçili		SE202006090509511	Keçili	45.718	39.371	RE202006040843566	Ercan Özcan	2006	245.05	Biometric analysis of middle and upper Eocene Discocyclinidae and Orbitoclypeidae (Foraminifera) from Turkey and updated orthophragmine zonation in the Western Tethys
Asterocyclina kecskemetii		Foraminifera	Kirkgeçit	9	sandy limestone	Azerbaijan			Keçili	Keçili		SE202006090509511	Keçili	45.718	39.371	RE202006040843566	Ercan Özcan	2006	245.05	Biometric analysis of middle and upper Eocene Discocyclinidae and Orbitoclypeidae (Foraminifera) from Turkey and updated orthophragmine zonation in the Western Tethys
Discocyclina augustae olianae		Foraminifera	Kirkgeçit	9	sandy limestone	Azerbaijan			Keçili	Keçili		SE202006090509511	Keçili	45.718	39.371	RE202006040843566	Ercan Özcan	2006	245.05	Biometric analysis of middle and upper Eocene Discocyclinidae and Orbitoclypeidae (Foraminifera) from Turkey and updated orthophragmine zonation in the Western Tethys
Discocyclina aff. trabayensis		Foraminifera	Kirkgeçit	9	sandy limestone	Azerbaijan			Keçili	Keçili		SE202006090509511	Keçili	45.718	39.371	RE202006040843566	Ercan Özcan	2006	245.05	Biometric analysis of middle and upper Eocene Discocyclinidae and Orbitoclypeidae (Foraminifera) from Turkey and updated orthophragmine zonation in the Western Tethys
Discocyclina pratti ex. interc. minor-pratti		Foraminifera	Kirkgeçit	9	sandy limestone	Azerbaijan			Keçili	Keçili		SE202006090509511	Keçili	45.718	39.371	RE202006040843566	Ercan Özcan	2006	245.05	Biometric analysis of middle and upper Eocene Discocyclinidae and Orbitoclypeidae (Foraminifera) from Turkey and updated orthophragmine zonation in the Western Tethys
Discocyclina aff. pratti		Foraminifera	Kirkgeçit	9	sandy limestone	Azerbaijan			Keçili	Keçili		SE202006090509511	Keçili	45.718	39.371	RE202006040843566	Ercan Özcan	2006	245.05	Biometric analysis of middle and upper Eocene Discocyclinidae and Orbitoclypeidae (Foraminifera) from Turkey and updated orthophragmine zonation in the Western Tethys
Discocyclina euaensis		Foraminifera	Kirkgeçit	9	sandy limestone	Azerbaijan			Keçili	Keçili		SE202006090509511	Keçili	45.718	39.371	RE202006040843566	Ercan Özcan	2006	245.05	Biometric analysis of middle and upper Eocene Discocyclinidae and Orbitoclypeidae (Foraminifera) from Turkey and updated orthophragmine zonation in the Western Tethys
Nemkovella daguini		Foraminifera	Kirkgeçit	9	sandy limestone	Azerbaijan			Keçili	Keçili		SE202006090509511	Keçili	45.718	39.371	RE202006040843566	Ercan Özcan	2006	245.05	Biometric analysis of middle and upper Eocene Discocyclinidae and Orbitoclypeidae (Foraminifera) from Turkey and updated orthophragmine zonation in the Western Tethys
Orbitoclypeus aff. varians		Foraminifera	Kirkgeçit	9	sandy limestone	Azerbaijan			Keçili	Keçili		SE202006090509511	Keçili	45.718	39.371	RE202006040843566	Ercan Özcan	2006	245.05	Biometric analysis of middle and upper Eocene Discocyclinidae and Orbitoclypeidae (Foraminifera) from Turkey and updated orthophragmine zonation in the Western Tethys
Discocyclina trabayensis elazigensis ssp.		Foraminifera	Kirkgeçit	9	sandy limestone	Azerbaijan			Keçili	Keçili		SE202006090509511	Keçili	45.718	39.371	RE202006040843566	Ercan Özcan	2006	245.05	Biometric analysis of middle and upper Eocene Discocyclinidae and Orbitoclypeidae (Foraminifera) from Turkey and updated orthophragmine zonation in the Western Tethys
Asterocyclina stellata stellaris		Foraminifera	Kirkgeçit	11	sandy limestone	Azerbaijan			Keçili	Keçili		SE202006090509511	Keçili	45.718	39.371	RE202006040843566	Ercan Özcan	2006	247.61	Biometric analysis of middle and upper Eocene Discocyclinidae and Orbitoclypeidae (Foraminifera) from Turkey and updated orthophragmine zonation in the Western Tethys
Asterocyclina alticostata danubica		Foraminifera	Kirkgeçit	11	sandy limestone	Azerbaijan			Keçili	Keçili		SE202006090509511	Keçili	45.718	39.371	RE202006040843566	Ercan Özcan	2006	247.61	Biometric analysis of middle and upper Eocene Discocyclinidae and Orbitoclypeidae (Foraminifera) from Turkey and updated orthophragmine zonation in the Western Tethys
Discocyclina augustae olianae		Foraminifera	Kirkgeçit	11	sandy limestone	Azerbaijan			Keçili	Keçili		SE202006090509511	Keçili	45.718	39.371	RE202006040843566	Ercan Özcan	2006	247.61	Biometric analysis of middle and upper Eocene Discocyclinidae and Orbitoclypeidae (Foraminifera) from Turkey and updated orthophragmine zonation in the Western Tethys
Discocyclina trabayensis elazigensis		Foraminifera	Kirkgeçit	11	sandy limestone	Azerbaijan			Keçili	Keçili		SE202006090509511	Keçili	45.718	39.371	RE202006040843566	Ercan Özcan	2006	247.61	Biometric analysis of middle and upper Eocene Discocyclinidae and Orbitoclypeidae (Foraminifera) from Turkey and updated orthophragmine zonation in the Western Tethys
Discocyclina aff. trabayensis		Foraminifera	Kirkgeçit	11	sandy limestone	Azerbaijan			Keçili	Keçili		SE202006090509511	Keçili	45.718	39.371	RE202006040843566	Ercan Özcan	2006	247.61	Biometric analysis of middle and upper Eocene Discocyclinidae and Orbitoclypeidae (Foraminifera) from Turkey and updated orthophragmine zonation in the Western Tethys
Discocyclina cf. dispansa sella		Foraminifera	Kirkgeçit	11	sandy limestone	Azerbaijan			Keçili	Keçili		SE202006090509511	Keçili	45.718	39.371	RE202006040843566	Ercan Özcan	2006	247.61	Biometric analysis of middle and upper Eocene Discocyclinidae and Orbitoclypeidae (Foraminifera) from Turkey and updated orthophragmine zonation in the Western Tethys
Discocyclina pratti ex. interc. minor-pratti		Foraminifera	Kirkgeçit	11	sandy limestone	Azerbaijan			Keçili	Keçili		SE202006090509511	Keçili	45.718	39.371	RE202006040843566	Ercan Özcan	2006	247.61	Biometric analysis of middle and upper Eocene Discocyclinidae and Orbitoclypeidae (Foraminifera) from Turkey and updated orthophragmine zonation in the Western Tethys
Discocyclina aff. pratti		Foraminifera	Kirkgeçit	11	sandy limestone	Azerbaijan			Keçili	Keçili		SE202006090509511	Keçili	45.718	39.371	RE202006040843566	Ercan Özcan	2006	247.61	Biometric analysis of middle and upper Eocene Discocyclinidae and Orbitoclypeidae (Foraminifera) from Turkey and updated orthophragmine zonation in the Western Tethys
Discocyclina euaensis		Foraminifera	Kirkgeçit	11	sandy limestone	Azerbaijan			Keçili	Keçili		SE202006090509511	Keçili	45.718	39.371	RE202006040843566	Ercan Özcan	2006	247.61	Biometric analysis of middle and upper Eocene Discocyclinidae and Orbitoclypeidae (Foraminifera) from Turkey and updated orthophragmine zonation in the Western Tethys
Nemkovella daguini		Foraminifera	Kirkgeçit	11	sandy limestone	Azerbaijan			Keçili	Keçili		SE202006090509511	Keçili	45.718	39.371	RE202006040843566	Ercan Özcan	2006	247.61	Biometric analysis of middle and upper Eocene Discocyclinidae and Orbitoclypeidae (Foraminifera) from Turkey and updated orthophragmine zonation in the Western Tethys
Orbitoclypeus aff. varians		Foraminifera	Kirkgeçit	11	sandy limestone	Azerbaijan			Keçili	Keçili		SE202006090509511	Keçili	45.718	39.371	RE202006040843566	Ercan Özcan	2006	247.61	Biometric analysis of middle and upper Eocene Discocyclinidae and Orbitoclypeidae (Foraminifera) from Turkey and updated orthophragmine zonation in the Western Tethys
Nummulites ptukhiani		Foraminifera	Kirkgeçit	11	sandy limestone	Azerbaijan			Keçili	Keçili		SE202006090509511	Keçili	45.718	39.371	RE202006040843566	Ercan Özcan	2006	247.61	Biometric analysis of middle and upper Eocene Discocyclinidae and Orbitoclypeidae (Foraminifera) from Turkey and updated orthophragmine zonation in the Western Tethys
Nummulites cyrenaicus		Foraminifera	Kirkgeçit	11	sandy limestone	Azerbaijan			Keçili	Keçili		SE202006090509511	Keçili	45.718	39.371	RE202006040843566	Ercan Özcan	2006	247.61	Biometric analysis of middle and upper Eocene Discocyclinidae and Orbitoclypeidae (Foraminifera) from Turkey and updated orthophragmine zonation in the Western Tethys
Nemkovella incrassatus		Foraminifera	Kirkgeçit	11	sandy limestone	Azerbaijan			Keçili	Keçili		SE202006090509511	Keçili	45.718	39.371	RE202006040843566	Ercan Özcan	2006	247.61	Biometric analysis of middle and upper Eocene Discocyclinidae and Orbitoclypeidae (Foraminifera) from Turkey and updated orthophragmine zonation in the Western Tethys
Nemkovella lyelli		Foraminifera	Kirkgeçit	11	sandy limestone	Azerbaijan			Keçili	Keçili		SE202006090509511	Keçili	45.718	39.371	RE202006040843566	Ercan Özcan	2006	247.61	Biometric analysis of middle and upper Eocene Discocyclinidae and Orbitoclypeidae (Foraminifera) from Turkey and updated orthophragmine zonation in the Western Tethys
Nemkovella anomalus		Foraminifera	Kirkgeçit	11	sandy limestone	Azerbaijan			Keçili	Keçili		SE202006090509511	Keçili	45.718	39.371	RE202006040843566	Ercan Özcan	2006	247.61	Biometric analysis of middle and upper Eocene Discocyclinidae and Orbitoclypeidae (Foraminifera) from Turkey and updated orthophragmine zonation in the Western Tethys
Assilina ex gr. schwageri Silvestri-alpina		Foraminifera	Kirkgeçit	11	sandy limestone	Azerbaijan			Keçili	Keçili		SE202006090509511	Keçili	45.718	39.371	RE202006040843566	Ercan Özcan	2006	247.61	Biometric analysis of middle and upper Eocene Discocyclinidae and Orbitoclypeidae (Foraminifera) from Turkey and updated orthophragmine zonation in the Western Tethys
Heterostegina armenica		Foraminifera	Kirkgeçit	11	sandy limestone	Azerbaijan			Keçili	Keçili		SE202006090509511	Keçili	45.718	39.371	RE202006040843566	Ercan Özcan	2006	247.61	Biometric analysis of middle and upper Eocene Discocyclinidae and Orbitoclypeidae (Foraminifera) from Turkey and updated orthophragmine zonation in the Western Tethys
Heterostegina reticulata tronensis ssp.		Foraminifera	Kirkgeçit	11	sandy limestone	Azerbaijan			Keçili	Keçili		SE202006090509511	Keçili	45.718	39.371	RE202006040843566	Ercan Özcan	2006	247.61	Biometric analysis of middle and upper Eocene Discocyclinidae and Orbitoclypeidae (Foraminifera) from Turkey and updated orthophragmine zonation in the Western Tethys
Chapmanina gassinensis		Foraminifera	Kirkgeçit	11	sandy limestone	Azerbaijan			Keçili	Keçili		SE202006090509511	Keçili	45.718	39.371	RE202006040843566	Ercan Özcan	2006	247.61	Biometric analysis of middle and upper Eocene Discocyclinidae and Orbitoclypeidae (Foraminifera) from Turkey and updated orthophragmine zonation in the Western Tethys
Discocyclina trabayensis elazigensis ssp.		Foraminifera	Kirkgeçit	11	sandy limestone	Azerbaijan			Keçili	Keçili		SE202006090509511	Keçili	45.718	39.371	RE202006040843566	Ercan Özcan	2006	247.61	Biometric analysis of middle and upper Eocene Discocyclinidae and Orbitoclypeidae (Foraminifera) from Turkey and updated orthophragmine zonation in the Western Tethys
Asterocyclina stellata stellaris		Foraminifera	Kirkgeçit	13	sandy limestone	Azerbaijan			Keçili	Keçili		SE202006090509511	Keçili	45.718	39.371	RE202006040843566	Ercan Özcan	2006	252.05	Biometric analysis of middle and upper Eocene Discocyclinidae and Orbitoclypeidae (Foraminifera) from Turkey and updated orthophragmine zonation in the Western Tethys
Orbitoclypeus aff. varians		Foraminifera	Kirkgeçit	13	sandy limestone	Azerbaijan			Keçili	Keçili		SE202006090509511	Keçili	45.718	39.371	RE202006040843566	Ercan Özcan	2006	252.05	Biometric analysis of middle and upper Eocene Discocyclinidae and Orbitoclypeidae (Foraminifera) from Turkey and updated orthophragmine zonation in the Western Tethys
Orbitoclypeus cf. varians varians		Foraminifera	Kirkgeçit	14	sandy limestone	Azerbaijan			Keçili	Keçili		SE202006090509511	Keçili	45.718	39.371	RE202006040843566	Ercan Özcan	2006	256.45	Biometric analysis of middle and upper Eocene Discocyclinidae and Orbitoclypeidae (Foraminifera) from Turkey and updated orthophragmine zonation in the Western Tethys
Orbitoclypeus aff. varians		Foraminifera	Kirkgeçit	14	sandy limestone	Azerbaijan			Keçili	Keçili		SE202006090509511	Keçili	45.718	39.371	RE202006040843566	Ercan Özcan	2006	256.45	Biometric analysis of middle and upper Eocene Discocyclinidae and Orbitoclypeidae (Foraminifera) from Turkey and updated orthophragmine zonation in the Western Tethys
Nummulites ptukhiani		Foraminifera	Kirkgeçit	15	sandy limestone	Azerbaijan			Keçili	Keçili		SE202006090509511	Keçili	45.718	39.371	RE202006040843566	Ercan Özcan	2006	272.05	Biometric analysis of middle and upper Eocene Discocyclinidae and Orbitoclypeidae (Foraminifera) from Turkey and updated orthophragmine zonation in the Western Tethys
Nummulites cyrenaicus		Foraminifera	Kirkgeçit	15	sandy limestone	Azerbaijan			Keçili	Keçili		SE202006090509511	Keçili	45.718	39.371	RE202006040843566	Ercan Özcan	2006	272.05	Biometric analysis of middle and upper Eocene Discocyclinidae and Orbitoclypeidae (Foraminifera) from Turkey and updated orthophragmine zonation in the Western Tethys
Nemkovella incrassatus		Foraminifera	Kirkgeçit	15	sandy limestone	Azerbaijan			Keçili	Keçili		SE202006090509511	Keçili	45.718	39.371	RE202006040843566	Ercan Özcan	2006	272.05	Biometric analysis of middle and upper Eocene Discocyclinidae and Orbitoclypeidae (Foraminifera) from Turkey and updated orthophragmine zonation in the Western Tethys
Assilina ex gr. schwageri Silvestri-alpina		Foraminifera	Kirkgeçit	15	sandy limestone	Azerbaijan			Keçili	Keçili		SE202006090509511	Keçili	45.718	39.371	RE202006040843566	Ercan Özcan	2006	272.05	Biometric analysis of middle and upper Eocene Discocyclinidae and Orbitoclypeidae (Foraminifera) from Turkey and updated orthophragmine zonation in the Western Tethys
Heterostegina armenica		Foraminifera	Kirkgeçit	15	sandy limestone	Azerbaijan			Keçili	Keçili		SE202006090509511	Keçili	45.718	39.371	RE202006040843566	Ercan Özcan	2006	272.05	Biometric analysis of middle and upper Eocene Discocyclinidae and Orbitoclypeidae (Foraminifera) from Turkey and updated orthophragmine zonation in the Western Tethys
Chapmanina gassinensis		Foraminifera	Kirkgeçit	15	sandy limestone	Azerbaijan			Keçili	Keçili		SE202006090509511	Keçili	45.718	39.371	RE202006040843566	Ercan Özcan	2006	272.05	Biometric analysis of middle and upper Eocene Discocyclinidae and Orbitoclypeidae (Foraminifera) from Turkey and updated orthophragmine zonation in the Western Tethys
Pellatispira madaraszi		Foraminifera	Kirkgeçit	15	sandy limestone	Azerbaijan			Keçili	Keçili		SE202006090509511	Keçili	45.718	39.371	RE202006040843566	Ercan Özcan	2006	272.05	Biometric analysis of middle and upper Eocene Discocyclinidae and Orbitoclypeidae (Foraminifera) from Turkey and updated orthophragmine zonation in the Western Tethys
Nummulites aff. perforatus		Foraminifera	Kirkgeçit	16	sandy limestone	Azerbaijan			Keçili	Keçili		SE202006090509511	Keçili	45.718	39.371	RE202006040843566	Ercan Özcan	2006	278.95	Biometric analysis of middle and upper Eocene Discocyclinidae and Orbitoclypeidae (Foraminifera) from Turkey and updated orthophragmine zonation in the Western Tethys
Nummulites cyrenaicus		Foraminifera	Kirkgeçit	16	sandy limestone	Azerbaijan			Keçili	Keçili		SE202006090509511	Keçili	45.718	39.371	RE202006040843566	Ercan Özcan	2006	278.95	Biometric analysis of middle and upper Eocene Discocyclinidae and Orbitoclypeidae (Foraminifera) from Turkey and updated orthophragmine zonation in the Western Tethys
Nemkovella incrassatus		Foraminifera	Kirkgeçit	16	sandy limestone	Azerbaijan			Keçili	Keçili		SE202006090509511	Keçili	45.718	39.371	RE202006040843566	Ercan Özcan	2006	278.95	Biometric analysis of middle and upper Eocene Discocyclinidae and Orbitoclypeidae (Foraminifera) from Turkey and updated orthophragmine zonation in the Western Tethys
Assilina ex gr. schwageri Silvestri-alpina		Foraminifera	Kirkgeçit	16	sandy limestone	Azerbaijan			Keçili	Keçili		SE202006090509511	Keçili	45.718	39.371	RE202006040843566	Ercan Özcan	2006	278.95	Biometric analysis of middle and upper Eocene Discocyclinidae and Orbitoclypeidae (Foraminifera) from Turkey and updated orthophragmine zonation in the Western Tethys
Heterostegina armenica		Foraminifera	Kirkgeçit	16	sandy limestone	Azerbaijan			Keçili	Keçili		SE202006090509511	Keçili	45.718	39.371	RE202006040843566	Ercan Özcan	2006	278.95	Biometric analysis of middle and upper Eocene Discocyclinidae and Orbitoclypeidae (Foraminifera) from Turkey and updated orthophragmine zonation in the Western Tethys
Chapmanina gassinensis		Foraminifera	Kirkgeçit	16	sandy limestone	Azerbaijan			Keçili	Keçili		SE202006090509511	Keçili	45.718	39.371	RE202006040843566	Ercan Özcan	2006	278.95	Biometric analysis of middle and upper Eocene Discocyclinidae and Orbitoclypeidae (Foraminifera) from Turkey and updated orthophragmine zonation in the Western Tethys
Nummulites praegarnieri		Foraminifera	Collbàs	BM005	dolomitic limestones	Spain	Barcelona			La Tossa		SE202006120212128	Miralles-La Tossa	1.617	41.583	RE202006120105176	E. COSTA	2013	446.35	The Bartonian-Priabonian marine record of the eastern South Pyrenean foreland basin (NE Spain): a new calibration of the larger foraminifers and calcareous nannofossil biozonation
Nummulites biarritzensis		Foraminifera	Collbàs	BM005	dolomitic limestones	Spain	Barcelona			La Tossa		SE202006120212128	Miralles-La Tossa	1.617	41.583	RE202006120105176	E. COSTA	2013	446.35	The Bartonian-Priabonian marine record of the eastern South Pyrenean foreland basin (NE Spain): a new calibration of the larger foraminifers and calcareous nannofossil biozonation
Nummulites beaumonti		Foraminifera	Collbàs	BM005	dolomitic limestones	Spain	Barcelona			La Tossa		SE202006120212128	Miralles-La Tossa	1.617	41.583	RE202006120105176	E. COSTA	2013	446.35	The Bartonian-Priabonian marine record of the eastern South Pyrenean foreland basin (NE Spain): a new calibration of the larger foraminifers and calcareous nannofossil biozonation
Nummulites perforatus		Foraminifera	Collbàs	BM010	dolomitic limestones	Spain	Barcelona			La Tossa		SE202006120212128	Miralles-La Tossa	1.617	41.583	RE202006120105176	E. COSTA	2013	466.15	The Bartonian-Priabonian marine record of the eastern South Pyrenean foreland basin (NE Spain): a new calibration of the larger foraminifers and calcareous nannofossil biozonation
Alveolina fragilis		Foraminifera	Collbàs	BM010	dolomitic limestones	Spain	Barcelona			La Tossa		SE202006120212128	Miralles-La Tossa	1.617	41.583	RE202006120105176	E. COSTA	2013	466.15	The Bartonian-Priabonian marine record of the eastern South Pyrenean foreland basin (NE Spain): a new calibration of the larger foraminifers and calcareous nannofossil biozonation
Nummulites biarritzensis		Foraminifera	Collbàs	MM004	dolomitic limestones	Spain	Barcelona			La Tossa		SE202006120212128	Miralles-La Tossa	1.617	41.583	RE202006120105176	E. COSTA	2013	504.45	The Bartonian-Priabonian marine record of the eastern South Pyrenean foreland basin (NE Spain): a new calibration of the larger foraminifers and calcareous nannofossil biozonation
Nummulites beaumonti		Foraminifera	Collbàs	MM004	dolomitic limestones	Spain	Barcelona			La Tossa		SE202006120212128	Miralles-La Tossa	1.617	41.583	RE202006120105176	E. COSTA	2013	504.45	The Bartonian-Priabonian marine record of the eastern South Pyrenean foreland basin (NE Spain): a new calibration of the larger foraminifers and calcareous nannofossil biozonation
Nummulites hottingeri		Foraminifera	Collbàs	MM004	dolomitic limestones	Spain	Barcelona			La Tossa		SE202006120212128	Miralles-La Tossa	1.617	41.583	RE202006120105176	E. COSTA	2013	504.45	The Bartonian-Priabonian marine record of the eastern South Pyrenean foreland basin (NE Spain): a new calibration of the larger foraminifers and calcareous nannofossil biozonation
Nummulites biarritzensis		Foraminifera	Collbàs	MM007	dolomitic limestones	Spain	Barcelona			La Tossa		SE202006120212128	Miralles-La Tossa	1.617	41.583	RE202006120105176	E. COSTA	2013	526.69	The Bartonian-Priabonian marine record of the eastern South Pyrenean foreland basin (NE Spain): a new calibration of the larger foraminifers and calcareous nannofossil biozonation
Nummulites beaumonti		Foraminifera	Collbàs	MM007	dolomitic limestones	Spain	Barcelona			La Tossa		SE202006120212128	Miralles-La Tossa	1.617	41.583	RE202006120105176	E. COSTA	2013	526.69	The Bartonian-Priabonian marine record of the eastern South Pyrenean foreland basin (NE Spain): a new calibration of the larger foraminifers and calcareous nannofossil biozonation
Assilina schwageri		Foraminifera	Collbàs	MM007	dolomitic limestones	Spain	Barcelona			La Tossa		SE202006120212128	Miralles-La Tossa	1.617	41.583	RE202006120105176	E. COSTA	2013	526.69	The Bartonian-Priabonian marine record of the eastern South Pyrenean foreland basin (NE Spain): a new calibration of the larger foraminifers and calcareous nannofossil biozonation
Operculina roselli		Foraminifera	Collbàs	MM007	dolomitic limestones	Spain	Barcelona			La Tossa		SE202006120212128	Miralles-La Tossa	1.617	41.583	RE202006120105176	E. COSTA	2013	526.69	The Bartonian-Priabonian marine record of the eastern South Pyrenean foreland basin (NE Spain): a new calibration of the larger foraminifers and calcareous nannofossil biozonation
Nummulites praegarnieri		Foraminifera	Collbàs	MM008	dolomitic limestones	Spain	Barcelona			La Tossa		SE202006120212128	Miralles-La Tossa	1.617	41.583	RE202006120105176	E. COSTA	2013	535.35	The Bartonian-Priabonian marine record of the eastern South Pyrenean foreland basin (NE Spain): a new calibration of the larger foraminifers and calcareous nannofossil biozonation
Nummulites beaumonti		Foraminifera	Collbàs	MM008	dolomitic limestones	Spain	Barcelona			La Tossa		SE202006120212128	Miralles-La Tossa	1.617	41.583	RE202006120105176	E. COSTA	2013	535.35	The Bartonian-Priabonian marine record of the eastern South Pyrenean foreland basin (NE Spain): a new calibration of the larger foraminifers and calcareous nannofossil biozonation
Assilina schwageri		Foraminifera	Collbàs	MM008	dolomitic limestones	Spain	Barcelona			La Tossa		SE202006120212128	Miralles-La Tossa	1.617	41.583	RE202006120105176	E. COSTA	2013	535.35	The Bartonian-Priabonian marine record of the eastern South Pyrenean foreland basin (NE Spain): a new calibration of the larger foraminifers and calcareous nannofossil biozonation
Nummulites biarritzensis		Foraminifera	Collbàs	MM022	dolomitic limestones	Spain	Barcelona			La Tossa		SE202006120212128	Miralles-La Tossa	1.617	41.583	RE202006120105176	E. COSTA	2013	658.95	The Bartonian-Priabonian marine record of the eastern South Pyrenean foreland basin (NE Spain): a new calibration of the larger foraminifers and calcareous nannofossil biozonation
Nummulites beaumonti		Foraminifera	Collbàs	MM022	dolomitic limestones	Spain	Barcelona			La Tossa		SE202006120212128	Miralles-La Tossa	1.617	41.583	RE202006120105176	E. COSTA	2013	658.95	The Bartonian-Priabonian marine record of the eastern South Pyrenean foreland basin (NE Spain): a new calibration of the larger foraminifers and calcareous nannofossil biozonation
Nummulites hottingeri		Foraminifera	Collbàs	MM022	dolomitic limestones	Spain	Barcelona			La Tossa		SE202006120212128	Miralles-La Tossa	1.617	41.583	RE202006120105176	E. COSTA	2013	658.95	The Bartonian-Priabonian marine record of the eastern South Pyrenean foreland basin (NE Spain): a new calibration of the larger foraminifers and calcareous nannofossil biozonation
Assilina schwageri		Foraminifera	Collbàs	MM024	dolomitic limestones	Spain	Barcelona			La Tossa		SE202006120212128	Miralles-La Tossa	1.617	41.583	RE202006120105176	E. COSTA	2013	678.75	The Bartonian-Priabonian marine record of the eastern South Pyrenean foreland basin (NE Spain): a new calibration of the larger foraminifers and calcareous nannofossil biozonation
Operculina roselli		Foraminifera	Collbàs	MM024	dolomitic limestones	Spain	Barcelona			La Tossa		SE202006120212128	Miralles-La Tossa	1.617	41.583	RE202006120105176	E. COSTA	2013	678.75	The Bartonian-Priabonian marine record of the eastern South Pyrenean foreland basin (NE Spain): a new calibration of the larger foraminifers and calcareous nannofossil biozonation
Nummulites vicaryi		Foraminifera	Collbàs	MM024	dolomitic limestones	Spain	Barcelona			La Tossa		SE202006120212128	Miralles-La Tossa	1.617	41.583	RE202006120105176	E. COSTA	2013	678.75	The Bartonian-Priabonian marine record of the eastern South Pyrenean foreland basin (NE Spain): a new calibration of the larger foraminifers and calcareous nannofossil biozonation
Assilina schwageri		Foraminifera	Collbàs	MM028-29	dolomitic limestones	Spain	Barcelona			La Tossa		SE202006120212128	Miralles-La Tossa	1.617	41.583	RE202006120105176	E. COSTA	2013	699.75	The Bartonian-Priabonian marine record of the eastern South Pyrenean foreland basin (NE Spain): a new calibration of the larger foraminifers and calcareous nannofossil biozonation
Nummulites vicaryi		Foraminifera	Collbàs	MM028-29	dolomitic limestones	Spain	Barcelona			La Tossa		SE202006120212128	Miralles-La Tossa	1.617	41.583	RE202006120105176	E. COSTA	2013	699.75	The Bartonian-Priabonian marine record of the eastern South Pyrenean foreland basin (NE Spain): a new calibration of the larger foraminifers and calcareous nannofossil biozonation
Nummulites striatus		Foraminifera	Collbàs	MM028-29	dolomitic limestones	Spain	Barcelona			La Tossa		SE202006120212128	Miralles-La Tossa	1.617	41.583	RE202006120105176	E. COSTA	2013	699.75	The Bartonian-Priabonian marine record of the eastern South Pyrenean foreland basin (NE Spain): a new calibration of the larger foraminifers and calcareous nannofossil biozonation
Nummulites striatus		Foraminifera	Igualada	MM050	mudstone	Spain	Barcelona			La Tossa		SE202006120212128	Miralles-La Tossa	1.617	41.583	RE202006120105176	E. COSTA	2013	759.12	The Bartonian-Priabonian marine record of the eastern South Pyrenean foreland basin (NE Spain): a new calibration of the larger foraminifers and calcareous nannofossil biozonation
Nummulites stellatus		Foraminifera	Igualada	LT000	mudstone	Spain	Barcelona			La Tossa		SE202006120212128	Miralles-La Tossa	1.617	41.583	RE202006120105176	E. COSTA	2013	822.17	The Bartonian-Priabonian marine record of the eastern South Pyrenean foreland basin (NE Spain): a new calibration of the larger foraminifers and calcareous nannofossil biozonation
Nummulites orbignyi		Foraminifera	Igualada	LT000	mudstone	Spain	Barcelona			La Tossa		SE202006120212128	Miralles-La Tossa	1.617	41.583	RE202006120105176	E. COSTA	2013	822.17	The Bartonian-Priabonian marine record of the eastern South Pyrenean foreland basin (NE Spain): a new calibration of the larger foraminifers and calcareous nannofossil biozonation
Nummulites striatus		Foraminifera	Igualada	LT104	mudstone	Spain	Barcelona			La Tossa		SE202006120212128	Miralles-La Tossa	1.617	41.583	RE202006120105176	E. COSTA	2013	895.11	The Bartonian-Priabonian marine record of the eastern South Pyrenean foreland basin (NE Spain): a new calibration of the larger foraminifers and calcareous nannofossil biozonation
Nummulites stellatus		Foraminifera	Igualada	LT104	mudstone	Spain	Barcelona			La Tossa		SE202006120212128	Miralles-La Tossa	1.617	41.583	RE202006120105176	E. COSTA	2013	895.11	The Bartonian-Priabonian marine record of the eastern South Pyrenean foreland basin (NE Spain): a new calibration of the larger foraminifers and calcareous nannofossil biozonation
Nummulites orbignyi		Foraminifera	Igualada	LT104	mudstone	Spain	Barcelona			La Tossa		SE202006120212128	Miralles-La Tossa	1.617	41.583	RE202006120105176	E. COSTA	2013	895.11	The Bartonian-Priabonian marine record of the eastern South Pyrenean foreland basin (NE Spain): a new calibration of the larger foraminifers and calcareous nannofossil biozonation
Nummulites orbignyi		Foraminifera	Igualada	LT157	mudstone	Spain	Barcelona			La Tossa		SE202006120212128	Miralles-La Tossa	1.617	41.583	RE202006120105176	E. COSTA	2013	1130	The Bartonian-Priabonian marine record of the eastern South Pyrenean foreland basin (NE Spain): a new calibration of the larger foraminifers and calcareous nannofossil biozonation
Discocyclina augustae augustae		Foraminifera	Igualada	LT163	mudstone	Spain	Barcelona			La Tossa		SE202006120212128	Miralles-La Tossa	1.617	41.583	RE202006120105176	E. COSTA	2013	1199.23	The Bartonian-Priabonian marine record of the eastern South Pyrenean foreland basin (NE Spain): a new calibration of the larger foraminifers and calcareous nannofossil biozonation
Discocyclina radians radians		Foraminifera	Igualada	LT163	mudstone	Spain	Barcelona			La Tossa		SE202006120212128	Miralles-La Tossa	1.617	41.583	RE202006120105176	E. COSTA	2013	1199.23	The Bartonian-Priabonian marine record of the eastern South Pyrenean foreland basin (NE Spain): a new calibration of the larger foraminifers and calcareous nannofossil biozonation
Asterocyclina stellaris		Foraminifera	Igualada	LT163	mudstone	Spain	Barcelona			La Tossa		SE202006120212128	Miralles-La Tossa	1.617	41.583	RE202006120105176	E. COSTA	2013	1199.23	The Bartonian-Priabonian marine record of the eastern South Pyrenean foreland basin (NE Spain): a new calibration of the larger foraminifers and calcareous nannofossil biozonation
Assilina schwageri		Foraminifera	Tossa	LT005	mudstone	Spain	Barcelona			La Tossa		SE202006120212128	Miralles-La Tossa	1.617	41.583	RE202006120105176	E. COSTA	2013	1233.85	The Bartonian-Priabonian marine record of the eastern South Pyrenean foreland basin (NE Spain): a new calibration of the larger foraminifers and calcareous nannofossil biozonation
Operculina roselli		Foraminifera	Tossa	LT005	mudstone	Spain	Barcelona			La Tossa		SE202006120212128	Miralles-La Tossa	1.617	41.583	RE202006120105176	E. COSTA	2013	1233.85	The Bartonian-Priabonian marine record of the eastern South Pyrenean foreland basin (NE Spain): a new calibration of the larger foraminifers and calcareous nannofossil biozonation
Nummulites chavannesi		Foraminifera	Tossa	LT005	mudstone	Spain	Barcelona			La Tossa		SE202006120212128	Miralles-La Tossa	1.617	41.583	RE202006120105176	E. COSTA	2013	1233.85	The Bartonian-Priabonian marine record of the eastern South Pyrenean foreland basin (NE Spain): a new calibration of the larger foraminifers and calcareous nannofossil biozonation
Nummulites garnieri sturi		Foraminifera	Tossa	LT005	mudstone	Spain	Barcelona			La Tossa		SE202006120212128	Miralles-La Tossa	1.617	41.583	RE202006120105176	E. COSTA	2013	1233.85	The Bartonian-Priabonian marine record of the eastern South Pyrenean foreland basin (NE Spain): a new calibration of the larger foraminifers and calcareous nannofossil biozonation
Nummulites aff. incrassatus ramondiformis		Foraminifera	Tossa	LT005	mudstone	Spain	Barcelona			La Tossa		SE202006120212128	Miralles-La Tossa	1.617	41.583	RE202006120105176	E. COSTA	2013	1233.85	The Bartonian-Priabonian marine record of the eastern South Pyrenean foreland basin (NE Spain): a new calibration of the larger foraminifers and calcareous nannofossil biozonation
Nummulites "ptukhiani"		Foraminifera	Tossa	LT005	mudstone	Spain	Barcelona			La Tossa		SE202006120212128	Miralles-La Tossa	1.617	41.583	RE202006120105176	E. COSTA	2013	1233.85	The Bartonian-Priabonian marine record of the eastern South Pyrenean foreland basin (NE Spain): a new calibration of the larger foraminifers and calcareous nannofossil biozonation
Asterocyclina stellata		Foraminifera	Tossa	LT005	mudstone	Spain	Barcelona			La Tossa		SE202006120212128	Miralles-La Tossa	1.617	41.583	RE202006120105176	E. COSTA	2013	1233.85	The Bartonian-Priabonian marine record of the eastern South Pyrenean foreland basin (NE Spain): a new calibration of the larger foraminifers and calcareous nannofossil biozonation
Assilina schwageri		Foraminifera	Tossa	Puig Aguilera	mudstone	Spain	Barcelona			La Tossa		SE202006120212128	Miralles-La Tossa	1.617	41.583	RE202006120105176	E. COSTA	2013	1309.25	The Bartonian-Priabonian marine record of the eastern South Pyrenean foreland basin (NE Spain): a new calibration of the larger foraminifers and calcareous nannofossil biozonation
Operculina roselli		Foraminifera	Tossa	Puig Aguilera	mudstone	Spain	Barcelona			La Tossa		SE202006120212128	Miralles-La Tossa	1.617	41.583	RE202006120105176	E. COSTA	2013	1309.25	The Bartonian-Priabonian marine record of the eastern South Pyrenean foreland basin (NE Spain): a new calibration of the larger foraminifers and calcareous nannofossil biozonation
Discocyclina radians radians		Foraminifera	Tossa	Puig Aguilera	mudstone	Spain	Barcelona			La Tossa		SE202006120212128	Miralles-La Tossa	1.617	41.583	RE202006120105176	E. COSTA	2013	1309.25	The Bartonian-Priabonian marine record of the eastern South Pyrenean foreland basin (NE Spain): a new calibration of the larger foraminifers and calcareous nannofossil biozonation
Asterocyclina stellaris		Foraminifera	Tossa	Puig Aguilera	mudstone	Spain	Barcelona			La Tossa		SE202006120212128	Miralles-La Tossa	1.617	41.583	RE202006120105176	E. COSTA	2013	1309.25	The Bartonian-Priabonian marine record of the eastern South Pyrenean foreland basin (NE Spain): a new calibration of the larger foraminifers and calcareous nannofossil biozonation
Heterostegina reticulata		Foraminifera	Tossa	Puig Aguilera	mudstone	Spain	Barcelona			La Tossa		SE202006120212128	Miralles-La Tossa	1.617	41.583	RE202006120105176	E. COSTA	2013	1309.25	The Bartonian-Priabonian marine record of the eastern South Pyrenean foreland basin (NE Spain): a new calibration of the larger foraminifers and calcareous nannofossil biozonation
Pellatispira madaraszi		Foraminifera	Tossa	Puig Aguilera	mudstone	Spain	Barcelona			La Tossa		SE202006120212128	Miralles-La Tossa	1.617	41.583	RE202006120105176	E. COSTA	2013	1309.25	The Bartonian-Priabonian marine record of the eastern South Pyrenean foreland basin (NE Spain): a new calibration of the larger foraminifers and calcareous nannofossil biozonation
Biplanispira absurda		Foraminifera	Tossa	Puig Aguilera	mudstone	Spain	Barcelona			La Tossa		SE202006120212128	Miralles-La Tossa	1.617	41.583	RE202006120105176	E. COSTA	2013	1309.25	The Bartonian-Priabonian marine record of the eastern South Pyrenean foreland basin (NE Spain): a new calibration of the larger foraminifers and calcareous nannofossil biozonation
Orbitoclypeus varians		Foraminifera	Tossa	Puig Aguilera	mudstone	Spain	Barcelona			La Tossa		SE202006120212128	Miralles-La Tossa	1.617	41.583	RE202006120105176	E. COSTA	2013	1309.25	The Bartonian-Priabonian marine record of the eastern South Pyrenean foreland basin (NE Spain): a new calibration of the larger foraminifers and calcareous nannofossil biozonation
Discocyclina pratti		Foraminifera	Tossa	Puig Aguilera	mudstone	Spain	Barcelona			La Tossa		SE202006120212128	Miralles-La Tossa	1.617	41.583	RE202006120105176	E. COSTA	2013	1309.25	The Bartonian-Priabonian marine record of the eastern South Pyrenean foreland basin (NE Spain): a new calibration of the larger foraminifers and calcareous nannofossil biozonation
Discocyclina augustae olianae		Foraminifera	Tossa	Puig Aguilera	mudstone	Spain	Barcelona			La Tossa		SE202006120212128	Miralles-La Tossa	1.617	41.583	RE202006120105176	E. COSTA	2013	1309.25	The Bartonian-Priabonian marine record of the eastern South Pyrenean foreland basin (NE Spain): a new calibration of the larger foraminifers and calcareous nannofossil biozonation
Malatyna vicensis		Foraminifera	Tossa	Terminal Complex	mudstone	Spain	Barcelona			La Tossa		SE202006120212128	Miralles-La Tossa	1.617	41.583	RE202006120105176	E. COSTA	2013	1324.09	The Bartonian-Priabonian marine record of the eastern South Pyrenean foreland basin (NE Spain): a new calibration of the larger foraminifers and calcareous nannofossil biozonation
Rhabdorites malatyaensis		Foraminifera	Tossa	Terminal Complex	mudstone	Spain	Barcelona			La Tossa		SE202006120212128	Miralles-La Tossa	1.617	41.583	RE202006120105176	E. COSTA	2013	1324.09	The Bartonian-Priabonian marine record of the eastern South Pyrenean foreland basin (NE Spain): a new calibration of the larger foraminifers and calcareous nannofossil biozonation
Orbitolites sp.		Foraminifera	Tossa	Terminal Complex	mudstone	Spain	Barcelona			La Tossa		SE202006120212128	Miralles-La Tossa	1.617	41.583	RE202006120105176	E. COSTA	2013	1324.09	The Bartonian-Priabonian marine record of the eastern South Pyrenean foreland basin (NE Spain): a new calibration of the larger foraminifers and calcareous nannofossil biozonation
Acarinina spinuloinflata		Foraminifera	Souar	1	thin-bedded mudstone	Tunisia	Cap Bon peninsula			Damouss Quarry		SE202006150727502	Damouss Quarry	10.585	36.682	RE202006150712238	Kmar Ben İsmail-Lattrache	2013	2.55	Early Bartonian orthophragminids (Foraminiferida) from Reineche Limestone, north African platform, Tunisia: taxonomy and paleobiogeographic implications
Acarinina broedermanni		Foraminifera	Souar	1	thin-bedded mudstone	Tunisia	Cap Bon peninsula			Damouss Quarry		SE202006150727502	Damouss Quarry	10.585	36.682	RE202006150712238	Kmar Ben İsmail-Lattrache	2013	2.55	Early Bartonian orthophragminids (Foraminiferida) from Reineche Limestone, north African platform, Tunisia: taxonomy and paleobiogeographic implications
Acarinina bullbrooki		Foraminifera	Souar	1	thin-bedded mudstone	Tunisia	Cap Bon peninsula			Damouss Quarry		SE202006150727502	Damouss Quarry	10.585	36.682	RE202006150712238	Kmar Ben İsmail-Lattrache	2013	2.55	Early Bartonian orthophragminids (Foraminiferida) from Reineche Limestone, north African platform, Tunisia: taxonomy and paleobiogeographic implications
Turborotalia cerroazulensis frontosa		Foraminifera	Souar	1	thin-bedded mudstone	Tunisia	Cap Bon peninsula			Damouss Quarry		SE202006150727502	Damouss Quarry	10.585	36.682	RE202006150712238	Kmar Ben İsmail-Lattrache	2013	2.55	Early Bartonian orthophragminids (Foraminiferida) from Reineche Limestone, north African platform, Tunisia: taxonomy and paleobiogeographic implications
Turborotalia cerroazulensis possagnoensis		Foraminifera	Souar	1	thin-bedded mudstone	Tunisia	Cap Bon peninsula			Damouss Quarry		SE202006150727502	Damouss Quarry	10.585	36.682	RE202006150712238	Kmar Ben İsmail-Lattrache	2013	2.55	Early Bartonian orthophragminids (Foraminiferida) from Reineche Limestone, north African platform, Tunisia: taxonomy and paleobiogeographic implications
Turborotalia cerroazulensis pomeroli		Foraminifera	Souar	1	thin-bedded mudstone	Tunisia	Cap Bon peninsula			Damouss Quarry		SE202006150727502	Damouss Quarry	10.585	36.682	RE202006150712238	Kmar Ben İsmail-Lattrache	2013	2.55	Early Bartonian orthophragminids (Foraminiferida) from Reineche Limestone, north African platform, Tunisia: taxonomy and paleobiogeographic implications
Morozovella spinulosa		Foraminifera	Souar	1	thin-bedded mudstone	Tunisia	Cap Bon peninsula			Damouss Quarry		SE202006150727502	Damouss Quarry	10.585	36.682	RE202006150712238	Kmar Ben İsmail-Lattrache	2013	2.55	Early Bartonian orthophragminids (Foraminiferida) from Reineche Limestone, north African platform, Tunisia: taxonomy and paleobiogeographic implications
Morozovella lehneri		Foraminifera	Souar	1	thin-bedded mudstone	Tunisia	Cap Bon peninsula			Damouss Quarry		SE202006150727502	Damouss Quarry	10.585	36.682	RE202006150712238	Kmar Ben İsmail-Lattrache	2013	2.55	Early Bartonian orthophragminids (Foraminiferida) from Reineche Limestone, north African platform, Tunisia: taxonomy and paleobiogeographic implications
Globigerina linaperta		Foraminifera	Souar	1	thin-bedded mudstone	Tunisia	Cap Bon peninsula			Damouss Quarry		SE202006150727502	Damouss Quarry	10.585	36.682	RE202006150712238	Kmar Ben İsmail-Lattrache	2013	2.55	Early Bartonian orthophragminids (Foraminiferida) from Reineche Limestone, north African platform, Tunisia: taxonomy and paleobiogeographic implications
Globigerina crytomphala		Foraminifera	Souar	1	thin-bedded mudstone	Tunisia	Cap Bon peninsula			Damouss Quarry		SE202006150727502	Damouss Quarry	10.585	36.682	RE202006150712238	Kmar Ben İsmail-Lattrache	2013	2.55	Early Bartonian orthophragminids (Foraminiferida) from Reineche Limestone, north African platform, Tunisia: taxonomy and paleobiogeographic implications
Globigerina inaequispira		Foraminifera	Souar	1	thin-bedded mudstone	Tunisia	Cap Bon peninsula			Damouss Quarry		SE202006150727502	Damouss Quarry	10.585	36.682	RE202006150712238	Kmar Ben İsmail-Lattrache	2013	2.55	Early Bartonian orthophragminids (Foraminiferida) from Reineche Limestone, north African platform, Tunisia: taxonomy and paleobiogeographic implications
Globigerina corpulenta		Foraminifera	Souar	1	thin-bedded mudstone	Tunisia	Cap Bon peninsula			Damouss Quarry		SE202006150727502	Damouss Quarry	10.585	36.682	RE202006150712238	Kmar Ben İsmail-Lattrache	2013	2.55	Early Bartonian orthophragminids (Foraminiferida) from Reineche Limestone, north African platform, Tunisia: taxonomy and paleobiogeographic implications
Globigerina hagni		Foraminifera	Souar	1	thin-bedded mudstone	Tunisia	Cap Bon peninsula			Damouss Quarry		SE202006150727502	Damouss Quarry	10.585	36.682	RE202006150712238	Kmar Ben İsmail-Lattrache	2013	2.55	Early Bartonian orthophragminids (Foraminiferida) from Reineche Limestone, north African platform, Tunisia: taxonomy and paleobiogeographic implications
Truncorotaloides rohni		Foraminifera	Souar	1	thin-bedded mudstone	Tunisia	Cap Bon peninsula			Damouss Quarry		SE202006150727502	Damouss Quarry	10.585	36.682	RE202006150712238	Kmar Ben İsmail-Lattrache	2013	2.55	Early Bartonian orthophragminids (Foraminiferida) from Reineche Limestone, north African platform, Tunisia: taxonomy and paleobiogeographic implications
Truncorotaloides libyaensis		Foraminifera	Souar	1	thin-bedded mudstone	Tunisia	Cap Bon peninsula			Damouss Quarry		SE202006150727502	Damouss Quarry	10.585	36.682	RE202006150712238	Kmar Ben İsmail-Lattrache	2013	2.55	Early Bartonian orthophragminids (Foraminiferida) from Reineche Limestone, north African platform, Tunisia: taxonomy and paleobiogeographic implications
Truncorotaloides topilensis		Foraminifera	Souar	1	thin-bedded mudstone	Tunisia	Cap Bon peninsula			Damouss Quarry		SE202006150727502	Damouss Quarry	10.585	36.682	RE202006150712238	Kmar Ben İsmail-Lattrache	2013	2.55	Early Bartonian orthophragminids (Foraminiferida) from Reineche Limestone, north African platform, Tunisia: taxonomy and paleobiogeographic implications
Hantkenina liebusi		Foraminifera	Souar	1	thin-bedded mudstone	Tunisia	Cap Bon peninsula			Damouss Quarry		SE202006150727502	Damouss Quarry	10.585	36.682	RE202006150712238	Kmar Ben İsmail-Lattrache	2013	2.55	Early Bartonian orthophragminids (Foraminiferida) from Reineche Limestone, north African platform, Tunisia: taxonomy and paleobiogeographic implications
Hantkenina longispina		Foraminifera	Souar	1	thin-bedded mudstone	Tunisia	Cap Bon peninsula			Damouss Quarry		SE202006150727502	Damouss Quarry	10.585	36.682	RE202006150712238	Kmar Ben İsmail-Lattrache	2013	2.55	Early Bartonian orthophragminids (Foraminiferida) from Reineche Limestone, north African platform, Tunisia: taxonomy and paleobiogeographic implications
Hantkenina dumblei		Foraminifera	Souar	1	thin-bedded mudstone	Tunisia	Cap Bon peninsula			Damouss Quarry		SE202006150727502	Damouss Quarry	10.585	36.682	RE202006150712238	Kmar Ben İsmail-Lattrache	2013	2.55	Early Bartonian orthophragminids (Foraminiferida) from Reineche Limestone, north African platform, Tunisia: taxonomy and paleobiogeographic implications
Hantkenina alabamensis		Foraminifera	Souar	1	thin-bedded mudstone	Tunisia	Cap Bon peninsula			Damouss Quarry		SE202006150727502	Damouss Quarry	10.585	36.682	RE202006150712238	Kmar Ben İsmail-Lattrache	2013	2.55	Early Bartonian orthophragminids (Foraminiferida) from Reineche Limestone, north African platform, Tunisia: taxonomy and paleobiogeographic implications
Globigerinatheka mexicana barri		Foraminifera	Souar	1	thin-bedded mudstone	Tunisia	Cap Bon peninsula			Damouss Quarry		SE202006150727502	Damouss Quarry	10.585	36.682	RE202006150712238	Kmar Ben İsmail-Lattrache	2013	2.55	Early Bartonian orthophragminids (Foraminiferida) from Reineche Limestone, north African platform, Tunisia: taxonomy and paleobiogeographic implications
Globigerinatheka mexicana mexicana		Foraminifera	Souar	1	thin-bedded mudstone	Tunisia	Cap Bon peninsula			Damouss Quarry		SE202006150727502	Damouss Quarry	10.585	36.682	RE202006150712238	Kmar Ben İsmail-Lattrache	2013	2.55	Early Bartonian orthophragminids (Foraminiferida) from Reineche Limestone, north African platform, Tunisia: taxonomy and paleobiogeographic implications
Globigerinatheka index		Foraminifera	Souar	1	thin-bedded mudstone	Tunisia	Cap Bon peninsula			Damouss Quarry		SE202006150727502	Damouss Quarry	10.585	36.682	RE202006150712238	Kmar Ben İsmail-Lattrache	2013	2.55	Early Bartonian orthophragminids (Foraminiferida) from Reineche Limestone, north African platform, Tunisia: taxonomy and paleobiogeographic implications
Globigerinatheka subconglobata euganea		Foraminifera	Souar	1	thin-bedded mudstone	Tunisia	Cap Bon peninsula			Damouss Quarry		SE202006150727502	Damouss Quarry	10.585	36.682	RE202006150712238	Kmar Ben İsmail-Lattrache	2013	2.55	Early Bartonian orthophragminids (Foraminiferida) from Reineche Limestone, north African platform, Tunisia: taxonomy and paleobiogeographic implications
Globigerinatheka subconglobata subconglobata		Foraminifera	Souar	1	thin-bedded mudstone	Tunisia	Cap Bon peninsula			Damouss Quarry		SE202006150727502	Damouss Quarry	10.585	36.682	RE202006150712238	Kmar Ben İsmail-Lattrache	2013	2.55	Early Bartonian orthophragminids (Foraminiferida) from Reineche Limestone, north African platform, Tunisia: taxonomy and paleobiogeographic implications
Globigerinatheka subconglobata curryi		Foraminifera	Souar	1	thin-bedded mudstone	Tunisia	Cap Bon peninsula			Damouss Quarry		SE202006150727502	Damouss Quarry	10.585	36.682	RE202006150712238	Kmar Ben İsmail-Lattrache	2013	2.55	Early Bartonian orthophragminids (Foraminiferida) from Reineche Limestone, north African platform, Tunisia: taxonomy and paleobiogeographic implications
Discocyclina discus ex. interc. adamsi-discus		Foraminifera	Souar	3	thin-bedded mudstone	Tunisia	Cap Bon peninsula			Damouss Quarry		SE202006150727502	Damouss Quarry	10.585	36.682	RE202006150712238	Kmar Ben İsmail-Lattrache	2013	3.45	Early Bartonian orthophragminids (Foraminiferida) from Reineche Limestone, north African platform, Tunisia: taxonomy and paleobiogeographic implications
Discocyclina pratti pratti		Foraminifera	Souar	3	thin-bedded mudstone	Tunisia	Cap Bon peninsula			Damouss Quarry		SE202006150727502	Damouss Quarry	10.585	36.682	RE202006150712238	Kmar Ben İsmail-Lattrache	2013	3.45	Early Bartonian orthophragminids (Foraminiferida) from Reineche Limestone, north African platform, Tunisia: taxonomy and paleobiogeographic implications
Discocyclina trabayensis ex. interc. elazigizensis-trabayensis		Foraminifera	Souar	3	thin-bedded mudstone	Tunisia	Cap Bon peninsula			Damouss Quarry		SE202006150727502	Damouss Quarry	10.585	36.682	RE202006150712238	Kmar Ben İsmail-Lattrache	2013	3.45	Early Bartonian orthophragminids (Foraminiferida) from Reineche Limestone, north African platform, Tunisia: taxonomy and paleobiogeographic implications
Discocyclina dispansa sella		Foraminifera	Souar	3	thin-bedded mudstone	Tunisia	Cap Bon peninsula			Damouss Quarry		SE202006150727502	Damouss Quarry	10.585	36.682	RE202006150712238	Kmar Ben İsmail-Lattrache	2013	3.45	Early Bartonian orthophragminids (Foraminiferida) from Reineche Limestone, north African platform, Tunisia: taxonomy and paleobiogeographic implications
Discocyclina radians		Foraminifera	Souar	3	thin-bedded mudstone	Tunisia	Cap Bon peninsula			Damouss Quarry		SE202006150727502	Damouss Quarry	10.585	36.682	RE202006150712238	Kmar Ben İsmail-Lattrache	2013	3.45	Early Bartonian orthophragminids (Foraminiferida) from Reineche Limestone, north African platform, Tunisia: taxonomy and paleobiogeographic implications
Discocyclina augustae		Foraminifera	Souar	3	thin-bedded mudstone	Tunisia	Cap Bon peninsula			Damouss Quarry		SE202006150727502	Damouss Quarry	10.585	36.682	RE202006150712238	Kmar Ben İsmail-Lattrache	2013	3.45	Early Bartonian orthophragminids (Foraminiferida) from Reineche Limestone, north African platform, Tunisia: taxonomy and paleobiogeographic implications
Nemkovella evae reinechensis ssp.		Foraminifera	Souar	3	thin-bedded mudstone	Tunisia	Cap Bon peninsula			Damouss Quarry		SE202006150727502	Damouss Quarry	10.585	36.682	RE202006150712238	Kmar Ben İsmail-Lattrache	2013	3.45	Early Bartonian orthophragminids (Foraminiferida) from Reineche Limestone, north African platform, Tunisia: taxonomy and paleobiogeographic implications
Orbitoclypeus douvillei		Foraminifera	Souar	3	thin-bedded mudstone	Tunisia	Cap Bon peninsula			Damouss Quarry		SE202006150727502	Damouss Quarry	10.585	36.682	RE202006150712238	Kmar Ben İsmail-Lattrache	2013	3.45	Early Bartonian orthophragminids (Foraminiferida) from Reineche Limestone, north African platform, Tunisia: taxonomy and paleobiogeographic implications
Orbitoclypeus haynesi		Foraminifera	Souar	3	thin-bedded mudstone	Tunisia	Cap Bon peninsula			Damouss Quarry		SE202006150727502	Damouss Quarry	10.585	36.682	RE202006150712238	Kmar Ben İsmail-Lattrache	2013	3.45	Early Bartonian orthophragminids (Foraminiferida) from Reineche Limestone, north African platform, Tunisia: taxonomy and paleobiogeographic implications
Orbitoclypeus zitteli		Foraminifera	Souar	3	thin-bedded mudstone	Tunisia	Cap Bon peninsula			Damouss Quarry		SE202006150727502	Damouss Quarry	10.585	36.682	RE202006150712238	Kmar Ben İsmail-Lattrache	2013	3.45	Early Bartonian orthophragminids (Foraminiferida) from Reineche Limestone, north African platform, Tunisia: taxonomy and paleobiogeographic implications
Orbitoclypeus varians		Foraminifera	Souar	3	thin-bedded mudstone	Tunisia	Cap Bon peninsula			Damouss Quarry		SE202006150727502	Damouss Quarry	10.585	36.682	RE202006150712238	Kmar Ben İsmail-Lattrache	2013	3.45	Early Bartonian orthophragminids (Foraminiferida) from Reineche Limestone, north African platform, Tunisia: taxonomy and paleobiogeographic implications
Asterocyclina alticostata alticostata		Foraminifera	Souar	3	thin-bedded mudstone	Tunisia	Cap Bon peninsula			Damouss Quarry		SE202006150727502	Damouss Quarry	10.585	36.682	RE202006150712238	Kmar Ben İsmail-Lattrache	2013	3.45	Early Bartonian orthophragminids (Foraminiferida) from Reineche Limestone, north African platform, Tunisia: taxonomy and paleobiogeographic implications
Asterocyclina sireli		Foraminifera	Souar	3	thin-bedded mudstone	Tunisia	Cap Bon peninsula			Damouss Quarry		SE202006150727502	Damouss Quarry	10.585	36.682	RE202006150712238	Kmar Ben İsmail-Lattrache	2013	3.45	Early Bartonian orthophragminids (Foraminiferida) from Reineche Limestone, north African platform, Tunisia: taxonomy and paleobiogeographic implications
Asterocyclina kecskemetii		Foraminifera	Souar	3	thin-bedded mudstone	Tunisia	Cap Bon peninsula			Damouss Quarry		SE202006150727502	Damouss Quarry	10.585	36.682	RE202006150712238	Kmar Ben İsmail-Lattrache	2013	3.45	Early Bartonian orthophragminids (Foraminiferida) from Reineche Limestone, north African platform, Tunisia: taxonomy and paleobiogeographic implications
Asterocyclina stellata stellata		Foraminifera	Souar	3	thin-bedded mudstone	Tunisia	Cap Bon peninsula			Damouss Quarry		SE202006150727502	Damouss Quarry	10.585	36.682	RE202006150712238	Kmar Ben İsmail-Lattrache	2013	3.45	Early Bartonian orthophragminids (Foraminiferida) from Reineche Limestone, north African platform, Tunisia: taxonomy and paleobiogeographic implications
Asterocyclina stella stella		Foraminifera	Souar	3	thin-bedded mudstone	Tunisia	Cap Bon peninsula			Damouss Quarry		SE202006150727502	Damouss Quarry	10.585	36.682	RE202006150712238	Kmar Ben İsmail-Lattrache	2013	3.45	Early Bartonian orthophragminids (Foraminiferida) from Reineche Limestone, north African platform, Tunisia: taxonomy and paleobiogeographic implications
Asterocyclina aff. ferrandezi		Foraminifera	Souar	3	thin-bedded mudstone	Tunisia	Cap Bon peninsula			Damouss Quarry		SE202006150727502	Damouss Quarry	10.585	36.682	RE202006150712238	Kmar Ben İsmail-Lattrache	2013	3.45	Early Bartonian orthophragminids (Foraminiferida) from Reineche Limestone, north African platform, Tunisia: taxonomy and paleobiogeographic implications
Nummulites spp.	larger benthic	Foraminifera	Souar	3	thin-bedded mudstone	Tunisia	Cap Bon peninsula			Damouss Quarry		SE202006150727502	Damouss Quarry	10.585	36.682	RE202006150712238	Kmar Ben İsmail-Lattrache	2013	3.45	Early Bartonian orthophragminids (Foraminiferida) from Reineche Limestone, north African platform, Tunisia: taxonomy and paleobiogeographic implications
Assilina ex gr. alpina		Foraminifera	Souar	3	thin-bedded mudstone	Tunisia	Cap Bon peninsula			Damouss Quarry		SE202006150727502	Damouss Quarry	10.585	36.682	RE202006150712238	Kmar Ben İsmail-Lattrache	2013	3.45	Early Bartonian orthophragminids (Foraminiferida) from Reineche Limestone, north African platform, Tunisia: taxonomy and paleobiogeographic implications
Operculina ex gr. gomezi		Foraminifera	Souar	3	thin-bedded mudstone	Tunisia	Cap Bon peninsula			Damouss Quarry		SE202006150727502	Damouss Quarry	10.585	36.682	RE202006150712238	Kmar Ben İsmail-Lattrache	2013	3.45	Early Bartonian orthophragminids (Foraminiferida) from Reineche Limestone, north African platform, Tunisia: taxonomy and paleobiogeographic implications
Sphaerogypsina sp.		Foraminifera	Souar	3	thin-bedded mudstone	Tunisia	Cap Bon peninsula			Damouss Quarry		SE202006150727502	Damouss Quarry	10.585	36.682	RE202006150712238	Kmar Ben İsmail-Lattrache	2013	3.45	Early Bartonian orthophragminids (Foraminiferida) from Reineche Limestone, north African platform, Tunisia: taxonomy and paleobiogeographic implications
Acarinina spinuloinflata		Foraminifera	Souar	3	thin-bedded mudstone	Tunisia	Cap Bon peninsula			Damouss Quarry		SE202006150727502	Damouss Quarry	10.585	36.682	RE202006150712238	Kmar Ben İsmail-Lattrache	2013	3.45	Early Bartonian orthophragminids (Foraminiferida) from Reineche Limestone, north African platform, Tunisia: taxonomy and paleobiogeographic implications
Acarinina bullbrooki		Foraminifera	Souar	3	thin-bedded mudstone	Tunisia	Cap Bon peninsula			Damouss Quarry		SE202006150727502	Damouss Quarry	10.585	36.682	RE202006150712238	Kmar Ben İsmail-Lattrache	2013	3.45	Early Bartonian orthophragminids (Foraminiferida) from Reineche Limestone, north African platform, Tunisia: taxonomy and paleobiogeographic implications
Turborotalia cerroazulensis frontosa		Foraminifera	Souar	3	thin-bedded mudstone	Tunisia	Cap Bon peninsula			Damouss Quarry		SE202006150727502	Damouss Quarry	10.585	36.682	RE202006150712238	Kmar Ben İsmail-Lattrache	2013	3.45	Early Bartonian orthophragminids (Foraminiferida) from Reineche Limestone, north African platform, Tunisia: taxonomy and paleobiogeographic implications
Turborotalia cerroazulensis possagnoensis		Foraminifera	Souar	3	thin-bedded mudstone	Tunisia	Cap Bon peninsula			Damouss Quarry		SE202006150727502	Damouss Quarry	10.585	36.682	RE202006150712238	Kmar Ben İsmail-Lattrache	2013	3.45	Early Bartonian orthophragminids (Foraminiferida) from Reineche Limestone, north African platform, Tunisia: taxonomy and paleobiogeographic implications
Turborotalia cerroazulensis pomeroli		Foraminifera	Souar	3	thin-bedded mudstone	Tunisia	Cap Bon peninsula			Damouss Quarry		SE202006150727502	Damouss Quarry	10.585	36.682	RE202006150712238	Kmar Ben İsmail-Lattrache	2013	3.45	Early Bartonian orthophragminids (Foraminiferida) from Reineche Limestone, north African platform, Tunisia: taxonomy and paleobiogeographic implications
Morozovella spinulosa		Foraminifera	Souar	3	thin-bedded mudstone	Tunisia	Cap Bon peninsula			Damouss Quarry		SE202006150727502	Damouss Quarry	10.585	36.682	RE202006150712238	Kmar Ben İsmail-Lattrache	2013	3.45	Early Bartonian orthophragminids (Foraminiferida) from Reineche Limestone, north African platform, Tunisia: taxonomy and paleobiogeographic implications
Morozovella lehneri		Foraminifera	Souar	3	thin-bedded mudstone	Tunisia	Cap Bon peninsula			Damouss Quarry		SE202006150727502	Damouss Quarry	10.585	36.682	RE202006150712238	Kmar Ben İsmail-Lattrache	2013	3.45	Early Bartonian orthophragminids (Foraminiferida) from Reineche Limestone, north African platform, Tunisia: taxonomy and paleobiogeographic implications
Globigerina linaperta		Foraminifera	Souar	3	thin-bedded mudstone	Tunisia	Cap Bon peninsula			Damouss Quarry		SE202006150727502	Damouss Quarry	10.585	36.682	RE202006150712238	Kmar Ben İsmail-Lattrache	2013	3.45	Early Bartonian orthophragminids (Foraminiferida) from Reineche Limestone, north African platform, Tunisia: taxonomy and paleobiogeographic implications
Globigerina crytomphala		Foraminifera	Souar	3	thin-bedded mudstone	Tunisia	Cap Bon peninsula			Damouss Quarry		SE202006150727502	Damouss Quarry	10.585	36.682	RE202006150712238	Kmar Ben İsmail-Lattrache	2013	3.45	Early Bartonian orthophragminids (Foraminiferida) from Reineche Limestone, north African platform, Tunisia: taxonomy and paleobiogeographic implications
Globigerina inaequispira		Foraminifera	Souar	3	thin-bedded mudstone	Tunisia	Cap Bon peninsula			Damouss Quarry		SE202006150727502	Damouss Quarry	10.585	36.682	RE202006150712238	Kmar Ben İsmail-Lattrache	2013	3.45	Early Bartonian orthophragminids (Foraminiferida) from Reineche Limestone, north African platform, Tunisia: taxonomy and paleobiogeographic implications
Globigerina corpulenta		Foraminifera	Souar	3	thin-bedded mudstone	Tunisia	Cap Bon peninsula			Damouss Quarry		SE202006150727502	Damouss Quarry	10.585	36.682	RE202006150712238	Kmar Ben İsmail-Lattrache	2013	3.45	Early Bartonian orthophragminids (Foraminiferida) from Reineche Limestone, north African platform, Tunisia: taxonomy and paleobiogeographic implications
Globigerina hagni		Foraminifera	Souar	3	thin-bedded mudstone	Tunisia	Cap Bon peninsula			Damouss Quarry		SE202006150727502	Damouss Quarry	10.585	36.682	RE202006150712238	Kmar Ben İsmail-Lattrache	2013	3.45	Early Bartonian orthophragminids (Foraminiferida) from Reineche Limestone, north African platform, Tunisia: taxonomy and paleobiogeographic implications
Truncorotaloides rohni		Foraminifera	Souar	3	thin-bedded mudstone	Tunisia	Cap Bon peninsula			Damouss Quarry		SE202006150727502	Damouss Quarry	10.585	36.682	RE202006150712238	Kmar Ben İsmail-Lattrache	2013	3.45	Early Bartonian orthophragminids (Foraminiferida) from Reineche Limestone, north African platform, Tunisia: taxonomy and paleobiogeographic implications
Truncorotaloides libyaensis		Foraminifera	Souar	3	thin-bedded mudstone	Tunisia	Cap Bon peninsula			Damouss Quarry		SE202006150727502	Damouss Quarry	10.585	36.682	RE202006150712238	Kmar Ben İsmail-Lattrache	2013	3.45	Early Bartonian orthophragminids (Foraminiferida) from Reineche Limestone, north African platform, Tunisia: taxonomy and paleobiogeographic implications
Truncorotaloides topilensis		Foraminifera	Souar	3	thin-bedded mudstone	Tunisia	Cap Bon peninsula			Damouss Quarry		SE202006150727502	Damouss Quarry	10.585	36.682	RE202006150712238	Kmar Ben İsmail-Lattrache	2013	3.45	Early Bartonian orthophragminids (Foraminiferida) from Reineche Limestone, north African platform, Tunisia: taxonomy and paleobiogeographic implications
Hantkenina liebusi		Foraminifera	Souar	3	thin-bedded mudstone	Tunisia	Cap Bon peninsula			Damouss Quarry		SE202006150727502	Damouss Quarry	10.585	36.682	RE202006150712238	Kmar Ben İsmail-Lattrache	2013	3.45	Early Bartonian orthophragminids (Foraminiferida) from Reineche Limestone, north African platform, Tunisia: taxonomy and paleobiogeographic implications
Hantkenina longispina		Foraminifera	Souar	3	thin-bedded mudstone	Tunisia	Cap Bon peninsula			Damouss Quarry		SE202006150727502	Damouss Quarry	10.585	36.682	RE202006150712238	Kmar Ben İsmail-Lattrache	2013	3.45	Early Bartonian orthophragminids (Foraminiferida) from Reineche Limestone, north African platform, Tunisia: taxonomy and paleobiogeographic implications
Hantkenina dumblei		Foraminifera	Souar	3	thin-bedded mudstone	Tunisia	Cap Bon peninsula			Damouss Quarry		SE202006150727502	Damouss Quarry	10.585	36.682	RE202006150712238	Kmar Ben İsmail-Lattrache	2013	3.45	Early Bartonian orthophragminids (Foraminiferida) from Reineche Limestone, north African platform, Tunisia: taxonomy and paleobiogeographic implications
Hantkenina alabamensis		Foraminifera	Souar	3	thin-bedded mudstone	Tunisia	Cap Bon peninsula			Damouss Quarry		SE202006150727502	Damouss Quarry	10.585	36.682	RE202006150712238	Kmar Ben İsmail-Lattrache	2013	3.45	Early Bartonian orthophragminids (Foraminiferida) from Reineche Limestone, north African platform, Tunisia: taxonomy and paleobiogeographic implications
Globigerinatheka mexicana barri		Foraminifera	Souar	3	thin-bedded mudstone	Tunisia	Cap Bon peninsula			Damouss Quarry		SE202006150727502	Damouss Quarry	10.585	36.682	RE202006150712238	Kmar Ben İsmail-Lattrache	2013	3.45	Early Bartonian orthophragminids (Foraminiferida) from Reineche Limestone, north African platform, Tunisia: taxonomy and paleobiogeographic implications
Globigerinatheka mexicana mexicana		Foraminifera	Souar	3	thin-bedded mudstone	Tunisia	Cap Bon peninsula			Damouss Quarry		SE202006150727502	Damouss Quarry	10.585	36.682	RE202006150712238	Kmar Ben İsmail-Lattrache	2013	3.45	Early Bartonian orthophragminids (Foraminiferida) from Reineche Limestone, north African platform, Tunisia: taxonomy and paleobiogeographic implications
Globigerinatheka index		Foraminifera	Souar	3	thin-bedded mudstone	Tunisia	Cap Bon peninsula			Damouss Quarry		SE202006150727502	Damouss Quarry	10.585	36.682	RE202006150712238	Kmar Ben İsmail-Lattrache	2013	3.45	Early Bartonian orthophragminids (Foraminiferida) from Reineche Limestone, north African platform, Tunisia: taxonomy and paleobiogeographic implications
Globigerinatheka subconglobata euganea		Foraminifera	Souar	3	thin-bedded mudstone	Tunisia	Cap Bon peninsula			Damouss Quarry		SE202006150727502	Damouss Quarry	10.585	36.682	RE202006150712238	Kmar Ben İsmail-Lattrache	2013	3.45	Early Bartonian orthophragminids (Foraminiferida) from Reineche Limestone, north African platform, Tunisia: taxonomy and paleobiogeographic implications
Globigerinatheka subconglobata subconglobata		Foraminifera	Souar	3	thin-bedded mudstone	Tunisia	Cap Bon peninsula			Damouss Quarry		SE202006150727502	Damouss Quarry	10.585	36.682	RE202006150712238	Kmar Ben İsmail-Lattrache	2013	3.45	Early Bartonian orthophragminids (Foraminiferida) from Reineche Limestone, north African platform, Tunisia: taxonomy and paleobiogeographic implications
Gyroidinella sp.		Foraminifera	Souar	4	thin-bedded mudstone	Tunisia	Cap Bon peninsula			Damouss Quarry		SE202006150727502	Damouss Quarry	10.585	36.682	RE202006150712238	Kmar Ben İsmail-Lattrache	2013	3.95	Early Bartonian orthophragminids (Foraminiferida) from Reineche Limestone, north African platform, Tunisia: taxonomy and paleobiogeographic implications
Fabiania sp.		Foraminifera	Souar	4	thin-bedded mudstone	Tunisia	Cap Bon peninsula			Damouss Quarry		SE202006150727502	Damouss Quarry	10.585	36.682	RE202006150712238	Kmar Ben İsmail-Lattrache	2013	3.95	Early Bartonian orthophragminids (Foraminiferida) from Reineche Limestone, north African platform, Tunisia: taxonomy and paleobiogeographic implications
Gypsina sp.		Foraminifera	Souar	4	thin-bedded mudstone	Tunisia	Cap Bon peninsula			Damouss Quarry		SE202006150727502	Damouss Quarry	10.585	36.682	RE202006150712238	Kmar Ben İsmail-Lattrache	2013	3.95	Early Bartonian orthophragminids (Foraminiferida) from Reineche Limestone, north African platform, Tunisia: taxonomy and paleobiogeographic implications
Alveolinidae		Foraminifera	Souar	4	thin-bedded mudstone	Tunisia	Cap Bon peninsula			Damouss Quarry		SE202006150727502	Damouss Quarry	10.585	36.682	RE202006150712238	Kmar Ben İsmail-Lattrache	2013	3.95	Early Bartonian orthophragminids (Foraminiferida) from Reineche Limestone, north African platform, Tunisia: taxonomy and paleobiogeographic implications
Acarinina spinuloinflata		Foraminifera	Souar	5-6	thin-bedded mudstone	Tunisia	Cap Bon peninsula			Damouss Quarry		SE202006150727502	Damouss Quarry	10.585	36.682	RE202006150712238	Kmar Ben İsmail-Lattrache	2013	4.15	Early Bartonian orthophragminids (Foraminiferida) from Reineche Limestone, north African platform, Tunisia: taxonomy and paleobiogeographic implications
Acarinina bullbrooki		Foraminifera	Souar	5-6	thin-bedded mudstone	Tunisia	Cap Bon peninsula			Damouss Quarry		SE202006150727502	Damouss Quarry	10.585	36.682	RE202006150712238	Kmar Ben İsmail-Lattrache	2013	4.15	Early Bartonian orthophragminids (Foraminiferida) from Reineche Limestone, north African platform, Tunisia: taxonomy and paleobiogeographic implications
Turborotalia cerroazulensis frontosa		Foraminifera	Souar	5-6	thin-bedded mudstone	Tunisia	Cap Bon peninsula			Damouss Quarry		SE202006150727502	Damouss Quarry	10.585	36.682	RE202006150712238	Kmar Ben İsmail-Lattrache	2013	4.15	Early Bartonian orthophragminids (Foraminiferida) from Reineche Limestone, north African platform, Tunisia: taxonomy and paleobiogeographic implications
Turborotalia cerroazulensis possagnoensis		Foraminifera	Souar	5-6	thin-bedded mudstone	Tunisia	Cap Bon peninsula			Damouss Quarry		SE202006150727502	Damouss Quarry	10.585	36.682	RE202006150712238	Kmar Ben İsmail-Lattrache	2013	4.15	Early Bartonian orthophragminids (Foraminiferida) from Reineche Limestone, north African platform, Tunisia: taxonomy and paleobiogeographic implications
Turborotalia cerroazulensis pomeroli		Foraminifera	Souar	5-6	thin-bedded mudstone	Tunisia	Cap Bon peninsula			Damouss Quarry		SE202006150727502	Damouss Quarry	10.585	36.682	RE202006150712238	Kmar Ben İsmail-Lattrache	2013	4.15	Early Bartonian orthophragminids (Foraminiferida) from Reineche Limestone, north African platform, Tunisia: taxonomy and paleobiogeographic implications
Morozovella spinulosa		Foraminifera	Souar	5-6	thin-bedded mudstone	Tunisia	Cap Bon peninsula			Damouss Quarry		SE202006150727502	Damouss Quarry	10.585	36.682	RE202006150712238	Kmar Ben İsmail-Lattrache	2013	4.15	Early Bartonian orthophragminids (Foraminiferida) from Reineche Limestone, north African platform, Tunisia: taxonomy and paleobiogeographic implications
Morozovella lehneri		Foraminifera	Souar	5-6	thin-bedded mudstone	Tunisia	Cap Bon peninsula			Damouss Quarry		SE202006150727502	Damouss Quarry	10.585	36.682	RE202006150712238	Kmar Ben İsmail-Lattrache	2013	4.15	Early Bartonian orthophragminids (Foraminiferida) from Reineche Limestone, north African platform, Tunisia: taxonomy and paleobiogeographic implications
Globigerina linaperta		Foraminifera	Souar	5-6	thin-bedded mudstone	Tunisia	Cap Bon peninsula			Damouss Quarry		SE202006150727502	Damouss Quarry	10.585	36.682	RE202006150712238	Kmar Ben İsmail-Lattrache	2013	4.15	Early Bartonian orthophragminids (Foraminiferida) from Reineche Limestone, north African platform, Tunisia: taxonomy and paleobiogeographic implications
Globigerina crytomphala		Foraminifera	Souar	5-6	thin-bedded mudstone	Tunisia	Cap Bon peninsula			Damouss Quarry		SE202006150727502	Damouss Quarry	10.585	36.682	RE202006150712238	Kmar Ben İsmail-Lattrache	2013	4.15	Early Bartonian orthophragminids (Foraminiferida) from Reineche Limestone, north African platform, Tunisia: taxonomy and paleobiogeographic implications
Globigerina inaequispira		Foraminifera	Souar	5-6	thin-bedded mudstone	Tunisia	Cap Bon peninsula			Damouss Quarry		SE202006150727502	Damouss Quarry	10.585	36.682	RE202006150712238	Kmar Ben İsmail-Lattrache	2013	4.15	Early Bartonian orthophragminids (Foraminiferida) from Reineche Limestone, north African platform, Tunisia: taxonomy and paleobiogeographic implications
Globigerina corpulenta		Foraminifera	Souar	5-6	thin-bedded mudstone	Tunisia	Cap Bon peninsula			Damouss Quarry		SE202006150727502	Damouss Quarry	10.585	36.682	RE202006150712238	Kmar Ben İsmail-Lattrache	2013	4.15	Early Bartonian orthophragminids (Foraminiferida) from Reineche Limestone, north African platform, Tunisia: taxonomy and paleobiogeographic implications
Globigerina hagni		Foraminifera	Souar	5-6	thin-bedded mudstone	Tunisia	Cap Bon peninsula			Damouss Quarry		SE202006150727502	Damouss Quarry	10.585	36.682	RE202006150712238	Kmar Ben İsmail-Lattrache	2013	4.15	Early Bartonian orthophragminids (Foraminiferida) from Reineche Limestone, north African platform, Tunisia: taxonomy and paleobiogeographic implications
Truncorotaloides rohni		Foraminifera	Souar	5-6	thin-bedded mudstone	Tunisia	Cap Bon peninsula			Damouss Quarry		SE202006150727502	Damouss Quarry	10.585	36.682	RE202006150712238	Kmar Ben İsmail-Lattrache	2013	4.15	Early Bartonian orthophragminids (Foraminiferida) from Reineche Limestone, north African platform, Tunisia: taxonomy and paleobiogeographic implications
Truncorotaloides libyaensis		Foraminifera	Souar	5-6	thin-bedded mudstone	Tunisia	Cap Bon peninsula			Damouss Quarry		SE202006150727502	Damouss Quarry	10.585	36.682	RE202006150712238	Kmar Ben İsmail-Lattrache	2013	4.15	Early Bartonian orthophragminids (Foraminiferida) from Reineche Limestone, north African platform, Tunisia: taxonomy and paleobiogeographic implications
Truncorotaloides topilensis		Foraminifera	Souar	5-6	thin-bedded mudstone	Tunisia	Cap Bon peninsula			Damouss Quarry		SE202006150727502	Damouss Quarry	10.585	36.682	RE202006150712238	Kmar Ben İsmail-Lattrache	2013	4.15	Early Bartonian orthophragminids (Foraminiferida) from Reineche Limestone, north African platform, Tunisia: taxonomy and paleobiogeographic implications
Hantkenina liebusi		Foraminifera	Souar	5-6	thin-bedded mudstone	Tunisia	Cap Bon peninsula			Damouss Quarry		SE202006150727502	Damouss Quarry	10.585	36.682	RE202006150712238	Kmar Ben İsmail-Lattrache	2013	4.15	Early Bartonian orthophragminids (Foraminiferida) from Reineche Limestone, north African platform, Tunisia: taxonomy and paleobiogeographic implications
Hantkenina longispina		Foraminifera	Souar	5-6	thin-bedded mudstone	Tunisia	Cap Bon peninsula			Damouss Quarry		SE202006150727502	Damouss Quarry	10.585	36.682	RE202006150712238	Kmar Ben İsmail-Lattrache	2013	4.15	Early Bartonian orthophragminids (Foraminiferida) from Reineche Limestone, north African platform, Tunisia: taxonomy and paleobiogeographic implications
Hantkenina dumblei		Foraminifera	Souar	5-6	thin-bedded mudstone	Tunisia	Cap Bon peninsula			Damouss Quarry		SE202006150727502	Damouss Quarry	10.585	36.682	RE202006150712238	Kmar Ben İsmail-Lattrache	2013	4.15	Early Bartonian orthophragminids (Foraminiferida) from Reineche Limestone, north African platform, Tunisia: taxonomy and paleobiogeographic implications
Hantkenina alabamensis		Foraminifera	Souar	5-6	thin-bedded mudstone	Tunisia	Cap Bon peninsula			Damouss Quarry		SE202006150727502	Damouss Quarry	10.585	36.682	RE202006150712238	Kmar Ben İsmail-Lattrache	2013	4.15	Early Bartonian orthophragminids (Foraminiferida) from Reineche Limestone, north African platform, Tunisia: taxonomy and paleobiogeographic implications
Globigerinatheka mexicana barri		Foraminifera	Souar	5-6	thin-bedded mudstone	Tunisia	Cap Bon peninsula			Damouss Quarry		SE202006150727502	Damouss Quarry	10.585	36.682	RE202006150712238	Kmar Ben İsmail-Lattrache	2013	4.15	Early Bartonian orthophragminids (Foraminiferida) from Reineche Limestone, north African platform, Tunisia: taxonomy and paleobiogeographic implications
Globigerinatheka mexicana mexicana		Foraminifera	Souar	5-6	thin-bedded mudstone	Tunisia	Cap Bon peninsula			Damouss Quarry		SE202006150727502	Damouss Quarry	10.585	36.682	RE202006150712238	Kmar Ben İsmail-Lattrache	2013	4.15	Early Bartonian orthophragminids (Foraminiferida) from Reineche Limestone, north African platform, Tunisia: taxonomy and paleobiogeographic implications
Globigerinatheka index		Foraminifera	Souar	5-6	thin-bedded mudstone	Tunisia	Cap Bon peninsula			Damouss Quarry		SE202006150727502	Damouss Quarry	10.585	36.682	RE202006150712238	Kmar Ben İsmail-Lattrache	2013	4.15	Early Bartonian orthophragminids (Foraminiferida) from Reineche Limestone, north African platform, Tunisia: taxonomy and paleobiogeographic implications
Globigerinatheka subconglobata euganea		Foraminifera	Souar	5-6	thin-bedded mudstone	Tunisia	Cap Bon peninsula			Damouss Quarry		SE202006150727502	Damouss Quarry	10.585	36.682	RE202006150712238	Kmar Ben İsmail-Lattrache	2013	4.15	Early Bartonian orthophragminids (Foraminiferida) from Reineche Limestone, north African platform, Tunisia: taxonomy and paleobiogeographic implications
Globigerinatheka subconglobata subconglobata		Foraminifera	Souar	5-6	thin-bedded mudstone	Tunisia	Cap Bon peninsula			Damouss Quarry		SE202006150727502	Damouss Quarry	10.585	36.682	RE202006150712238	Kmar Ben İsmail-Lattrache	2013	4.15	Early Bartonian orthophragminids (Foraminiferida) from Reineche Limestone, north African platform, Tunisia: taxonomy and paleobiogeographic implications
Globigerinatheka subconglobata curryi		Foraminifera	Souar	5-6	thin-bedded mudstone	Tunisia	Cap Bon peninsula			Damouss Quarry		SE202006150727502	Damouss Quarry	10.585	36.682	RE202006150712238	Kmar Ben İsmail-Lattrache	2013	4.15	Early Bartonian orthophragminids (Foraminiferida) from Reineche Limestone, north African platform, Tunisia: taxonomy and paleobiogeographic implications
Discocyclina discus		Foraminifera	Souar	7	bedded limestone	Tunisia	Cap Bon peninsula			Damouss Quarry		SE202006150727502	Damouss Quarry	10.585	36.682	RE202006150712238	Kmar Ben İsmail-Lattrache	2013	6.45	Early Bartonian orthophragminids (Foraminiferida) from Reineche Limestone, north African platform, Tunisia: taxonomy and paleobiogeographic implications
Discocyclina pratti		Foraminifera	Souar	7	bedded limestone	Tunisia	Cap Bon peninsula			Damouss Quarry		SE202006150727502	Damouss Quarry	10.585	36.682	RE202006150712238	Kmar Ben İsmail-Lattrache	2013	6.45	Early Bartonian orthophragminids (Foraminiferida) from Reineche Limestone, north African platform, Tunisia: taxonomy and paleobiogeographic implications
Orbitoclypeus douvillei		Foraminifera	Souar	7	bedded limestone	Tunisia	Cap Bon peninsula			Damouss Quarry		SE202006150727502	Damouss Quarry	10.585	36.682	RE202006150712238	Kmar Ben İsmail-Lattrache	2013	6.45	Early Bartonian orthophragminids (Foraminiferida) from Reineche Limestone, north African platform, Tunisia: taxonomy and paleobiogeographic implications
Nummulites spp.	larger benthic	Foraminifera	Souar	7	bedded limestone	Tunisia	Cap Bon peninsula			Damouss Quarry		SE202006150727502	Damouss Quarry	10.585	36.682	RE202006150712238	Kmar Ben İsmail-Lattrache	2013	6.45	Early Bartonian orthophragminids (Foraminiferida) from Reineche Limestone, north African platform, Tunisia: taxonomy and paleobiogeographic implications
Operculina ex gr. gomezi		Foraminifera	Souar	7	bedded limestone	Tunisia	Cap Bon peninsula			Damouss Quarry		SE202006150727502	Damouss Quarry	10.585	36.682	RE202006150712238	Kmar Ben İsmail-Lattrache	2013	6.45	Early Bartonian orthophragminids (Foraminiferida) from Reineche Limestone, north African platform, Tunisia: taxonomy and paleobiogeographic implications
Gyroidinella sp.		Foraminifera	Souar	7	bedded limestone	Tunisia	Cap Bon peninsula			Damouss Quarry		SE202006150727502	Damouss Quarry	10.585	36.682	RE202006150712238	Kmar Ben İsmail-Lattrache	2013	6.45	Early Bartonian orthophragminids (Foraminiferida) from Reineche Limestone, north African platform, Tunisia: taxonomy and paleobiogeographic implications
Fabiania sp.		Foraminifera	Souar	7	bedded limestone	Tunisia	Cap Bon peninsula			Damouss Quarry		SE202006150727502	Damouss Quarry	10.585	36.682	RE202006150712238	Kmar Ben İsmail-Lattrache	2013	6.45	Early Bartonian orthophragminids (Foraminiferida) from Reineche Limestone, north African platform, Tunisia: taxonomy and paleobiogeographic implications
Gypsina sp.		Foraminifera	Souar	7	bedded limestone	Tunisia	Cap Bon peninsula			Damouss Quarry		SE202006150727502	Damouss Quarry	10.585	36.682	RE202006150712238	Kmar Ben İsmail-Lattrache	2013	6.45	Early Bartonian orthophragminids (Foraminiferida) from Reineche Limestone, north African platform, Tunisia: taxonomy and paleobiogeographic implications
Alveolinidae		Foraminifera	Souar	7	bedded limestone	Tunisia	Cap Bon peninsula			Damouss Quarry		SE202006150727502	Damouss Quarry	10.585	36.682	RE202006150712238	Kmar Ben İsmail-Lattrache	2013	6.45	Early Bartonian orthophragminids (Foraminiferida) from Reineche Limestone, north African platform, Tunisia: taxonomy and paleobiogeographic implications
Discocyclina pratti		Foraminifera	Souar	9	bedded limestone	Tunisia	Cap Bon peninsula			Damouss Quarry		SE202006150727502	Damouss Quarry	10.585	36.682	RE202006150712238	Kmar Ben İsmail-Lattrache	2013	8.25	Early Bartonian orthophragminids (Foraminiferida) from Reineche Limestone, north African platform, Tunisia: taxonomy and paleobiogeographic implications
Discocyclina trabayensis ex. interc. elazigizensis-trabayensis		Foraminifera	Souar	9	bedded limestone	Tunisia	Cap Bon peninsula			Damouss Quarry		SE202006150727502	Damouss Quarry	10.585	36.682	RE202006150712238	Kmar Ben İsmail-Lattrache	2013	8.25	Early Bartonian orthophragminids (Foraminiferida) from Reineche Limestone, north African platform, Tunisia: taxonomy and paleobiogeographic implications
Nummulites spp.	larger benthic	Foraminifera	Souar	9	bedded limestone	Tunisia	Cap Bon peninsula			Damouss Quarry		SE202006150727502	Damouss Quarry	10.585	36.682	RE202006150712238	Kmar Ben İsmail-Lattrache	2013	8.25	Early Bartonian orthophragminids (Foraminiferida) from Reineche Limestone, north African platform, Tunisia: taxonomy and paleobiogeographic implications
Assilina ex gr. alpina		Foraminifera	Souar	9	bedded limestone	Tunisia	Cap Bon peninsula			Damouss Quarry		SE202006150727502	Damouss Quarry	10.585	36.682	RE202006150712238	Kmar Ben İsmail-Lattrache	2013	8.25	Early Bartonian orthophragminids (Foraminiferida) from Reineche Limestone, north African platform, Tunisia: taxonomy and paleobiogeographic implications
Operculina ex gr. gomezi		Foraminifera	Souar	9	bedded limestone	Tunisia	Cap Bon peninsula			Damouss Quarry		SE202006150727502	Damouss Quarry	10.585	36.682	RE202006150712238	Kmar Ben İsmail-Lattrache	2013	8.25	Early Bartonian orthophragminids (Foraminiferida) from Reineche Limestone, north African platform, Tunisia: taxonomy and paleobiogeographic implications
Sphaerogypsina sp.		Foraminifera	Souar	9	bedded limestone	Tunisia	Cap Bon peninsula			Damouss Quarry		SE202006150727502	Damouss Quarry	10.585	36.682	RE202006150712238	Kmar Ben İsmail-Lattrache	2013	8.25	Early Bartonian orthophragminids (Foraminiferida) from Reineche Limestone, north African platform, Tunisia: taxonomy and paleobiogeographic implications
Fabiania sp.		Foraminifera	Souar	9	bedded limestone	Tunisia	Cap Bon peninsula			Damouss Quarry		SE202006150727502	Damouss Quarry	10.585	36.682	RE202006150712238	Kmar Ben İsmail-Lattrache	2013	8.25	Early Bartonian orthophragminids (Foraminiferida) from Reineche Limestone, north African platform, Tunisia: taxonomy and paleobiogeographic implications
Gypsina sp.		Foraminifera	Souar	9	bedded limestone	Tunisia	Cap Bon peninsula			Damouss Quarry		SE202006150727502	Damouss Quarry	10.585	36.682	RE202006150712238	Kmar Ben İsmail-Lattrache	2013	8.25	Early Bartonian orthophragminids (Foraminiferida) from Reineche Limestone, north African platform, Tunisia: taxonomy and paleobiogeographic implications
Alveolinidae		Foraminifera	Souar	9	bedded limestone	Tunisia	Cap Bon peninsula			Damouss Quarry		SE202006150727502	Damouss Quarry	10.585	36.682	RE202006150712238	Kmar Ben İsmail-Lattrache	2013	8.25	Early Bartonian orthophragminids (Foraminiferida) from Reineche Limestone, north African platform, Tunisia: taxonomy and paleobiogeographic implications
Discocyclina discus		Foraminifera	Souar	10	bedded limestone	Tunisia	Cap Bon peninsula			Damouss Quarry		SE202006150727502	Damouss Quarry	10.585	36.682	RE202006150712238	Kmar Ben İsmail-Lattrache	2013	9.05	Early Bartonian orthophragminids (Foraminiferida) from Reineche Limestone, north African platform, Tunisia: taxonomy and paleobiogeographic implications
Discocyclina pratti		Foraminifera	Souar	10	bedded limestone	Tunisia	Cap Bon peninsula			Damouss Quarry		SE202006150727502	Damouss Quarry	10.585	36.682	RE202006150712238	Kmar Ben İsmail-Lattrache	2013	9.05	Early Bartonian orthophragminids (Foraminiferida) from Reineche Limestone, north African platform, Tunisia: taxonomy and paleobiogeographic implications
Nummulites spp.	larger benthic	Foraminifera	Souar	10	bedded limestone	Tunisia	Cap Bon peninsula			Damouss Quarry		SE202006150727502	Damouss Quarry	10.585	36.682	RE202006150712238	Kmar Ben İsmail-Lattrache	2013	9.05	Early Bartonian orthophragminids (Foraminiferida) from Reineche Limestone, north African platform, Tunisia: taxonomy and paleobiogeographic implications
Gyroidinella sp.		Foraminifera	Souar	10	bedded limestone	Tunisia	Cap Bon peninsula			Damouss Quarry		SE202006150727502	Damouss Quarry	10.585	36.682	RE202006150712238	Kmar Ben İsmail-Lattrache	2013	9.05	Early Bartonian orthophragminids (Foraminiferida) from Reineche Limestone, north African platform, Tunisia: taxonomy and paleobiogeographic implications
Fabiania sp.		Foraminifera	Souar	10	bedded limestone	Tunisia	Cap Bon peninsula			Damouss Quarry		SE202006150727502	Damouss Quarry	10.585	36.682	RE202006150712238	Kmar Ben İsmail-Lattrache	2013	9.05	Early Bartonian orthophragminids (Foraminiferida) from Reineche Limestone, north African platform, Tunisia: taxonomy and paleobiogeographic implications
Gypsina sp.		Foraminifera	Souar	10	bedded limestone	Tunisia	Cap Bon peninsula			Damouss Quarry		SE202006150727502	Damouss Quarry	10.585	36.682	RE202006150712238	Kmar Ben İsmail-Lattrache	2013	9.05	Early Bartonian orthophragminids (Foraminiferida) from Reineche Limestone, north African platform, Tunisia: taxonomy and paleobiogeographic implications
Discocyclina discus		Foraminifera	Souar	11	bedded limestone	Tunisia	Cap Bon peninsula			Damouss Quarry		SE202006150727502	Damouss Quarry	10.585	36.682	RE202006150712238	Kmar Ben İsmail-Lattrache	2013	10.65	Early Bartonian orthophragminids (Foraminiferida) from Reineche Limestone, north African platform, Tunisia: taxonomy and paleobiogeographic implications
Discocyclina trabayensis ex. interc. elazigizensis-trabayensis		Foraminifera	Souar	11	bedded limestone	Tunisia	Cap Bon peninsula			Damouss Quarry		SE202006150727502	Damouss Quarry	10.585	36.682	RE202006150712238	Kmar Ben İsmail-Lattrache	2013	10.65	Early Bartonian orthophragminids (Foraminiferida) from Reineche Limestone, north African platform, Tunisia: taxonomy and paleobiogeographic implications
Asterocyclina alticostata alticostata		Foraminifera	Souar	11	bedded limestone	Tunisia	Cap Bon peninsula			Damouss Quarry		SE202006150727502	Damouss Quarry	10.585	36.682	RE202006150712238	Kmar Ben İsmail-Lattrache	2013	10.65	Early Bartonian orthophragminids (Foraminiferida) from Reineche Limestone, north African platform, Tunisia: taxonomy and paleobiogeographic implications
Nummulites spp.	larger benthic	Foraminifera	Souar	11	bedded limestone	Tunisia	Cap Bon peninsula			Damouss Quarry		SE202006150727502	Damouss Quarry	10.585	36.682	RE202006150712238	Kmar Ben İsmail-Lattrache	2013	10.65	Early Bartonian orthophragminids (Foraminiferida) from Reineche Limestone, north African platform, Tunisia: taxonomy and paleobiogeographic implications
Fabiania sp.		Foraminifera	Souar	11	bedded limestone	Tunisia	Cap Bon peninsula			Damouss Quarry		SE202006150727502	Damouss Quarry	10.585	36.682	RE202006150712238	Kmar Ben İsmail-Lattrache	2013	10.65	Early Bartonian orthophragminids (Foraminiferida) from Reineche Limestone, north African platform, Tunisia: taxonomy and paleobiogeographic implications
Alveolinidae		Foraminifera	Souar	11	bedded limestone	Tunisia	Cap Bon peninsula			Damouss Quarry		SE202006150727502	Damouss Quarry	10.585	36.682	RE202006150712238	Kmar Ben İsmail-Lattrache	2013	10.65	Early Bartonian orthophragminids (Foraminiferida) from Reineche Limestone, north African platform, Tunisia: taxonomy and paleobiogeographic implications
Discocyclina discus		Foraminifera	Souar	12	limestone	Tunisia	Cap Bon peninsula			Damouss Quarry		SE202006150727502	Damouss Quarry	10.585	36.682	RE202006150712238	Kmar Ben İsmail-Lattrache	2013	11.45	Early Bartonian orthophragminids (Foraminiferida) from Reineche Limestone, north African platform, Tunisia: taxonomy and paleobiogeographic implications
Discocyclina trabayensis ex. interc. elazigizensis-trabayensis		Foraminifera	Souar	12	limestone	Tunisia	Cap Bon peninsula			Damouss Quarry		SE202006150727502	Damouss Quarry	10.585	36.682	RE202006150712238	Kmar Ben İsmail-Lattrache	2013	11.45	Early Bartonian orthophragminids (Foraminiferida) from Reineche Limestone, north African platform, Tunisia: taxonomy and paleobiogeographic implications
Discocyclina dispansa sella		Foraminifera	Souar	12	limestone	Tunisia	Cap Bon peninsula			Damouss Quarry		SE202006150727502	Damouss Quarry	10.585	36.682	RE202006150712238	Kmar Ben İsmail-Lattrache	2013	11.45	Early Bartonian orthophragminids (Foraminiferida) from Reineche Limestone, north African platform, Tunisia: taxonomy and paleobiogeographic implications
Orbitoclypeus haynesi		Foraminifera	Souar	12	limestone	Tunisia	Cap Bon peninsula			Damouss Quarry		SE202006150727502	Damouss Quarry	10.585	36.682	RE202006150712238	Kmar Ben İsmail-Lattrache	2013	11.45	Early Bartonian orthophragminids (Foraminiferida) from Reineche Limestone, north African platform, Tunisia: taxonomy and paleobiogeographic implications
Nummulites spp.	larger benthic	Foraminifera	Souar	12	limestone	Tunisia	Cap Bon peninsula			Damouss Quarry		SE202006150727502	Damouss Quarry	10.585	36.682	RE202006150712238	Kmar Ben İsmail-Lattrache	2013	11.45	Early Bartonian orthophragminids (Foraminiferida) from Reineche Limestone, north African platform, Tunisia: taxonomy and paleobiogeographic implications
Operculina ex gr. gomezi		Foraminifera	Souar	12	limestone	Tunisia	Cap Bon peninsula			Damouss Quarry		SE202006150727502	Damouss Quarry	10.585	36.682	RE202006150712238	Kmar Ben İsmail-Lattrache	2013	11.45	Early Bartonian orthophragminids (Foraminiferida) from Reineche Limestone, north African platform, Tunisia: taxonomy and paleobiogeographic implications
Sphaerogypsina sp.		Foraminifera	Souar	12	limestone	Tunisia	Cap Bon peninsula			Damouss Quarry		SE202006150727502	Damouss Quarry	10.585	36.682	RE202006150712238	Kmar Ben İsmail-Lattrache	2013	11.45	Early Bartonian orthophragminids (Foraminiferida) from Reineche Limestone, north African platform, Tunisia: taxonomy and paleobiogeographic implications
Fabiania sp.		Foraminifera	Souar	12	limestone	Tunisia	Cap Bon peninsula			Damouss Quarry		SE202006150727502	Damouss Quarry	10.585	36.682	RE202006150712238	Kmar Ben İsmail-Lattrache	2013	11.45	Early Bartonian orthophragminids (Foraminiferida) from Reineche Limestone, north African platform, Tunisia: taxonomy and paleobiogeographic implications
Alveolinidae		Foraminifera	Souar	12	limestone	Tunisia	Cap Bon peninsula			Damouss Quarry		SE202006150727502	Damouss Quarry	10.585	36.682	RE202006150712238	Kmar Ben İsmail-Lattrache	2013	11.45	Early Bartonian orthophragminids (Foraminiferida) from Reineche Limestone, north African platform, Tunisia: taxonomy and paleobiogeographic implications
Discocyclina discus		Foraminifera	Souar	13	limestone	Tunisia	Cap Bon peninsula			Damouss Quarry		SE202006150727502	Damouss Quarry	10.585	36.682	RE202006150712238	Kmar Ben İsmail-Lattrache	2013	12.25	Early Bartonian orthophragminids (Foraminiferida) from Reineche Limestone, north African platform, Tunisia: taxonomy and paleobiogeographic implications
Discocyclina dispansa sella		Foraminifera	Souar	13	limestone	Tunisia	Cap Bon peninsula			Damouss Quarry		SE202006150727502	Damouss Quarry	10.585	36.682	RE202006150712238	Kmar Ben İsmail-Lattrache	2013	12.25	Early Bartonian orthophragminids (Foraminiferida) from Reineche Limestone, north African platform, Tunisia: taxonomy and paleobiogeographic implications
Orbitoclypeus haynesi		Foraminifera	Souar	13	limestone	Tunisia	Cap Bon peninsula			Damouss Quarry		SE202006150727502	Damouss Quarry	10.585	36.682	RE202006150712238	Kmar Ben İsmail-Lattrache	2013	12.25	Early Bartonian orthophragminids (Foraminiferida) from Reineche Limestone, north African platform, Tunisia: taxonomy and paleobiogeographic implications
Alveolinidae		Foraminifera	Souar	13	limestone	Tunisia	Cap Bon peninsula			Damouss Quarry		SE202006150727502	Damouss Quarry	10.585	36.682	RE202006150712238	Kmar Ben İsmail-Lattrache	2013	12.25	Early Bartonian orthophragminids (Foraminiferida) from Reineche Limestone, north African platform, Tunisia: taxonomy and paleobiogeographic implications
Acarinina spinuloinflata		Foraminifera	Souar	13	limestone	Tunisia	Cap Bon peninsula			Damouss Quarry		SE202006150727502	Damouss Quarry	10.585	36.682	RE202006150712238	Kmar Ben İsmail-Lattrache	2013	12.25	Early Bartonian orthophragminids (Foraminiferida) from Reineche Limestone, north African platform, Tunisia: taxonomy and paleobiogeographic implications
Acarinina bullbrooki		Foraminifera	Souar	13	limestone	Tunisia	Cap Bon peninsula			Damouss Quarry		SE202006150727502	Damouss Quarry	10.585	36.682	RE202006150712238	Kmar Ben İsmail-Lattrache	2013	12.25	Early Bartonian orthophragminids (Foraminiferida) from Reineche Limestone, north African platform, Tunisia: taxonomy and paleobiogeographic implications
Turborotalia cerroazulensis possagnoensis		Foraminifera	Souar	13	limestone	Tunisia	Cap Bon peninsula			Damouss Quarry		SE202006150727502	Damouss Quarry	10.585	36.682	RE202006150712238	Kmar Ben İsmail-Lattrache	2013	12.25	Early Bartonian orthophragminids (Foraminiferida) from Reineche Limestone, north African platform, Tunisia: taxonomy and paleobiogeographic implications
Turborotalia cerroazulensis pomeroli		Foraminifera	Souar	13	limestone	Tunisia	Cap Bon peninsula			Damouss Quarry		SE202006150727502	Damouss Quarry	10.585	36.682	RE202006150712238	Kmar Ben İsmail-Lattrache	2013	12.25	Early Bartonian orthophragminids (Foraminiferida) from Reineche Limestone, north African platform, Tunisia: taxonomy and paleobiogeographic implications
Morozovella spinulosa		Foraminifera	Souar	13	limestone	Tunisia	Cap Bon peninsula			Damouss Quarry		SE202006150727502	Damouss Quarry	10.585	36.682	RE202006150712238	Kmar Ben İsmail-Lattrache	2013	12.25	Early Bartonian orthophragminids (Foraminiferida) from Reineche Limestone, north African platform, Tunisia: taxonomy and paleobiogeographic implications
Morozovella lehneri		Foraminifera	Souar	13	limestone	Tunisia	Cap Bon peninsula			Damouss Quarry		SE202006150727502	Damouss Quarry	10.585	36.682	RE202006150712238	Kmar Ben İsmail-Lattrache	2013	12.25	Early Bartonian orthophragminids (Foraminiferida) from Reineche Limestone, north African platform, Tunisia: taxonomy and paleobiogeographic implications
Globigerina linaperta		Foraminifera	Souar	13	limestone	Tunisia	Cap Bon peninsula			Damouss Quarry		SE202006150727502	Damouss Quarry	10.585	36.682	RE202006150712238	Kmar Ben İsmail-Lattrache	2013	12.25	Early Bartonian orthophragminids (Foraminiferida) from Reineche Limestone, north African platform, Tunisia: taxonomy and paleobiogeographic implications
Globigerina crytomphala		Foraminifera	Souar	13	limestone	Tunisia	Cap Bon peninsula			Damouss Quarry		SE202006150727502	Damouss Quarry	10.585	36.682	RE202006150712238	Kmar Ben İsmail-Lattrache	2013	12.25	Early Bartonian orthophragminids (Foraminiferida) from Reineche Limestone, north African platform, Tunisia: taxonomy and paleobiogeographic implications
Globigerina inaequispira		Foraminifera	Souar	13	limestone	Tunisia	Cap Bon peninsula			Damouss Quarry		SE202006150727502	Damouss Quarry	10.585	36.682	RE202006150712238	Kmar Ben İsmail-Lattrache	2013	12.25	Early Bartonian orthophragminids (Foraminiferida) from Reineche Limestone, north African platform, Tunisia: taxonomy and paleobiogeographic implications
Globigerina corpulenta		Foraminifera	Souar	13	limestone	Tunisia	Cap Bon peninsula			Damouss Quarry		SE202006150727502	Damouss Quarry	10.585	36.682	RE202006150712238	Kmar Ben İsmail-Lattrache	2013	12.25	Early Bartonian orthophragminids (Foraminiferida) from Reineche Limestone, north African platform, Tunisia: taxonomy and paleobiogeographic implications
Globigerina hagni		Foraminifera	Souar	13	limestone	Tunisia	Cap Bon peninsula			Damouss Quarry		SE202006150727502	Damouss Quarry	10.585	36.682	RE202006150712238	Kmar Ben İsmail-Lattrache	2013	12.25	Early Bartonian orthophragminids (Foraminiferida) from Reineche Limestone, north African platform, Tunisia: taxonomy and paleobiogeographic implications
Truncorotaloides rohni		Foraminifera	Souar	13	limestone	Tunisia	Cap Bon peninsula			Damouss Quarry		SE202006150727502	Damouss Quarry	10.585	36.682	RE202006150712238	Kmar Ben İsmail-Lattrache	2013	12.25	Early Bartonian orthophragminids (Foraminiferida) from Reineche Limestone, north African platform, Tunisia: taxonomy and paleobiogeographic implications
Truncorotaloides libyaensis		Foraminifera	Souar	13	limestone	Tunisia	Cap Bon peninsula			Damouss Quarry		SE202006150727502	Damouss Quarry	10.585	36.682	RE202006150712238	Kmar Ben İsmail-Lattrache	2013	12.25	Early Bartonian orthophragminids (Foraminiferida) from Reineche Limestone, north African platform, Tunisia: taxonomy and paleobiogeographic implications
Truncorotaloides topilensis		Foraminifera	Souar	13	limestone	Tunisia	Cap Bon peninsula			Damouss Quarry		SE202006150727502	Damouss Quarry	10.585	36.682	RE202006150712238	Kmar Ben İsmail-Lattrache	2013	12.25	Early Bartonian orthophragminids (Foraminiferida) from Reineche Limestone, north African platform, Tunisia: taxonomy and paleobiogeographic implications
Hantkenina liebusi		Foraminifera	Souar	13	limestone	Tunisia	Cap Bon peninsula			Damouss Quarry		SE202006150727502	Damouss Quarry	10.585	36.682	RE202006150712238	Kmar Ben İsmail-Lattrache	2013	12.25	Early Bartonian orthophragminids (Foraminiferida) from Reineche Limestone, north African platform, Tunisia: taxonomy and paleobiogeographic implications
Hantkenina longispina		Foraminifera	Souar	13	limestone	Tunisia	Cap Bon peninsula			Damouss Quarry		SE202006150727502	Damouss Quarry	10.585	36.682	RE202006150712238	Kmar Ben İsmail-Lattrache	2013	12.25	Early Bartonian orthophragminids (Foraminiferida) from Reineche Limestone, north African platform, Tunisia: taxonomy and paleobiogeographic implications
Hantkenina dumblei		Foraminifera	Souar	13	limestone	Tunisia	Cap Bon peninsula			Damouss Quarry		SE202006150727502	Damouss Quarry	10.585	36.682	RE202006150712238	Kmar Ben İsmail-Lattrache	2013	12.25	Early Bartonian orthophragminids (Foraminiferida) from Reineche Limestone, north African platform, Tunisia: taxonomy and paleobiogeographic implications
Hantkenina alabamensis		Foraminifera	Souar	13	limestone	Tunisia	Cap Bon peninsula			Damouss Quarry		SE202006150727502	Damouss Quarry	10.585	36.682	RE202006150712238	Kmar Ben İsmail-Lattrache	2013	12.25	Early Bartonian orthophragminids (Foraminiferida) from Reineche Limestone, north African platform, Tunisia: taxonomy and paleobiogeographic implications
Globigerinatheka mexicana barri		Foraminifera	Souar	13	limestone	Tunisia	Cap Bon peninsula			Damouss Quarry		SE202006150727502	Damouss Quarry	10.585	36.682	RE202006150712238	Kmar Ben İsmail-Lattrache	2013	12.25	Early Bartonian orthophragminids (Foraminiferida) from Reineche Limestone, north African platform, Tunisia: taxonomy and paleobiogeographic implications
Globigerinatheka mexicana mexicana		Foraminifera	Souar	13	limestone	Tunisia	Cap Bon peninsula			Damouss Quarry		SE202006150727502	Damouss Quarry	10.585	36.682	RE202006150712238	Kmar Ben İsmail-Lattrache	2013	12.25	Early Bartonian orthophragminids (Foraminiferida) from Reineche Limestone, north African platform, Tunisia: taxonomy and paleobiogeographic implications
Globigerinatheka index		Foraminifera	Souar	13	limestone	Tunisia	Cap Bon peninsula			Damouss Quarry		SE202006150727502	Damouss Quarry	10.585	36.682	RE202006150712238	Kmar Ben İsmail-Lattrache	2013	12.25	Early Bartonian orthophragminids (Foraminiferida) from Reineche Limestone, north African platform, Tunisia: taxonomy and paleobiogeographic implications
Globigerinatheka subconglobata euganea		Foraminifera	Souar	13	limestone	Tunisia	Cap Bon peninsula			Damouss Quarry		SE202006150727502	Damouss Quarry	10.585	36.682	RE202006150712238	Kmar Ben İsmail-Lattrache	2013	12.25	Early Bartonian orthophragminids (Foraminiferida) from Reineche Limestone, north African platform, Tunisia: taxonomy and paleobiogeographic implications
Globigerinatheka subconglobata subconglobata		Foraminifera	Souar	13	limestone	Tunisia	Cap Bon peninsula			Damouss Quarry		SE202006150727502	Damouss Quarry	10.585	36.682	RE202006150712238	Kmar Ben İsmail-Lattrache	2013	12.25	Early Bartonian orthophragminids (Foraminiferida) from Reineche Limestone, north African platform, Tunisia: taxonomy and paleobiogeographic implications
Discocyclina discus		Foraminifera	Souar	14	limestone	Tunisia	Cap Bon peninsula			Damouss Quarry		SE202006150727502	Damouss Quarry	10.585	36.682	RE202006150712238	Kmar Ben İsmail-Lattrache	2013	15.85	Early Bartonian orthophragminids (Foraminiferida) from Reineche Limestone, north African platform, Tunisia: taxonomy and paleobiogeographic implications
Discocyclina pratti		Foraminifera	Souar	14	limestone	Tunisia	Cap Bon peninsula			Damouss Quarry		SE202006150727502	Damouss Quarry	10.585	36.682	RE202006150712238	Kmar Ben İsmail-Lattrache	2013	15.85	Early Bartonian orthophragminids (Foraminiferida) from Reineche Limestone, north African platform, Tunisia: taxonomy and paleobiogeographic implications
Nummulites spp.	larger benthic	Foraminifera	Souar	14	limestone	Tunisia	Cap Bon peninsula			Damouss Quarry		SE202006150727502	Damouss Quarry	10.585	36.682	RE202006150712238	Kmar Ben İsmail-Lattrache	2013	15.85	Early Bartonian orthophragminids (Foraminiferida) from Reineche Limestone, north African platform, Tunisia: taxonomy and paleobiogeographic implications
Sphaerogypsina sp.		Foraminifera	Souar	14	limestone	Tunisia	Cap Bon peninsula			Damouss Quarry		SE202006150727502	Damouss Quarry	10.585	36.682	RE202006150712238	Kmar Ben İsmail-Lattrache	2013	15.85	Early Bartonian orthophragminids (Foraminiferida) from Reineche Limestone, north African platform, Tunisia: taxonomy and paleobiogeographic implications
Alveolinidae		Foraminifera	Souar	14	limestone	Tunisia	Cap Bon peninsula			Damouss Quarry		SE202006150727502	Damouss Quarry	10.585	36.682	RE202006150712238	Kmar Ben İsmail-Lattrache	2013	15.85	Early Bartonian orthophragminids (Foraminiferida) from Reineche Limestone, north African platform, Tunisia: taxonomy and paleobiogeographic implications
Acarinina spinuloinflata		Foraminifera	Souar	16	limestone	Tunisia	Cap Bon peninsula			Damouss Quarry		SE202006150727502	Damouss Quarry	10.585	36.682	RE202006150712238	Kmar Ben İsmail-Lattrache	2013	22.65	Early Bartonian orthophragminids (Foraminiferida) from Reineche Limestone, north African platform, Tunisia: taxonomy and paleobiogeographic implications
Acarinina bullbrooki		Foraminifera	Souar	16	limestone	Tunisia	Cap Bon peninsula			Damouss Quarry		SE202006150727502	Damouss Quarry	10.585	36.682	RE202006150712238	Kmar Ben İsmail-Lattrache	2013	22.65	Early Bartonian orthophragminids (Foraminiferida) from Reineche Limestone, north African platform, Tunisia: taxonomy and paleobiogeographic implications
Morozovella spinulosa		Foraminifera	Souar	16	limestone	Tunisia	Cap Bon peninsula			Damouss Quarry		SE202006150727502	Damouss Quarry	10.585	36.682	RE202006150712238	Kmar Ben İsmail-Lattrache	2013	22.65	Early Bartonian orthophragminids (Foraminiferida) from Reineche Limestone, north African platform, Tunisia: taxonomy and paleobiogeographic implications
Morozovella lehneri		Foraminifera	Souar	16	limestone	Tunisia	Cap Bon peninsula			Damouss Quarry		SE202006150727502	Damouss Quarry	10.585	36.682	RE202006150712238	Kmar Ben İsmail-Lattrache	2013	22.65	Early Bartonian orthophragminids (Foraminiferida) from Reineche Limestone, north African platform, Tunisia: taxonomy and paleobiogeographic implications
Globigerina linaperta		Foraminifera	Souar	16	limestone	Tunisia	Cap Bon peninsula			Damouss Quarry		SE202006150727502	Damouss Quarry	10.585	36.682	RE202006150712238	Kmar Ben İsmail-Lattrache	2013	22.65	Early Bartonian orthophragminids (Foraminiferida) from Reineche Limestone, north African platform, Tunisia: taxonomy and paleobiogeographic implications
Globigerina crytomphala		Foraminifera	Souar	16	limestone	Tunisia	Cap Bon peninsula			Damouss Quarry		SE202006150727502	Damouss Quarry	10.585	36.682	RE202006150712238	Kmar Ben İsmail-Lattrache	2013	22.65	Early Bartonian orthophragminids (Foraminiferida) from Reineche Limestone, north African platform, Tunisia: taxonomy and paleobiogeographic implications
Globigerina inaequispira		Foraminifera	Souar	16	limestone	Tunisia	Cap Bon peninsula			Damouss Quarry		SE202006150727502	Damouss Quarry	10.585	36.682	RE202006150712238	Kmar Ben İsmail-Lattrache	2013	22.65	Early Bartonian orthophragminids (Foraminiferida) from Reineche Limestone, north African platform, Tunisia: taxonomy and paleobiogeographic implications
Globigerina corpulenta		Foraminifera	Souar	16	limestone	Tunisia	Cap Bon peninsula			Damouss Quarry		SE202006150727502	Damouss Quarry	10.585	36.682	RE202006150712238	Kmar Ben İsmail-Lattrache	2013	22.65	Early Bartonian orthophragminids (Foraminiferida) from Reineche Limestone, north African platform, Tunisia: taxonomy and paleobiogeographic implications
Globigerina hagni		Foraminifera	Souar	16	limestone	Tunisia	Cap Bon peninsula			Damouss Quarry		SE202006150727502	Damouss Quarry	10.585	36.682	RE202006150712238	Kmar Ben İsmail-Lattrache	2013	22.65	Early Bartonian orthophragminids (Foraminiferida) from Reineche Limestone, north African platform, Tunisia: taxonomy and paleobiogeographic implications
Truncorotaloides rohni		Foraminifera	Souar	16	limestone	Tunisia	Cap Bon peninsula			Damouss Quarry		SE202006150727502	Damouss Quarry	10.585	36.682	RE202006150712238	Kmar Ben İsmail-Lattrache	2013	22.65	Early Bartonian orthophragminids (Foraminiferida) from Reineche Limestone, north African platform, Tunisia: taxonomy and paleobiogeographic implications
Truncorotaloides libyaensis		Foraminifera	Souar	16	limestone	Tunisia	Cap Bon peninsula			Damouss Quarry		SE202006150727502	Damouss Quarry	10.585	36.682	RE202006150712238	Kmar Ben İsmail-Lattrache	2013	22.65	Early Bartonian orthophragminids (Foraminiferida) from Reineche Limestone, north African platform, Tunisia: taxonomy and paleobiogeographic implications
Truncorotaloides topilensis		Foraminifera	Souar	16	limestone	Tunisia	Cap Bon peninsula			Damouss Quarry		SE202006150727502	Damouss Quarry	10.585	36.682	RE202006150712238	Kmar Ben İsmail-Lattrache	2013	22.65	Early Bartonian orthophragminids (Foraminiferida) from Reineche Limestone, north African platform, Tunisia: taxonomy and paleobiogeographic implications
Hantkenina liebusi		Foraminifera	Souar	16	limestone	Tunisia	Cap Bon peninsula			Damouss Quarry		SE202006150727502	Damouss Quarry	10.585	36.682	RE202006150712238	Kmar Ben İsmail-Lattrache	2013	22.65	Early Bartonian orthophragminids (Foraminiferida) from Reineche Limestone, north African platform, Tunisia: taxonomy and paleobiogeographic implications
Hantkenina longispina		Foraminifera	Souar	16	limestone	Tunisia	Cap Bon peninsula			Damouss Quarry		SE202006150727502	Damouss Quarry	10.585	36.682	RE202006150712238	Kmar Ben İsmail-Lattrache	2013	22.65	Early Bartonian orthophragminids (Foraminiferida) from Reineche Limestone, north African platform, Tunisia: taxonomy and paleobiogeographic implications
Hantkenina dumblei		Foraminifera	Souar	16	limestone	Tunisia	Cap Bon peninsula			Damouss Quarry		SE202006150727502	Damouss Quarry	10.585	36.682	RE202006150712238	Kmar Ben İsmail-Lattrache	2013	22.65	Early Bartonian orthophragminids (Foraminiferida) from Reineche Limestone, north African platform, Tunisia: taxonomy and paleobiogeographic implications
Hantkenina alabamensis		Foraminifera	Souar	16	limestone	Tunisia	Cap Bon peninsula			Damouss Quarry		SE202006150727502	Damouss Quarry	10.585	36.682	RE202006150712238	Kmar Ben İsmail-Lattrache	2013	22.65	Early Bartonian orthophragminids (Foraminiferida) from Reineche Limestone, north African platform, Tunisia: taxonomy and paleobiogeographic implications
Globigerinatheka mexicana barri		Foraminifera	Souar	16	limestone	Tunisia	Cap Bon peninsula			Damouss Quarry		SE202006150727502	Damouss Quarry	10.585	36.682	RE202006150712238	Kmar Ben İsmail-Lattrache	2013	22.65	Early Bartonian orthophragminids (Foraminiferida) from Reineche Limestone, north African platform, Tunisia: taxonomy and paleobiogeographic implications
Globigerinatheka mexicana mexicana		Foraminifera	Souar	16	limestone	Tunisia	Cap Bon peninsula			Damouss Quarry		SE202006150727502	Damouss Quarry	10.585	36.682	RE202006150712238	Kmar Ben İsmail-Lattrache	2013	22.65	Early Bartonian orthophragminids (Foraminiferida) from Reineche Limestone, north African platform, Tunisia: taxonomy and paleobiogeographic implications
Globigerinatheka index		Foraminifera	Souar	16	limestone	Tunisia	Cap Bon peninsula			Damouss Quarry		SE202006150727502	Damouss Quarry	10.585	36.682	RE202006150712238	Kmar Ben İsmail-Lattrache	2013	22.65	Early Bartonian orthophragminids (Foraminiferida) from Reineche Limestone, north African platform, Tunisia: taxonomy and paleobiogeographic implications
Globigerinatheka subconglobata euganea		Foraminifera	Souar	16	limestone	Tunisia	Cap Bon peninsula			Damouss Quarry		SE202006150727502	Damouss Quarry	10.585	36.682	RE202006150712238	Kmar Ben İsmail-Lattrache	2013	22.65	Early Bartonian orthophragminids (Foraminiferida) from Reineche Limestone, north African platform, Tunisia: taxonomy and paleobiogeographic implications
Globigerinatheka subconglobata subconglobata		Foraminifera	Souar	16	limestone	Tunisia	Cap Bon peninsula			Damouss Quarry		SE202006150727502	Damouss Quarry	10.585	36.682	RE202006150712238	Kmar Ben İsmail-Lattrache	2013	22.65	Early Bartonian orthophragminids (Foraminiferida) from Reineche Limestone, north African platform, Tunisia: taxonomy and paleobiogeographic implications
Orbulinoides beckmanni		Foraminifera	Souar	16	limestone	Tunisia	Cap Bon peninsula			Damouss Quarry		SE202006150727502	Damouss Quarry	10.585	36.682	RE202006150712238	Kmar Ben İsmail-Lattrache	2013	22.65	Early Bartonian orthophragminids (Foraminiferida) from Reineche Limestone, north African platform, Tunisia: taxonomy and paleobiogeographic implications
Morozovella aequa		Foraminifera	Unknown	Sj1	grey marl	Tunisia	Bizerte Governorat			Sejnen		SE202006160312495	The Sejnen	9.359	37.066	RE202006160302848	Narjess Karoui-Yaakoub	2015	3.05	Integrated stratigraphy of the Ypresian–Lutetian transition in northern Tunisia: Correlation and paleoenvironmental reconstruction
Morozovella subbotinae		Foraminifera	Unknown	Sj1	grey marl	Tunisia	Bizerte Governorat			Sejnen		SE202006160312495	The Sejnen	9.359	37.066	RE202006160302848	Narjess Karoui-Yaakoub	2015	3.05	Integrated stratigraphy of the Ypresian–Lutetian transition in northern Tunisia: Correlation and paleoenvironmental reconstruction
Acarinina pseudotopilensis		Foraminifera	Unknown	Sj1	grey marl	Tunisia	Bizerte Governorat			Sejnen		SE202006160312495	The Sejnen	9.359	37.066	RE202006160302848	Narjess Karoui-Yaakoub	2015	3.05	Integrated stratigraphy of the Ypresian–Lutetian transition in northern Tunisia: Correlation and paleoenvironmental reconstruction
Subbotina triloculinoides		Foraminifera	Unknown	Sj1	grey marl	Tunisia	Bizerte Governorat			Sejnen		SE202006160312495	The Sejnen	9.359	37.066	RE202006160302848	Narjess Karoui-Yaakoub	2015	3.05	Integrated stratigraphy of the Ypresian–Lutetian transition in northern Tunisia: Correlation and paleoenvironmental reconstruction
Subbotina velascoensis		Foraminifera	Unknown	Sj1	grey marl	Tunisia	Bizerte Governorat			Sejnen		SE202006160312495	The Sejnen	9.359	37.066	RE202006160302848	Narjess Karoui-Yaakoub	2015	3.05	Integrated stratigraphy of the Ypresian–Lutetian transition in northern Tunisia: Correlation and paleoenvironmental reconstruction
Acarinina triplex		Foraminifera	Unknown	Sj1	grey marl	Tunisia	Bizerte Governorat			Sejnen		SE202006160312495	The Sejnen	9.359	37.066	RE202006160302848	Narjess Karoui-Yaakoub	2015	3.05	Integrated stratigraphy of the Ypresian–Lutetian transition in northern Tunisia: Correlation and paleoenvironmental reconstruction
Acarinina mckannai		Foraminifera	Unknown	Sj1	grey marl	Tunisia	Bizerte Governorat			Sejnen		SE202006160312495	The Sejnen	9.359	37.066	RE202006160302848	Narjess Karoui-Yaakoub	2015	3.05	Integrated stratigraphy of the Ypresian–Lutetian transition in northern Tunisia: Correlation and paleoenvironmental reconstruction
Acarinina nitida		Foraminifera	Unknown	Sj1	grey marl	Tunisia	Bizerte Governorat			Sejnen		SE202006160312495	The Sejnen	9.359	37.066	RE202006160302848	Narjess Karoui-Yaakoub	2015	3.05	Integrated stratigraphy of the Ypresian–Lutetian transition in northern Tunisia: Correlation and paleoenvironmental reconstruction
Acarinina primitiva		Foraminifera	Unknown	Sj1	grey marl	Tunisia	Bizerte Governorat			Sejnen		SE202006160312495	The Sejnen	9.359	37.066	RE202006160302848	Narjess Karoui-Yaakoub	2015	3.05	Integrated stratigraphy of the Ypresian–Lutetian transition in northern Tunisia: Correlation and paleoenvironmental reconstruction
Morozovella formosa		Foraminifera	Unknown	Sj1	grey marl	Tunisia	Bizerte Governorat			Sejnen		SE202006160312495	The Sejnen	9.359	37.066	RE202006160302848	Narjess Karoui-Yaakoub	2015	3.05	Integrated stratigraphy of the Ypresian–Lutetian transition in northern Tunisia: Correlation and paleoenvironmental reconstruction
Morozovella caucasica		Foraminifera	Unknown	Sj1	grey marl	Tunisia	Bizerte Governorat			Sejnen		SE202006160312495	The Sejnen	9.359	37.066	RE202006160302848	Narjess Karoui-Yaakoub	2015	3.05	Integrated stratigraphy of the Ypresian–Lutetian transition in northern Tunisia: Correlation and paleoenvironmental reconstruction
Chiloguembelina morsei		Foraminifera	Unknown	Sj1	grey marl	Tunisia	Bizerte Governorat			Sejnen		SE202006160312495	The Sejnen	9.359	37.066	RE202006160302848	Narjess Karoui-Yaakoub	2015	3.05	Integrated stratigraphy of the Ypresian–Lutetian transition in northern Tunisia: Correlation and paleoenvironmental reconstruction
Subbotina hardingae		Foraminifera	Unknown	Sj1	grey marl	Tunisia	Bizerte Governorat			Sejnen		SE202006160312495	The Sejnen	9.359	37.066	RE202006160302848	Narjess Karoui-Yaakoub	2015	3.05	Integrated stratigraphy of the Ypresian–Lutetian transition in northern Tunisia: Correlation and paleoenvironmental reconstruction
Acarinina soldadoensis		Foraminifera	Unknown	Sj1	grey marl	Tunisia	Bizerte Governorat			Sejnen		SE202006160312495	The Sejnen	9.359	37.066	RE202006160302848	Narjess Karoui-Yaakoub	2015	3.05	Integrated stratigraphy of the Ypresian–Lutetian transition in northern Tunisia: Correlation and paleoenvironmental reconstruction
Morozovella aragonensis		Foraminifera	Unknown	Sj1	grey marl	Tunisia	Bizerte Governorat			Sejnen		SE202006160312495	The Sejnen	9.359	37.066	RE202006160302848	Narjess Karoui-Yaakoub	2015	3.05	Integrated stratigraphy of the Ypresian–Lutetian transition in northern Tunisia: Correlation and paleoenvironmental reconstruction
Pseudohastigerina wilcoxensis		Foraminifera	Unknown	Sj1	grey marl	Tunisia	Bizerte Governorat			Sejnen		SE202006160312495	The Sejnen	9.359	37.066	RE202006160302848	Narjess Karoui-Yaakoub	2015	3.05	Integrated stratigraphy of the Ypresian–Lutetian transition in northern Tunisia: Correlation and paleoenvironmental reconstruction
Tritaxia midwayensis		Foraminifera	Unknown	Sj1	grey marl	Tunisia	Bizerte Governorat			Sejnen		SE202006160312495	The Sejnen	9.359	37.066	RE202006160302848	Narjess Karoui-Yaakoub	2015	3.05	Integrated stratigraphy of the Ypresian–Lutetian transition in northern Tunisia: Correlation and paleoenvironmental reconstruction
Dorothia bulleta		Foraminifera	Unknown	Sj1	grey marl	Tunisia	Bizerte Governorat			Sejnen		SE202006160312495	The Sejnen	9.359	37.066	RE202006160302848	Narjess Karoui-Yaakoub	2015	3.05	Integrated stratigraphy of the Ypresian–Lutetian transition in northern Tunisia: Correlation and paleoenvironmental reconstruction
Marssonella oxycona		Foraminifera	Unknown	Sj1	grey marl	Tunisia	Bizerte Governorat			Sejnen		SE202006160312495	The Sejnen	9.359	37.066	RE202006160302848	Narjess Karoui-Yaakoub	2015	3.05	Integrated stratigraphy of the Ypresian–Lutetian transition in northern Tunisia: Correlation and paleoenvironmental reconstruction
Bulimina cacumenata		Foraminifera	Unknown	Sj1	grey marl	Tunisia	Bizerte Governorat			Sejnen		SE202006160312495	The Sejnen	9.359	37.066	RE202006160302848	Narjess Karoui-Yaakoub	2015	3.05	Integrated stratigraphy of the Ypresian–Lutetian transition in northern Tunisia: Correlation and paleoenvironmental reconstruction
Bulimina trinitatensis		Foraminifera	Unknown	Sj1	grey marl	Tunisia	Bizerte Governorat			Sejnen		SE202006160312495	The Sejnen	9.359	37.066	RE202006160302848	Narjess Karoui-Yaakoub	2015	3.05	Integrated stratigraphy of the Ypresian–Lutetian transition in northern Tunisia: Correlation and paleoenvironmental reconstruction
Nodosaria distans		Foraminifera	Unknown	Sj1	grey marl	Tunisia	Bizerte Governorat			Sejnen		SE202006160312495	The Sejnen	9.359	37.066	RE202006160302848	Narjess Karoui-Yaakoub	2015	3.05	Integrated stratigraphy of the Ypresian–Lutetian transition in northern Tunisia: Correlation and paleoenvironmental reconstruction
Marginulonopsis sp.		Foraminifera	Unknown	Sj1	grey marl	Tunisia	Bizerte Governorat			Sejnen		SE202006160312495	The Sejnen	9.359	37.066	RE202006160302848	Narjess Karoui-Yaakoub	2015	3.05	Integrated stratigraphy of the Ypresian–Lutetian transition in northern Tunisia: Correlation and paleoenvironmental reconstruction
Happlopfragmoides sp.		Foraminifera	Unknown	Sj1	grey marl	Tunisia	Bizerte Governorat			Sejnen		SE202006160312495	The Sejnen	9.359	37.066	RE202006160302848	Narjess Karoui-Yaakoub	2015	3.05	Integrated stratigraphy of the Ypresian–Lutetian transition in northern Tunisia: Correlation and paleoenvironmental reconstruction
Lituotuba lata		Foraminifera	Unknown	Sj1	grey marl	Tunisia	Bizerte Governorat			Sejnen		SE202006160312495	The Sejnen	9.359	37.066	RE202006160302848	Narjess Karoui-Yaakoub	2015	3.05	Integrated stratigraphy of the Ypresian–Lutetian transition in northern Tunisia: Correlation and paleoenvironmental reconstruction
Bolivina plaita		Foraminifera	Unknown	Sj1	grey marl	Tunisia	Bizerte Governorat			Sejnen		SE202006160312495	The Sejnen	9.359	37.066	RE202006160302848	Narjess Karoui-Yaakoub	2015	3.05	Integrated stratigraphy of the Ypresian–Lutetian transition in northern Tunisia: Correlation and paleoenvironmental reconstruction
Saracenaria eleganta		Foraminifera	Unknown	Sj1	grey marl	Tunisia	Bizerte Governorat			Sejnen		SE202006160312495	The Sejnen	9.359	37.066	RE202006160302848	Narjess Karoui-Yaakoub	2015	3.05	Integrated stratigraphy of the Ypresian–Lutetian transition in northern Tunisia: Correlation and paleoenvironmental reconstruction
Anomalina rubiginosa		Foraminifera	Unknown	Sj1	grey marl	Tunisia	Bizerte Governorat			Sejnen		SE202006160312495	The Sejnen	9.359	37.066	RE202006160302848	Narjess Karoui-Yaakoub	2015	3.05	Integrated stratigraphy of the Ypresian–Lutetian transition in northern Tunisia: Correlation and paleoenvironmental reconstruction
Lagena sulcata		Foraminifera	Unknown	Sj1	grey marl	Tunisia	Bizerte Governorat			Sejnen		SE202006160312495	The Sejnen	9.359	37.066	RE202006160302848	Narjess Karoui-Yaakoub	2015	3.05	Integrated stratigraphy of the Ypresian–Lutetian transition in northern Tunisia: Correlation and paleoenvironmental reconstruction
Bulimina midwayensis		Foraminifera	Unknown	Sj1	grey marl	Tunisia	Bizerte Governorat			Sejnen		SE202006160312495	The Sejnen	9.359	37.066	RE202006160302848	Narjess Karoui-Yaakoub	2015	3.05	Integrated stratigraphy of the Ypresian–Lutetian transition in northern Tunisia: Correlation and paleoenvironmental reconstruction
Bulimina trigonalis		Foraminifera	Unknown	Sj1	grey marl	Tunisia	Bizerte Governorat			Sejnen		SE202006160312495	The Sejnen	9.359	37.066	RE202006160302848	Narjess Karoui-Yaakoub	2015	3.05	Integrated stratigraphy of the Ypresian–Lutetian transition in northern Tunisia: Correlation and paleoenvironmental reconstruction
Pullenia quinqueloba		Foraminifera	Unknown	Sj1	grey marl	Tunisia	Bizerte Governorat			Sejnen		SE202006160312495	The Sejnen	9.359	37.066	RE202006160302848	Narjess Karoui-Yaakoub	2015	3.05	Integrated stratigraphy of the Ypresian–Lutetian transition in northern Tunisia: Correlation and paleoenvironmental reconstruction
Bulimina quadrata		Foraminifera	Unknown	Sj1	grey marl	Tunisia	Bizerte Governorat			Sejnen		SE202006160312495	The Sejnen	9.359	37.066	RE202006160302848	Narjess Karoui-Yaakoub	2015	3.05	Integrated stratigraphy of the Ypresian–Lutetian transition in northern Tunisia: Correlation and paleoenvironmental reconstruction
Nodosaria macneili		Foraminifera	Unknown	Sj1	grey marl	Tunisia	Bizerte Governorat			Sejnen		SE202006160312495	The Sejnen	9.359	37.066	RE202006160302848	Narjess Karoui-Yaakoub	2015	3.05	Integrated stratigraphy of the Ypresian–Lutetian transition in northern Tunisia: Correlation and paleoenvironmental reconstruction
Oolina apiculata		Foraminifera	Unknown	Sj1	grey marl	Tunisia	Bizerte Governorat			Sejnen		SE202006160312495	The Sejnen	9.359	37.066	RE202006160302848	Narjess Karoui-Yaakoub	2015	3.05	Integrated stratigraphy of the Ypresian–Lutetian transition in northern Tunisia: Correlation and paleoenvironmental reconstruction
Gyroidinoides subangulatus		Foraminifera	Unknown	Sj1	grey marl	Tunisia	Bizerte Governorat			Sejnen		SE202006160312495	The Sejnen	9.359	37.066	RE202006160302848	Narjess Karoui-Yaakoub	2015	3.05	Integrated stratigraphy of the Ypresian–Lutetian transition in northern Tunisia: Correlation and paleoenvironmental reconstruction
Cibicidoides succedens		Foraminifera	Unknown	Sj1	grey marl	Tunisia	Bizerte Governorat			Sejnen		SE202006160312495	The Sejnen	9.359	37.066	RE202006160302848	Narjess Karoui-Yaakoub	2015	3.05	Integrated stratigraphy of the Ypresian–Lutetian transition in northern Tunisia: Correlation and paleoenvironmental reconstruction
Spiroplectammina dentata		Foraminifera	Unknown	Sj1	grey marl	Tunisia	Bizerte Governorat			Sejnen		SE202006160312495	The Sejnen	9.359	37.066	RE202006160302848	Narjess Karoui-Yaakoub	2015	3.05	Integrated stratigraphy of the Ypresian–Lutetian transition in northern Tunisia: Correlation and paleoenvironmental reconstruction
Nodosaria affinis		Foraminifera	Unknown	Sj1	grey marl	Tunisia	Bizerte Governorat			Sejnen		SE202006160312495	The Sejnen	9.359	37.066	RE202006160302848	Narjess Karoui-Yaakoub	2015	3.05	Integrated stratigraphy of the Ypresian–Lutetian transition in northern Tunisia: Correlation and paleoenvironmental reconstruction
Anomalinoides midwayensis		Foraminifera	Unknown	Sj1	grey marl	Tunisia	Bizerte Governorat			Sejnen		SE202006160312495	The Sejnen	9.359	37.066	RE202006160302848	Narjess Karoui-Yaakoub	2015	3.05	Integrated stratigraphy of the Ypresian–Lutetian transition in northern Tunisia: Correlation and paleoenvironmental reconstruction
Clavulinoides trilatera		Foraminifera	Unknown	Sj1	grey marl	Tunisia	Bizerte Governorat			Sejnen		SE202006160312495	The Sejnen	9.359	37.066	RE202006160302848	Narjess Karoui-Yaakoub	2015	3.05	Integrated stratigraphy of the Ypresian–Lutetian transition in northern Tunisia: Correlation and paleoenvironmental reconstruction
Cibicidoides alleni		Foraminifera	Unknown	Sj1	grey marl	Tunisia	Bizerte Governorat			Sejnen		SE202006160312495	The Sejnen	9.359	37.066	RE202006160302848	Narjess Karoui-Yaakoub	2015	3.05	Integrated stratigraphy of the Ypresian–Lutetian transition in northern Tunisia: Correlation and paleoenvironmental reconstruction
Lenticulina midwayensis		Foraminifera	Unknown	Sj1	grey marl	Tunisia	Bizerte Governorat			Sejnen		SE202006160312495	The Sejnen	9.359	37.066	RE202006160302848	Narjess Karoui-Yaakoub	2015	3.05	Integrated stratigraphy of the Ypresian–Lutetian transition in northern Tunisia: Correlation and paleoenvironmental reconstruction
Eponides plummerae		Foraminifera	Unknown	Sj1	grey marl	Tunisia	Bizerte Governorat			Sejnen		SE202006160312495	The Sejnen	9.359	37.066	RE202006160302848	Narjess Karoui-Yaakoub	2015	3.05	Integrated stratigraphy of the Ypresian–Lutetian transition in northern Tunisia: Correlation and paleoenvironmental reconstruction
Uvigerinella sp.		Foraminifera	Unknown	Sj1	grey marl	Tunisia	Bizerte Governorat			Sejnen		SE202006160312495	The Sejnen	9.359	37.066	RE202006160302848	Narjess Karoui-Yaakoub	2015	3.05	Integrated stratigraphy of the Ypresian–Lutetian transition in northern Tunisia: Correlation and paleoenvironmental reconstruction
Bathysiphon gerochi		Foraminifera	Unknown	Sj1	grey marl	Tunisia	Bizerte Governorat			Sejnen		SE202006160312495	The Sejnen	9.359	37.066	RE202006160302848	Narjess Karoui-Yaakoub	2015	3.05	Integrated stratigraphy of the Ypresian–Lutetian transition in northern Tunisia: Correlation and paleoenvironmental reconstruction
Anomalinoides acuta		Foraminifera	Unknown	Sj1	grey marl	Tunisia	Bizerte Governorat			Sejnen		SE202006160312495	The Sejnen	9.359	37.066	RE202006160302848	Narjess Karoui-Yaakoub	2015	3.05	Integrated stratigraphy of the Ypresian–Lutetian transition in northern Tunisia: Correlation and paleoenvironmental reconstruction
Dentalina colei		Foraminifera	Unknown	Sj1	grey marl	Tunisia	Bizerte Governorat			Sejnen		SE202006160312495	The Sejnen	9.359	37.066	RE202006160302848	Narjess Karoui-Yaakoub	2015	3.05	Integrated stratigraphy of the Ypresian–Lutetian transition in northern Tunisia: Correlation and paleoenvironmental reconstruction
Dentalina vertebralis		Foraminifera	Unknown	Sj1	grey marl	Tunisia	Bizerte Governorat			Sejnen		SE202006160312495	The Sejnen	9.359	37.066	RE202006160302848	Narjess Karoui-Yaakoub	2015	3.05	Integrated stratigraphy of the Ypresian–Lutetian transition in northern Tunisia: Correlation and paleoenvironmental reconstruction
Saracenaria triangularis		Foraminifera	Unknown	Sj1	grey marl	Tunisia	Bizerte Governorat			Sejnen		SE202006160312495	The Sejnen	9.359	37.066	RE202006160302848	Narjess Karoui-Yaakoub	2015	3.05	Integrated stratigraphy of the Ypresian–Lutetian transition in northern Tunisia: Correlation and paleoenvironmental reconstruction
Morozovella aequa		Foraminifera	Unknown	Sj2	grey marl	Tunisia	Bizerte Governorat			Sejnen		SE202006160312495	The Sejnen	9.359	37.066	RE202006160302848	Narjess Karoui-Yaakoub	2015	6.75	Integrated stratigraphy of the Ypresian–Lutetian transition in northern Tunisia: Correlation and paleoenvironmental reconstruction
Acarinina pseudotopilensis		Foraminifera	Unknown	Sj2	grey marl	Tunisia	Bizerte Governorat			Sejnen		SE202006160312495	The Sejnen	9.359	37.066	RE202006160302848	Narjess Karoui-Yaakoub	2015	6.75	Integrated stratigraphy of the Ypresian–Lutetian transition in northern Tunisia: Correlation and paleoenvironmental reconstruction
Subbotina triloculinoides		Foraminifera	Unknown	Sj2	grey marl	Tunisia	Bizerte Governorat			Sejnen		SE202006160312495	The Sejnen	9.359	37.066	RE202006160302848	Narjess Karoui-Yaakoub	2015	6.75	Integrated stratigraphy of the Ypresian–Lutetian transition in northern Tunisia: Correlation and paleoenvironmental reconstruction
Subbotina velascoensis		Foraminifera	Unknown	Sj2	grey marl	Tunisia	Bizerte Governorat			Sejnen		SE202006160312495	The Sejnen	9.359	37.066	RE202006160302848	Narjess Karoui-Yaakoub	2015	6.75	Integrated stratigraphy of the Ypresian–Lutetian transition in northern Tunisia: Correlation and paleoenvironmental reconstruction
Acarinina triplex		Foraminifera	Unknown	Sj2	grey marl	Tunisia	Bizerte Governorat			Sejnen		SE202006160312495	The Sejnen	9.359	37.066	RE202006160302848	Narjess Karoui-Yaakoub	2015	6.75	Integrated stratigraphy of the Ypresian–Lutetian transition in northern Tunisia: Correlation and paleoenvironmental reconstruction
Acarinina mckannai		Foraminifera	Unknown	Sj2	grey marl	Tunisia	Bizerte Governorat			Sejnen		SE202006160312495	The Sejnen	9.359	37.066	RE202006160302848	Narjess Karoui-Yaakoub	2015	6.75	Integrated stratigraphy of the Ypresian–Lutetian transition in northern Tunisia: Correlation and paleoenvironmental reconstruction
Acarinina nitida		Foraminifera	Unknown	Sj2	grey marl	Tunisia	Bizerte Governorat			Sejnen		SE202006160312495	The Sejnen	9.359	37.066	RE202006160302848	Narjess Karoui-Yaakoub	2015	6.75	Integrated stratigraphy of the Ypresian–Lutetian transition in northern Tunisia: Correlation and paleoenvironmental reconstruction
Acarinina primitiva		Foraminifera	Unknown	Sj2	grey marl	Tunisia	Bizerte Governorat			Sejnen		SE202006160312495	The Sejnen	9.359	37.066	RE202006160302848	Narjess Karoui-Yaakoub	2015	6.75	Integrated stratigraphy of the Ypresian–Lutetian transition in northern Tunisia: Correlation and paleoenvironmental reconstruction
Morozovella formosa		Foraminifera	Unknown	Sj2	grey marl	Tunisia	Bizerte Governorat			Sejnen		SE202006160312495	The Sejnen	9.359	37.066	RE202006160302848	Narjess Karoui-Yaakoub	2015	6.75	Integrated stratigraphy of the Ypresian–Lutetian transition in northern Tunisia: Correlation and paleoenvironmental reconstruction
Morozovella caucasica		Foraminifera	Unknown	Sj2	grey marl	Tunisia	Bizerte Governorat			Sejnen		SE202006160312495	The Sejnen	9.359	37.066	RE202006160302848	Narjess Karoui-Yaakoub	2015	6.75	Integrated stratigraphy of the Ypresian–Lutetian transition in northern Tunisia: Correlation and paleoenvironmental reconstruction
Chiloguembelina morsei		Foraminifera	Unknown	Sj2	grey marl	Tunisia	Bizerte Governorat			Sejnen		SE202006160312495	The Sejnen	9.359	37.066	RE202006160302848	Narjess Karoui-Yaakoub	2015	6.75	Integrated stratigraphy of the Ypresian–Lutetian transition in northern Tunisia: Correlation and paleoenvironmental reconstruction
Subbotina hardingae		Foraminifera	Unknown	Sj2	grey marl	Tunisia	Bizerte Governorat			Sejnen		SE202006160312495	The Sejnen	9.359	37.066	RE202006160302848	Narjess Karoui-Yaakoub	2015	6.75	Integrated stratigraphy of the Ypresian–Lutetian transition in northern Tunisia: Correlation and paleoenvironmental reconstruction
Acarinina soldadoensis		Foraminifera	Unknown	Sj2	grey marl	Tunisia	Bizerte Governorat			Sejnen		SE202006160312495	The Sejnen	9.359	37.066	RE202006160302848	Narjess Karoui-Yaakoub	2015	6.75	Integrated stratigraphy of the Ypresian–Lutetian transition in northern Tunisia: Correlation and paleoenvironmental reconstruction
Morozovella aragonensis		Foraminifera	Unknown	Sj2	grey marl	Tunisia	Bizerte Governorat			Sejnen		SE202006160312495	The Sejnen	9.359	37.066	RE202006160302848	Narjess Karoui-Yaakoub	2015	6.75	Integrated stratigraphy of the Ypresian–Lutetian transition in northern Tunisia: Correlation and paleoenvironmental reconstruction
Pseudohastigerina wilcoxensis		Foraminifera	Unknown	Sj2	grey marl	Tunisia	Bizerte Governorat			Sejnen		SE202006160312495	The Sejnen	9.359	37.066	RE202006160302848	Narjess Karoui-Yaakoub	2015	6.75	Integrated stratigraphy of the Ypresian–Lutetian transition in northern Tunisia: Correlation and paleoenvironmental reconstruction
Tritaxia midwayensis		Foraminifera	Unknown	Sj2	grey marl	Tunisia	Bizerte Governorat			Sejnen		SE202006160312495	The Sejnen	9.359	37.066	RE202006160302848	Narjess Karoui-Yaakoub	2015	6.75	Integrated stratigraphy of the Ypresian–Lutetian transition in northern Tunisia: Correlation and paleoenvironmental reconstruction
Dorothia bulleta		Foraminifera	Unknown	Sj2	grey marl	Tunisia	Bizerte Governorat			Sejnen		SE202006160312495	The Sejnen	9.359	37.066	RE202006160302848	Narjess Karoui-Yaakoub	2015	6.75	Integrated stratigraphy of the Ypresian–Lutetian transition in northern Tunisia: Correlation and paleoenvironmental reconstruction
Marssonella oxycona		Foraminifera	Unknown	Sj2	grey marl	Tunisia	Bizerte Governorat			Sejnen		SE202006160312495	The Sejnen	9.359	37.066	RE202006160302848	Narjess Karoui-Yaakoub	2015	6.75	Integrated stratigraphy of the Ypresian–Lutetian transition in northern Tunisia: Correlation and paleoenvironmental reconstruction
Bulimina cacumenata		Foraminifera	Unknown	Sj2	grey marl	Tunisia	Bizerte Governorat			Sejnen		SE202006160312495	The Sejnen	9.359	37.066	RE202006160302848	Narjess Karoui-Yaakoub	2015	6.75	Integrated stratigraphy of the Ypresian–Lutetian transition in northern Tunisia: Correlation and paleoenvironmental reconstruction
Bulimina trinitatensis		Foraminifera	Unknown	Sj2	grey marl	Tunisia	Bizerte Governorat			Sejnen		SE202006160312495	The Sejnen	9.359	37.066	RE202006160302848	Narjess Karoui-Yaakoub	2015	6.75	Integrated stratigraphy of the Ypresian–Lutetian transition in northern Tunisia: Correlation and paleoenvironmental reconstruction
Nodosaria distans		Foraminifera	Unknown	Sj2	grey marl	Tunisia	Bizerte Governorat			Sejnen		SE202006160312495	The Sejnen	9.359	37.066	RE202006160302848	Narjess Karoui-Yaakoub	2015	6.75	Integrated stratigraphy of the Ypresian–Lutetian transition in northern Tunisia: Correlation and paleoenvironmental reconstruction
Marginulonopsis sp.		Foraminifera	Unknown	Sj2	grey marl	Tunisia	Bizerte Governorat			Sejnen		SE202006160312495	The Sejnen	9.359	37.066	RE202006160302848	Narjess Karoui-Yaakoub	2015	6.75	Integrated stratigraphy of the Ypresian–Lutetian transition in northern Tunisia: Correlation and paleoenvironmental reconstruction
Happlopfragmoides sp.		Foraminifera	Unknown	Sj2	grey marl	Tunisia	Bizerte Governorat			Sejnen		SE202006160312495	The Sejnen	9.359	37.066	RE202006160302848	Narjess Karoui-Yaakoub	2015	6.75	Integrated stratigraphy of the Ypresian–Lutetian transition in northern Tunisia: Correlation and paleoenvironmental reconstruction
Lituotuba lata		Foraminifera	Unknown	Sj2	grey marl	Tunisia	Bizerte Governorat			Sejnen		SE202006160312495	The Sejnen	9.359	37.066	RE202006160302848	Narjess Karoui-Yaakoub	2015	6.75	Integrated stratigraphy of the Ypresian–Lutetian transition in northern Tunisia: Correlation and paleoenvironmental reconstruction
Bolivina plaita		Foraminifera	Unknown	Sj2	grey marl	Tunisia	Bizerte Governorat			Sejnen		SE202006160312495	The Sejnen	9.359	37.066	RE202006160302848	Narjess Karoui-Yaakoub	2015	6.75	Integrated stratigraphy of the Ypresian–Lutetian transition in northern Tunisia: Correlation and paleoenvironmental reconstruction
Saracenaria eleganta		Foraminifera	Unknown	Sj2	grey marl	Tunisia	Bizerte Governorat			Sejnen		SE202006160312495	The Sejnen	9.359	37.066	RE202006160302848	Narjess Karoui-Yaakoub	2015	6.75	Integrated stratigraphy of the Ypresian–Lutetian transition in northern Tunisia: Correlation and paleoenvironmental reconstruction
Anomalina rubiginosa		Foraminifera	Unknown	Sj2	grey marl	Tunisia	Bizerte Governorat			Sejnen		SE202006160312495	The Sejnen	9.359	37.066	RE202006160302848	Narjess Karoui-Yaakoub	2015	6.75	Integrated stratigraphy of the Ypresian–Lutetian transition in northern Tunisia: Correlation and paleoenvironmental reconstruction
Lagena sulcata		Foraminifera	Unknown	Sj2	grey marl	Tunisia	Bizerte Governorat			Sejnen		SE202006160312495	The Sejnen	9.359	37.066	RE202006160302848	Narjess Karoui-Yaakoub	2015	6.75	Integrated stratigraphy of the Ypresian–Lutetian transition in northern Tunisia: Correlation and paleoenvironmental reconstruction
Bulimina midwayensis		Foraminifera	Unknown	Sj2	grey marl	Tunisia	Bizerte Governorat			Sejnen		SE202006160312495	The Sejnen	9.359	37.066	RE202006160302848	Narjess Karoui-Yaakoub	2015	6.75	Integrated stratigraphy of the Ypresian–Lutetian transition in northern Tunisia: Correlation and paleoenvironmental reconstruction
Bulimina trigonalis		Foraminifera	Unknown	Sj2	grey marl	Tunisia	Bizerte Governorat			Sejnen		SE202006160312495	The Sejnen	9.359	37.066	RE202006160302848	Narjess Karoui-Yaakoub	2015	6.75	Integrated stratigraphy of the Ypresian–Lutetian transition in northern Tunisia: Correlation and paleoenvironmental reconstruction
Pullenia quinqueloba		Foraminifera	Unknown	Sj2	grey marl	Tunisia	Bizerte Governorat			Sejnen		SE202006160312495	The Sejnen	9.359	37.066	RE202006160302848	Narjess Karoui-Yaakoub	2015	6.75	Integrated stratigraphy of the Ypresian–Lutetian transition in northern Tunisia: Correlation and paleoenvironmental reconstruction
Bulimina quadrata		Foraminifera	Unknown	Sj2	grey marl	Tunisia	Bizerte Governorat			Sejnen		SE202006160312495	The Sejnen	9.359	37.066	RE202006160302848	Narjess Karoui-Yaakoub	2015	6.75	Integrated stratigraphy of the Ypresian–Lutetian transition in northern Tunisia: Correlation and paleoenvironmental reconstruction
Nodosaria macneili		Foraminifera	Unknown	Sj2	grey marl	Tunisia	Bizerte Governorat			Sejnen		SE202006160312495	The Sejnen	9.359	37.066	RE202006160302848	Narjess Karoui-Yaakoub	2015	6.75	Integrated stratigraphy of the Ypresian–Lutetian transition in northern Tunisia: Correlation and paleoenvironmental reconstruction
Oolina apiculata		Foraminifera	Unknown	Sj2	grey marl	Tunisia	Bizerte Governorat			Sejnen		SE202006160312495	The Sejnen	9.359	37.066	RE202006160302848	Narjess Karoui-Yaakoub	2015	6.75	Integrated stratigraphy of the Ypresian–Lutetian transition in northern Tunisia: Correlation and paleoenvironmental reconstruction
Gyroidinoides subangulatus		Foraminifera	Unknown	Sj2	grey marl	Tunisia	Bizerte Governorat			Sejnen		SE202006160312495	The Sejnen	9.359	37.066	RE202006160302848	Narjess Karoui-Yaakoub	2015	6.75	Integrated stratigraphy of the Ypresian–Lutetian transition in northern Tunisia: Correlation and paleoenvironmental reconstruction
Cibicidoides succedens		Foraminifera	Unknown	Sj2	grey marl	Tunisia	Bizerte Governorat			Sejnen		SE202006160312495	The Sejnen	9.359	37.066	RE202006160302848	Narjess Karoui-Yaakoub	2015	6.75	Integrated stratigraphy of the Ypresian–Lutetian transition in northern Tunisia: Correlation and paleoenvironmental reconstruction
Spiroplectammina dentata		Foraminifera	Unknown	Sj2	grey marl	Tunisia	Bizerte Governorat			Sejnen		SE202006160312495	The Sejnen	9.359	37.066	RE202006160302848	Narjess Karoui-Yaakoub	2015	6.75	Integrated stratigraphy of the Ypresian–Lutetian transition in northern Tunisia: Correlation and paleoenvironmental reconstruction
Nodosaria affinis		Foraminifera	Unknown	Sj2	grey marl	Tunisia	Bizerte Governorat			Sejnen		SE202006160312495	The Sejnen	9.359	37.066	RE202006160302848	Narjess Karoui-Yaakoub	2015	6.75	Integrated stratigraphy of the Ypresian–Lutetian transition in northern Tunisia: Correlation and paleoenvironmental reconstruction
Anomalinoides midwayensis		Foraminifera	Unknown	Sj2	grey marl	Tunisia	Bizerte Governorat			Sejnen		SE202006160312495	The Sejnen	9.359	37.066	RE202006160302848	Narjess Karoui-Yaakoub	2015	6.75	Integrated stratigraphy of the Ypresian–Lutetian transition in northern Tunisia: Correlation and paleoenvironmental reconstruction
Clavulinoides trilatera		Foraminifera	Unknown	Sj2	grey marl	Tunisia	Bizerte Governorat			Sejnen		SE202006160312495	The Sejnen	9.359	37.066	RE202006160302848	Narjess Karoui-Yaakoub	2015	6.75	Integrated stratigraphy of the Ypresian–Lutetian transition in northern Tunisia: Correlation and paleoenvironmental reconstruction
Cibicidoides alleni		Foraminifera	Unknown	Sj2	grey marl	Tunisia	Bizerte Governorat			Sejnen		SE202006160312495	The Sejnen	9.359	37.066	RE202006160302848	Narjess Karoui-Yaakoub	2015	6.75	Integrated stratigraphy of the Ypresian–Lutetian transition in northern Tunisia: Correlation and paleoenvironmental reconstruction
Lenticulina midwayensis		Foraminifera	Unknown	Sj2	grey marl	Tunisia	Bizerte Governorat			Sejnen		SE202006160312495	The Sejnen	9.359	37.066	RE202006160302848	Narjess Karoui-Yaakoub	2015	6.75	Integrated stratigraphy of the Ypresian–Lutetian transition in northern Tunisia: Correlation and paleoenvironmental reconstruction
Eponides plummerae		Foraminifera	Unknown	Sj2	grey marl	Tunisia	Bizerte Governorat			Sejnen		SE202006160312495	The Sejnen	9.359	37.066	RE202006160302848	Narjess Karoui-Yaakoub	2015	6.75	Integrated stratigraphy of the Ypresian–Lutetian transition in northern Tunisia: Correlation and paleoenvironmental reconstruction
Uvigerinella sp.		Foraminifera	Unknown	Sj2	grey marl	Tunisia	Bizerte Governorat			Sejnen		SE202006160312495	The Sejnen	9.359	37.066	RE202006160302848	Narjess Karoui-Yaakoub	2015	6.75	Integrated stratigraphy of the Ypresian–Lutetian transition in northern Tunisia: Correlation and paleoenvironmental reconstruction
Bathysiphon gerochi		Foraminifera	Unknown	Sj2	grey marl	Tunisia	Bizerte Governorat			Sejnen		SE202006160312495	The Sejnen	9.359	37.066	RE202006160302848	Narjess Karoui-Yaakoub	2015	6.75	Integrated stratigraphy of the Ypresian–Lutetian transition in northern Tunisia: Correlation and paleoenvironmental reconstruction
Anomalinoides acuta		Foraminifera	Unknown	Sj2	grey marl	Tunisia	Bizerte Governorat			Sejnen		SE202006160312495	The Sejnen	9.359	37.066	RE202006160302848	Narjess Karoui-Yaakoub	2015	6.75	Integrated stratigraphy of the Ypresian–Lutetian transition in northern Tunisia: Correlation and paleoenvironmental reconstruction
Dentalina colei		Foraminifera	Unknown	Sj2	grey marl	Tunisia	Bizerte Governorat			Sejnen		SE202006160312495	The Sejnen	9.359	37.066	RE202006160302848	Narjess Karoui-Yaakoub	2015	6.75	Integrated stratigraphy of the Ypresian–Lutetian transition in northern Tunisia: Correlation and paleoenvironmental reconstruction
Dentalina vertebralis		Foraminifera	Unknown	Sj2	grey marl	Tunisia	Bizerte Governorat			Sejnen		SE202006160312495	The Sejnen	9.359	37.066	RE202006160302848	Narjess Karoui-Yaakoub	2015	6.75	Integrated stratigraphy of the Ypresian–Lutetian transition in northern Tunisia: Correlation and paleoenvironmental reconstruction
Saracenaria triangularis		Foraminifera	Unknown	Sj2	grey marl	Tunisia	Bizerte Governorat			Sejnen		SE202006160312495	The Sejnen	9.359	37.066	RE202006160302848	Narjess Karoui-Yaakoub	2015	6.75	Integrated stratigraphy of the Ypresian–Lutetian transition in northern Tunisia: Correlation and paleoenvironmental reconstruction
Morozovella aequa		Foraminifera	Unknown	Sj3	grey marl	Tunisia	Bizerte Governorat			Sejnen		SE202006160312495	The Sejnen	9.359	37.066	RE202006160302848	Narjess Karoui-Yaakoub	2015	9.05	Integrated stratigraphy of the Ypresian–Lutetian transition in northern Tunisia: Correlation and paleoenvironmental reconstruction
Acarinina pseudotopilensis		Foraminifera	Unknown	Sj3	grey marl	Tunisia	Bizerte Governorat			Sejnen		SE202006160312495	The Sejnen	9.359	37.066	RE202006160302848	Narjess Karoui-Yaakoub	2015	9.05	Integrated stratigraphy of the Ypresian–Lutetian transition in northern Tunisia: Correlation and paleoenvironmental reconstruction
Subbotina triloculinoides		Foraminifera	Unknown	Sj3	grey marl	Tunisia	Bizerte Governorat			Sejnen		SE202006160312495	The Sejnen	9.359	37.066	RE202006160302848	Narjess Karoui-Yaakoub	2015	9.05	Integrated stratigraphy of the Ypresian–Lutetian transition in northern Tunisia: Correlation and paleoenvironmental reconstruction
Subbotina velascoensis		Foraminifera	Unknown	Sj3	grey marl	Tunisia	Bizerte Governorat			Sejnen		SE202006160312495	The Sejnen	9.359	37.066	RE202006160302848	Narjess Karoui-Yaakoub	2015	9.05	Integrated stratigraphy of the Ypresian–Lutetian transition in northern Tunisia: Correlation and paleoenvironmental reconstruction
Acarinina triplex		Foraminifera	Unknown	Sj3	grey marl	Tunisia	Bizerte Governorat			Sejnen		SE202006160312495	The Sejnen	9.359	37.066	RE202006160302848	Narjess Karoui-Yaakoub	2015	9.05	Integrated stratigraphy of the Ypresian–Lutetian transition in northern Tunisia: Correlation and paleoenvironmental reconstruction
Acarinina mckannai		Foraminifera	Unknown	Sj3	grey marl	Tunisia	Bizerte Governorat			Sejnen		SE202006160312495	The Sejnen	9.359	37.066	RE202006160302848	Narjess Karoui-Yaakoub	2015	9.05	Integrated stratigraphy of the Ypresian–Lutetian transition in northern Tunisia: Correlation and paleoenvironmental reconstruction
Acarinina nitida		Foraminifera	Unknown	Sj3	grey marl	Tunisia	Bizerte Governorat			Sejnen		SE202006160312495	The Sejnen	9.359	37.066	RE202006160302848	Narjess Karoui-Yaakoub	2015	9.05	Integrated stratigraphy of the Ypresian–Lutetian transition in northern Tunisia: Correlation and paleoenvironmental reconstruction
Acarinina primitiva		Foraminifera	Unknown	Sj3	grey marl	Tunisia	Bizerte Governorat			Sejnen		SE202006160312495	The Sejnen	9.359	37.066	RE202006160302848	Narjess Karoui-Yaakoub	2015	9.05	Integrated stratigraphy of the Ypresian–Lutetian transition in northern Tunisia: Correlation and paleoenvironmental reconstruction
Morozovella formosa		Foraminifera	Unknown	Sj3	grey marl	Tunisia	Bizerte Governorat			Sejnen		SE202006160312495	The Sejnen	9.359	37.066	RE202006160302848	Narjess Karoui-Yaakoub	2015	9.05	Integrated stratigraphy of the Ypresian–Lutetian transition in northern Tunisia: Correlation and paleoenvironmental reconstruction
Morozovella caucasica		Foraminifera	Unknown	Sj3	grey marl	Tunisia	Bizerte Governorat			Sejnen		SE202006160312495	The Sejnen	9.359	37.066	RE202006160302848	Narjess Karoui-Yaakoub	2015	9.05	Integrated stratigraphy of the Ypresian–Lutetian transition in northern Tunisia: Correlation and paleoenvironmental reconstruction
Chiloguembelina morsei		Foraminifera	Unknown	Sj3	grey marl	Tunisia	Bizerte Governorat			Sejnen		SE202006160312495	The Sejnen	9.359	37.066	RE202006160302848	Narjess Karoui-Yaakoub	2015	9.05	Integrated stratigraphy of the Ypresian–Lutetian transition in northern Tunisia: Correlation and paleoenvironmental reconstruction
Subbotina hardingae		Foraminifera	Unknown	Sj3	grey marl	Tunisia	Bizerte Governorat			Sejnen		SE202006160312495	The Sejnen	9.359	37.066	RE202006160302848	Narjess Karoui-Yaakoub	2015	9.05	Integrated stratigraphy of the Ypresian–Lutetian transition in northern Tunisia: Correlation and paleoenvironmental reconstruction
Acarinina soldadoensis		Foraminifera	Unknown	Sj3	grey marl	Tunisia	Bizerte Governorat			Sejnen		SE202006160312495	The Sejnen	9.359	37.066	RE202006160302848	Narjess Karoui-Yaakoub	2015	9.05	Integrated stratigraphy of the Ypresian–Lutetian transition in northern Tunisia: Correlation and paleoenvironmental reconstruction
Morozovella aragonensis		Foraminifera	Unknown	Sj3	grey marl	Tunisia	Bizerte Governorat			Sejnen		SE202006160312495	The Sejnen	9.359	37.066	RE202006160302848	Narjess Karoui-Yaakoub	2015	9.05	Integrated stratigraphy of the Ypresian–Lutetian transition in northern Tunisia: Correlation and paleoenvironmental reconstruction
Pseudohastigerina wilcoxensis		Foraminifera	Unknown	Sj3	grey marl	Tunisia	Bizerte Governorat			Sejnen		SE202006160312495	The Sejnen	9.359	37.066	RE202006160302848	Narjess Karoui-Yaakoub	2015	9.05	Integrated stratigraphy of the Ypresian–Lutetian transition in northern Tunisia: Correlation and paleoenvironmental reconstruction
Acarinina pentacamerata		Foraminifera	Unknown	Sj3	grey marl	Tunisia	Bizerte Governorat			Sejnen		SE202006160312495	The Sejnen	9.359	37.066	RE202006160302848	Narjess Karoui-Yaakoub	2015	9.05	Integrated stratigraphy of the Ypresian–Lutetian transition in northern Tunisia: Correlation and paleoenvironmental reconstruction
Subbotina eocaena		Foraminifera	Unknown	Sj3	grey marl	Tunisia	Bizerte Governorat			Sejnen		SE202006160312495	The Sejnen	9.359	37.066	RE202006160302848	Narjess Karoui-Yaakoub	2015	9.05	Integrated stratigraphy of the Ypresian–Lutetian transition in northern Tunisia: Correlation and paleoenvironmental reconstruction
Parasubbotina inaequispira		Foraminifera	Unknown	Sj3	grey marl	Tunisia	Bizerte Governorat			Sejnen		SE202006160312495	The Sejnen	9.359	37.066	RE202006160302848	Narjess Karoui-Yaakoub	2015	9.05	Integrated stratigraphy of the Ypresian–Lutetian transition in northern Tunisia: Correlation and paleoenvironmental reconstruction
Tritaxia midwayensis		Foraminifera	Unknown	Sj3	grey marl	Tunisia	Bizerte Governorat			Sejnen		SE202006160312495	The Sejnen	9.359	37.066	RE202006160302848	Narjess Karoui-Yaakoub	2015	9.05	Integrated stratigraphy of the Ypresian–Lutetian transition in northern Tunisia: Correlation and paleoenvironmental reconstruction
Dorothia bulleta		Foraminifera	Unknown	Sj3	grey marl	Tunisia	Bizerte Governorat			Sejnen		SE202006160312495	The Sejnen	9.359	37.066	RE202006160302848	Narjess Karoui-Yaakoub	2015	9.05	Integrated stratigraphy of the Ypresian–Lutetian transition in northern Tunisia: Correlation and paleoenvironmental reconstruction
Marssonella oxycona		Foraminifera	Unknown	Sj3	grey marl	Tunisia	Bizerte Governorat			Sejnen		SE202006160312495	The Sejnen	9.359	37.066	RE202006160302848	Narjess Karoui-Yaakoub	2015	9.05	Integrated stratigraphy of the Ypresian–Lutetian transition in northern Tunisia: Correlation and paleoenvironmental reconstruction
Bulimina cacumenata		Foraminifera	Unknown	Sj3	grey marl	Tunisia	Bizerte Governorat			Sejnen		SE202006160312495	The Sejnen	9.359	37.066	RE202006160302848	Narjess Karoui-Yaakoub	2015	9.05	Integrated stratigraphy of the Ypresian–Lutetian transition in northern Tunisia: Correlation and paleoenvironmental reconstruction
Bulimina trinitatensis		Foraminifera	Unknown	Sj3	grey marl	Tunisia	Bizerte Governorat			Sejnen		SE202006160312495	The Sejnen	9.359	37.066	RE202006160302848	Narjess Karoui-Yaakoub	2015	9.05	Integrated stratigraphy of the Ypresian–Lutetian transition in northern Tunisia: Correlation and paleoenvironmental reconstruction
Nodosaria distans		Foraminifera	Unknown	Sj3	grey marl	Tunisia	Bizerte Governorat			Sejnen		SE202006160312495	The Sejnen	9.359	37.066	RE202006160302848	Narjess Karoui-Yaakoub	2015	9.05	Integrated stratigraphy of the Ypresian–Lutetian transition in northern Tunisia: Correlation and paleoenvironmental reconstruction
Marginulonopsis sp.		Foraminifera	Unknown	Sj3	grey marl	Tunisia	Bizerte Governorat			Sejnen		SE202006160312495	The Sejnen	9.359	37.066	RE202006160302848	Narjess Karoui-Yaakoub	2015	9.05	Integrated stratigraphy of the Ypresian–Lutetian transition in northern Tunisia: Correlation and paleoenvironmental reconstruction
Happlopfragmoides sp.		Foraminifera	Unknown	Sj3	grey marl	Tunisia	Bizerte Governorat			Sejnen		SE202006160312495	The Sejnen	9.359	37.066	RE202006160302848	Narjess Karoui-Yaakoub	2015	9.05	Integrated stratigraphy of the Ypresian–Lutetian transition in northern Tunisia: Correlation and paleoenvironmental reconstruction
Lituotuba lata		Foraminifera	Unknown	Sj3	grey marl	Tunisia	Bizerte Governorat			Sejnen		SE202006160312495	The Sejnen	9.359	37.066	RE202006160302848	Narjess Karoui-Yaakoub	2015	9.05	Integrated stratigraphy of the Ypresian–Lutetian transition in northern Tunisia: Correlation and paleoenvironmental reconstruction
Bolivina plaita		Foraminifera	Unknown	Sj3	grey marl	Tunisia	Bizerte Governorat			Sejnen		SE202006160312495	The Sejnen	9.359	37.066	RE202006160302848	Narjess Karoui-Yaakoub	2015	9.05	Integrated stratigraphy of the Ypresian–Lutetian transition in northern Tunisia: Correlation and paleoenvironmental reconstruction
Saracenaria eleganta		Foraminifera	Unknown	Sj3	grey marl	Tunisia	Bizerte Governorat			Sejnen		SE202006160312495	The Sejnen	9.359	37.066	RE202006160302848	Narjess Karoui-Yaakoub	2015	9.05	Integrated stratigraphy of the Ypresian–Lutetian transition in northern Tunisia: Correlation and paleoenvironmental reconstruction
Anomalina rubiginosa		Foraminifera	Unknown	Sj3	grey marl	Tunisia	Bizerte Governorat			Sejnen		SE202006160312495	The Sejnen	9.359	37.066	RE202006160302848	Narjess Karoui-Yaakoub	2015	9.05	Integrated stratigraphy of the Ypresian–Lutetian transition in northern Tunisia: Correlation and paleoenvironmental reconstruction
Lagena sulcata		Foraminifera	Unknown	Sj3	grey marl	Tunisia	Bizerte Governorat			Sejnen		SE202006160312495	The Sejnen	9.359	37.066	RE202006160302848	Narjess Karoui-Yaakoub	2015	9.05	Integrated stratigraphy of the Ypresian–Lutetian transition in northern Tunisia: Correlation and paleoenvironmental reconstruction
Bulimina midwayensis		Foraminifera	Unknown	Sj3	grey marl	Tunisia	Bizerte Governorat			Sejnen		SE202006160312495	The Sejnen	9.359	37.066	RE202006160302848	Narjess Karoui-Yaakoub	2015	9.05	Integrated stratigraphy of the Ypresian–Lutetian transition in northern Tunisia: Correlation and paleoenvironmental reconstruction
Bulimina trigonalis		Foraminifera	Unknown	Sj3	grey marl	Tunisia	Bizerte Governorat			Sejnen		SE202006160312495	The Sejnen	9.359	37.066	RE202006160302848	Narjess Karoui-Yaakoub	2015	9.05	Integrated stratigraphy of the Ypresian–Lutetian transition in northern Tunisia: Correlation and paleoenvironmental reconstruction
Pullenia quinqueloba		Foraminifera	Unknown	Sj3	grey marl	Tunisia	Bizerte Governorat			Sejnen		SE202006160312495	The Sejnen	9.359	37.066	RE202006160302848	Narjess Karoui-Yaakoub	2015	9.05	Integrated stratigraphy of the Ypresian–Lutetian transition in northern Tunisia: Correlation and paleoenvironmental reconstruction
Bulimina quadrata		Foraminifera	Unknown	Sj3	grey marl	Tunisia	Bizerte Governorat			Sejnen		SE202006160312495	The Sejnen	9.359	37.066	RE202006160302848	Narjess Karoui-Yaakoub	2015	9.05	Integrated stratigraphy of the Ypresian–Lutetian transition in northern Tunisia: Correlation and paleoenvironmental reconstruction
Nodosaria macneili		Foraminifera	Unknown	Sj3	grey marl	Tunisia	Bizerte Governorat			Sejnen		SE202006160312495	The Sejnen	9.359	37.066	RE202006160302848	Narjess Karoui-Yaakoub	2015	9.05	Integrated stratigraphy of the Ypresian–Lutetian transition in northern Tunisia: Correlation and paleoenvironmental reconstruction
Oolina apiculata		Foraminifera	Unknown	Sj3	grey marl	Tunisia	Bizerte Governorat			Sejnen		SE202006160312495	The Sejnen	9.359	37.066	RE202006160302848	Narjess Karoui-Yaakoub	2015	9.05	Integrated stratigraphy of the Ypresian–Lutetian transition in northern Tunisia: Correlation and paleoenvironmental reconstruction
Gyroidinoides subangulatus		Foraminifera	Unknown	Sj3	grey marl	Tunisia	Bizerte Governorat			Sejnen		SE202006160312495	The Sejnen	9.359	37.066	RE202006160302848	Narjess Karoui-Yaakoub	2015	9.05	Integrated stratigraphy of the Ypresian–Lutetian transition in northern Tunisia: Correlation and paleoenvironmental reconstruction
Cibicidoides succedens		Foraminifera	Unknown	Sj3	grey marl	Tunisia	Bizerte Governorat			Sejnen		SE202006160312495	The Sejnen	9.359	37.066	RE202006160302848	Narjess Karoui-Yaakoub	2015	9.05	Integrated stratigraphy of the Ypresian–Lutetian transition in northern Tunisia: Correlation and paleoenvironmental reconstruction
Spiroplectammina dentata		Foraminifera	Unknown	Sj3	grey marl	Tunisia	Bizerte Governorat			Sejnen		SE202006160312495	The Sejnen	9.359	37.066	RE202006160302848	Narjess Karoui-Yaakoub	2015	9.05	Integrated stratigraphy of the Ypresian–Lutetian transition in northern Tunisia: Correlation and paleoenvironmental reconstruction
Nodosaria affinis		Foraminifera	Unknown	Sj3	grey marl	Tunisia	Bizerte Governorat			Sejnen		SE202006160312495	The Sejnen	9.359	37.066	RE202006160302848	Narjess Karoui-Yaakoub	2015	9.05	Integrated stratigraphy of the Ypresian–Lutetian transition in northern Tunisia: Correlation and paleoenvironmental reconstruction
Anomalinoides midwayensis		Foraminifera	Unknown	Sj3	grey marl	Tunisia	Bizerte Governorat			Sejnen		SE202006160312495	The Sejnen	9.359	37.066	RE202006160302848	Narjess Karoui-Yaakoub	2015	9.05	Integrated stratigraphy of the Ypresian–Lutetian transition in northern Tunisia: Correlation and paleoenvironmental reconstruction
Clavulinoides trilatera		Foraminifera	Unknown	Sj3	grey marl	Tunisia	Bizerte Governorat			Sejnen		SE202006160312495	The Sejnen	9.359	37.066	RE202006160302848	Narjess Karoui-Yaakoub	2015	9.05	Integrated stratigraphy of the Ypresian–Lutetian transition in northern Tunisia: Correlation and paleoenvironmental reconstruction
Cibicidoides alleni		Foraminifera	Unknown	Sj3	grey marl	Tunisia	Bizerte Governorat			Sejnen		SE202006160312495	The Sejnen	9.359	37.066	RE202006160302848	Narjess Karoui-Yaakoub	2015	9.05	Integrated stratigraphy of the Ypresian–Lutetian transition in northern Tunisia: Correlation and paleoenvironmental reconstruction
Lenticulina midwayensis		Foraminifera	Unknown	Sj3	grey marl	Tunisia	Bizerte Governorat			Sejnen		SE202006160312495	The Sejnen	9.359	37.066	RE202006160302848	Narjess Karoui-Yaakoub	2015	9.05	Integrated stratigraphy of the Ypresian–Lutetian transition in northern Tunisia: Correlation and paleoenvironmental reconstruction
Eponides plummerae		Foraminifera	Unknown	Sj3	grey marl	Tunisia	Bizerte Governorat			Sejnen		SE202006160312495	The Sejnen	9.359	37.066	RE202006160302848	Narjess Karoui-Yaakoub	2015	9.05	Integrated stratigraphy of the Ypresian–Lutetian transition in northern Tunisia: Correlation and paleoenvironmental reconstruction
Uvigerinella sp.		Foraminifera	Unknown	Sj3	grey marl	Tunisia	Bizerte Governorat			Sejnen		SE202006160312495	The Sejnen	9.359	37.066	RE202006160302848	Narjess Karoui-Yaakoub	2015	9.05	Integrated stratigraphy of the Ypresian–Lutetian transition in northern Tunisia: Correlation and paleoenvironmental reconstruction
Bathysiphon gerochi		Foraminifera	Unknown	Sj3	grey marl	Tunisia	Bizerte Governorat			Sejnen		SE202006160312495	The Sejnen	9.359	37.066	RE202006160302848	Narjess Karoui-Yaakoub	2015	9.05	Integrated stratigraphy of the Ypresian–Lutetian transition in northern Tunisia: Correlation and paleoenvironmental reconstruction
Anomalinoides acuta		Foraminifera	Unknown	Sj3	grey marl	Tunisia	Bizerte Governorat			Sejnen		SE202006160312495	The Sejnen	9.359	37.066	RE202006160302848	Narjess Karoui-Yaakoub	2015	9.05	Integrated stratigraphy of the Ypresian–Lutetian transition in northern Tunisia: Correlation and paleoenvironmental reconstruction
Dentalina colei		Foraminifera	Unknown	Sj3	grey marl	Tunisia	Bizerte Governorat			Sejnen		SE202006160312495	The Sejnen	9.359	37.066	RE202006160302848	Narjess Karoui-Yaakoub	2015	9.05	Integrated stratigraphy of the Ypresian–Lutetian transition in northern Tunisia: Correlation and paleoenvironmental reconstruction
Dentalina vertebralis		Foraminifera	Unknown	Sj3	grey marl	Tunisia	Bizerte Governorat			Sejnen		SE202006160312495	The Sejnen	9.359	37.066	RE202006160302848	Narjess Karoui-Yaakoub	2015	9.05	Integrated stratigraphy of the Ypresian–Lutetian transition in northern Tunisia: Correlation and paleoenvironmental reconstruction
Saracenaria triangularis		Foraminifera	Unknown	Sj3	grey marl	Tunisia	Bizerte Governorat			Sejnen		SE202006160312495	The Sejnen	9.359	37.066	RE202006160302848	Narjess Karoui-Yaakoub	2015	9.05	Integrated stratigraphy of the Ypresian–Lutetian transition in northern Tunisia: Correlation and paleoenvironmental reconstruction
Lagena gracillima		Foraminifera	Unknown	Sj3	grey marl	Tunisia	Bizerte Governorat			Sejnen		SE202006160312495	The Sejnen	9.359	37.066	RE202006160302848	Narjess Karoui-Yaakoub	2015	9.05	Integrated stratigraphy of the Ypresian–Lutetian transition in northern Tunisia: Correlation and paleoenvironmental reconstruction
Hormosina ovulum		Foraminifera	Unknown	Sj3	grey marl	Tunisia	Bizerte Governorat			Sejnen		SE202006160312495	The Sejnen	9.359	37.066	RE202006160302848	Narjess Karoui-Yaakoub	2015	9.05	Integrated stratigraphy of the Ypresian–Lutetian transition in northern Tunisia: Correlation and paleoenvironmental reconstruction
Zotheculifida lirata		Foraminifera	Unknown	Sj3	grey marl	Tunisia	Bizerte Governorat			Sejnen		SE202006160312495	The Sejnen	9.359	37.066	RE202006160302848	Narjess Karoui-Yaakoub	2015	9.05	Integrated stratigraphy of the Ypresian–Lutetian transition in northern Tunisia: Correlation and paleoenvironmental reconstruction
Loxostomoides applinae		Foraminifera	Unknown	Sj3	grey marl	Tunisia	Bizerte Governorat			Sejnen		SE202006160312495	The Sejnen	9.359	37.066	RE202006160302848	Narjess Karoui-Yaakoub	2015	9.05	Integrated stratigraphy of the Ypresian–Lutetian transition in northern Tunisia: Correlation and paleoenvironmental reconstruction
Praebulimina ventricosa		Foraminifera	Unknown	Sj3	grey marl	Tunisia	Bizerte Governorat			Sejnen		SE202006160312495	The Sejnen	9.359	37.066	RE202006160302848	Narjess Karoui-Yaakoub	2015	9.05	Integrated stratigraphy of the Ypresian–Lutetian transition in northern Tunisia: Correlation and paleoenvironmental reconstruction
Gaudryina pyramidata		Foraminifera	Unknown	Sj3	grey marl	Tunisia	Bizerte Governorat			Sejnen		SE202006160312495	The Sejnen	9.359	37.066	RE202006160302848	Narjess Karoui-Yaakoub	2015	9.05	Integrated stratigraphy of the Ypresian–Lutetian transition in northern Tunisia: Correlation and paleoenvironmental reconstruction
Vaginulina midwayensis		Foraminifera	Unknown	Sj3	grey marl	Tunisia	Bizerte Governorat			Sejnen		SE202006160312495	The Sejnen	9.359	37.066	RE202006160302848	Narjess Karoui-Yaakoub	2015	9.05	Integrated stratigraphy of the Ypresian–Lutetian transition in northern Tunisia: Correlation and paleoenvironmental reconstruction
Pseudoglandulina manifesta		Foraminifera	Unknown	Sj3	grey marl	Tunisia	Bizerte Governorat			Sejnen		SE202006160312495	The Sejnen	9.359	37.066	RE202006160302848	Narjess Karoui-Yaakoub	2015	9.05	Integrated stratigraphy of the Ypresian–Lutetian transition in northern Tunisia: Correlation and paleoenvironmental reconstruction
Stilostomella midwayensis		Foraminifera	Unknown	Sj3	grey marl	Tunisia	Bizerte Governorat			Sejnen		SE202006160312495	The Sejnen	9.359	37.066	RE202006160302848	Narjess Karoui-Yaakoub	2015	9.05	Integrated stratigraphy of the Ypresian–Lutetian transition in northern Tunisia: Correlation and paleoenvironmental reconstruction
Bulimina midwayensis		Foraminifera	Unknown	Sj3	grey marl	Tunisia	Bizerte Governorat			Sejnen		SE202006160312495	The Sejnen	9.359	37.066	RE202006160302848	Narjess Karoui-Yaakoub	2015	9.05	Integrated stratigraphy of the Ypresian–Lutetian transition in northern Tunisia: Correlation and paleoenvironmental reconstruction
Bulimina incrassata		Foraminifera	Unknown	Sj3	grey marl	Tunisia	Bizerte Governorat			Sejnen		SE202006160312495	The Sejnen	9.359	37.066	RE202006160302848	Narjess Karoui-Yaakoub	2015	9.05	Integrated stratigraphy of the Ypresian–Lutetian transition in northern Tunisia: Correlation and paleoenvironmental reconstruction
Morozovella formosa		Foraminifera	Unknown	Sj4	grey marl	Tunisia	Bizerte Governorat			Sejnen		SE202006160312495	The Sejnen	9.359	37.066	RE202006160302848	Narjess Karoui-Yaakoub	2015	11.85	Integrated stratigraphy of the Ypresian–Lutetian transition in northern Tunisia: Correlation and paleoenvironmental reconstruction
Morozovella caucasica		Foraminifera	Unknown	Sj4	grey marl	Tunisia	Bizerte Governorat			Sejnen		SE202006160312495	The Sejnen	9.359	37.066	RE202006160302848	Narjess Karoui-Yaakoub	2015	11.85	Integrated stratigraphy of the Ypresian–Lutetian transition in northern Tunisia: Correlation and paleoenvironmental reconstruction
Chiloguembelina morsei		Foraminifera	Unknown	Sj4	grey marl	Tunisia	Bizerte Governorat			Sejnen		SE202006160312495	The Sejnen	9.359	37.066	RE202006160302848	Narjess Karoui-Yaakoub	2015	11.85	Integrated stratigraphy of the Ypresian–Lutetian transition in northern Tunisia: Correlation and paleoenvironmental reconstruction
Subbotina hardingae		Foraminifera	Unknown	Sj4	grey marl	Tunisia	Bizerte Governorat			Sejnen		SE202006160312495	The Sejnen	9.359	37.066	RE202006160302848	Narjess Karoui-Yaakoub	2015	11.85	Integrated stratigraphy of the Ypresian–Lutetian transition in northern Tunisia: Correlation and paleoenvironmental reconstruction
Acarinina soldadoensis		Foraminifera	Unknown	Sj4	grey marl	Tunisia	Bizerte Governorat			Sejnen		SE202006160312495	The Sejnen	9.359	37.066	RE202006160302848	Narjess Karoui-Yaakoub	2015	11.85	Integrated stratigraphy of the Ypresian–Lutetian transition in northern Tunisia: Correlation and paleoenvironmental reconstruction
Morozovella aragonensis		Foraminifera	Unknown	Sj4	grey marl	Tunisia	Bizerte Governorat			Sejnen		SE202006160312495	The Sejnen	9.359	37.066	RE202006160302848	Narjess Karoui-Yaakoub	2015	11.85	Integrated stratigraphy of the Ypresian–Lutetian transition in northern Tunisia: Correlation and paleoenvironmental reconstruction
Pseudohastigerina wilcoxensis		Foraminifera	Unknown	Sj4	grey marl	Tunisia	Bizerte Governorat			Sejnen		SE202006160312495	The Sejnen	9.359	37.066	RE202006160302848	Narjess Karoui-Yaakoub	2015	11.85	Integrated stratigraphy of the Ypresian–Lutetian transition in northern Tunisia: Correlation and paleoenvironmental reconstruction
Acarinina pentacamerata		Foraminifera	Unknown	Sj4	grey marl	Tunisia	Bizerte Governorat			Sejnen		SE202006160312495	The Sejnen	9.359	37.066	RE202006160302848	Narjess Karoui-Yaakoub	2015	11.85	Integrated stratigraphy of the Ypresian–Lutetian transition in northern Tunisia: Correlation and paleoenvironmental reconstruction
Subbotina eocaena		Foraminifera	Unknown	Sj4	grey marl	Tunisia	Bizerte Governorat			Sejnen		SE202006160312495	The Sejnen	9.359	37.066	RE202006160302848	Narjess Karoui-Yaakoub	2015	11.85	Integrated stratigraphy of the Ypresian–Lutetian transition in northern Tunisia: Correlation and paleoenvironmental reconstruction
Parasubbotina inaequispira		Foraminifera	Unknown	Sj4	grey marl	Tunisia	Bizerte Governorat			Sejnen		SE202006160312495	The Sejnen	9.359	37.066	RE202006160302848	Narjess Karoui-Yaakoub	2015	11.85	Integrated stratigraphy of the Ypresian–Lutetian transition in northern Tunisia: Correlation and paleoenvironmental reconstruction
Lagena sulcata		Foraminifera	Unknown	Sj4	grey marl	Tunisia	Bizerte Governorat			Sejnen		SE202006160312495	The Sejnen	9.359	37.066	RE202006160302848	Narjess Karoui-Yaakoub	2015	11.85	Integrated stratigraphy of the Ypresian–Lutetian transition in northern Tunisia: Correlation and paleoenvironmental reconstruction
Bulimina midwayensis		Foraminifera	Unknown	Sj4	grey marl	Tunisia	Bizerte Governorat			Sejnen		SE202006160312495	The Sejnen	9.359	37.066	RE202006160302848	Narjess Karoui-Yaakoub	2015	11.85	Integrated stratigraphy of the Ypresian–Lutetian transition in northern Tunisia: Correlation and paleoenvironmental reconstruction
Bulimina trigonalis		Foraminifera	Unknown	Sj4	grey marl	Tunisia	Bizerte Governorat			Sejnen		SE202006160312495	The Sejnen	9.359	37.066	RE202006160302848	Narjess Karoui-Yaakoub	2015	11.85	Integrated stratigraphy of the Ypresian–Lutetian transition in northern Tunisia: Correlation and paleoenvironmental reconstruction
Pullenia quinqueloba		Foraminifera	Unknown	Sj4	grey marl	Tunisia	Bizerte Governorat			Sejnen		SE202006160312495	The Sejnen	9.359	37.066	RE202006160302848	Narjess Karoui-Yaakoub	2015	11.85	Integrated stratigraphy of the Ypresian–Lutetian transition in northern Tunisia: Correlation and paleoenvironmental reconstruction
Bulimina quadrata		Foraminifera	Unknown	Sj4	grey marl	Tunisia	Bizerte Governorat			Sejnen		SE202006160312495	The Sejnen	9.359	37.066	RE202006160302848	Narjess Karoui-Yaakoub	2015	11.85	Integrated stratigraphy of the Ypresian–Lutetian transition in northern Tunisia: Correlation and paleoenvironmental reconstruction
Nodosaria macneili		Foraminifera	Unknown	Sj4	grey marl	Tunisia	Bizerte Governorat			Sejnen		SE202006160312495	The Sejnen	9.359	37.066	RE202006160302848	Narjess Karoui-Yaakoub	2015	11.85	Integrated stratigraphy of the Ypresian–Lutetian transition in northern Tunisia: Correlation and paleoenvironmental reconstruction
Oolina apiculata		Foraminifera	Unknown	Sj4	grey marl	Tunisia	Bizerte Governorat			Sejnen		SE202006160312495	The Sejnen	9.359	37.066	RE202006160302848	Narjess Karoui-Yaakoub	2015	11.85	Integrated stratigraphy of the Ypresian–Lutetian transition in northern Tunisia: Correlation and paleoenvironmental reconstruction
Gyroidinoides subangulatus		Foraminifera	Unknown	Sj4	grey marl	Tunisia	Bizerte Governorat			Sejnen		SE202006160312495	The Sejnen	9.359	37.066	RE202006160302848	Narjess Karoui-Yaakoub	2015	11.85	Integrated stratigraphy of the Ypresian–Lutetian transition in northern Tunisia: Correlation and paleoenvironmental reconstruction
Cibicidoides succedens		Foraminifera	Unknown	Sj4	grey marl	Tunisia	Bizerte Governorat			Sejnen		SE202006160312495	The Sejnen	9.359	37.066	RE202006160302848	Narjess Karoui-Yaakoub	2015	11.85	Integrated stratigraphy of the Ypresian–Lutetian transition in northern Tunisia: Correlation and paleoenvironmental reconstruction
Spiroplectammina dentata		Foraminifera	Unknown	Sj4	grey marl	Tunisia	Bizerte Governorat			Sejnen		SE202006160312495	The Sejnen	9.359	37.066	RE202006160302848	Narjess Karoui-Yaakoub	2015	11.85	Integrated stratigraphy of the Ypresian–Lutetian transition in northern Tunisia: Correlation and paleoenvironmental reconstruction
Nodosaria affinis		Foraminifera	Unknown	Sj4	grey marl	Tunisia	Bizerte Governorat			Sejnen		SE202006160312495	The Sejnen	9.359	37.066	RE202006160302848	Narjess Karoui-Yaakoub	2015	11.85	Integrated stratigraphy of the Ypresian–Lutetian transition in northern Tunisia: Correlation and paleoenvironmental reconstruction
Anomalinoides midwayensis		Foraminifera	Unknown	Sj4	grey marl	Tunisia	Bizerte Governorat			Sejnen		SE202006160312495	The Sejnen	9.359	37.066	RE202006160302848	Narjess Karoui-Yaakoub	2015	11.85	Integrated stratigraphy of the Ypresian–Lutetian transition in northern Tunisia: Correlation and paleoenvironmental reconstruction
Clavulinoides trilatera		Foraminifera	Unknown	Sj4	grey marl	Tunisia	Bizerte Governorat			Sejnen		SE202006160312495	The Sejnen	9.359	37.066	RE202006160302848	Narjess Karoui-Yaakoub	2015	11.85	Integrated stratigraphy of the Ypresian–Lutetian transition in northern Tunisia: Correlation and paleoenvironmental reconstruction
Cibicidoides alleni		Foraminifera	Unknown	Sj4	grey marl	Tunisia	Bizerte Governorat			Sejnen		SE202006160312495	The Sejnen	9.359	37.066	RE202006160302848	Narjess Karoui-Yaakoub	2015	11.85	Integrated stratigraphy of the Ypresian–Lutetian transition in northern Tunisia: Correlation and paleoenvironmental reconstruction
Lenticulina midwayensis		Foraminifera	Unknown	Sj4	grey marl	Tunisia	Bizerte Governorat			Sejnen		SE202006160312495	The Sejnen	9.359	37.066	RE202006160302848	Narjess Karoui-Yaakoub	2015	11.85	Integrated stratigraphy of the Ypresian–Lutetian transition in northern Tunisia: Correlation and paleoenvironmental reconstruction
Eponides plummerae		Foraminifera	Unknown	Sj4	grey marl	Tunisia	Bizerte Governorat			Sejnen		SE202006160312495	The Sejnen	9.359	37.066	RE202006160302848	Narjess Karoui-Yaakoub	2015	11.85	Integrated stratigraphy of the Ypresian–Lutetian transition in northern Tunisia: Correlation and paleoenvironmental reconstruction
Uvigerinella sp.		Foraminifera	Unknown	Sj4	grey marl	Tunisia	Bizerte Governorat			Sejnen		SE202006160312495	The Sejnen	9.359	37.066	RE202006160302848	Narjess Karoui-Yaakoub	2015	11.85	Integrated stratigraphy of the Ypresian–Lutetian transition in northern Tunisia: Correlation and paleoenvironmental reconstruction
Bathysiphon gerochi		Foraminifera	Unknown	Sj4	grey marl	Tunisia	Bizerte Governorat			Sejnen		SE202006160312495	The Sejnen	9.359	37.066	RE202006160302848	Narjess Karoui-Yaakoub	2015	11.85	Integrated stratigraphy of the Ypresian–Lutetian transition in northern Tunisia: Correlation and paleoenvironmental reconstruction
Anomalinoides acuta		Foraminifera	Unknown	Sj4	grey marl	Tunisia	Bizerte Governorat			Sejnen		SE202006160312495	The Sejnen	9.359	37.066	RE202006160302848	Narjess Karoui-Yaakoub	2015	11.85	Integrated stratigraphy of the Ypresian–Lutetian transition in northern Tunisia: Correlation and paleoenvironmental reconstruction
Dentalina colei		Foraminifera	Unknown	Sj4	grey marl	Tunisia	Bizerte Governorat			Sejnen		SE202006160312495	The Sejnen	9.359	37.066	RE202006160302848	Narjess Karoui-Yaakoub	2015	11.85	Integrated stratigraphy of the Ypresian–Lutetian transition in northern Tunisia: Correlation and paleoenvironmental reconstruction
Dentalina vertebralis		Foraminifera	Unknown	Sj4	grey marl	Tunisia	Bizerte Governorat			Sejnen		SE202006160312495	The Sejnen	9.359	37.066	RE202006160302848	Narjess Karoui-Yaakoub	2015	11.85	Integrated stratigraphy of the Ypresian–Lutetian transition in northern Tunisia: Correlation and paleoenvironmental reconstruction
Saracenaria triangularis		Foraminifera	Unknown	Sj4	grey marl	Tunisia	Bizerte Governorat			Sejnen		SE202006160312495	The Sejnen	9.359	37.066	RE202006160302848	Narjess Karoui-Yaakoub	2015	11.85	Integrated stratigraphy of the Ypresian–Lutetian transition in northern Tunisia: Correlation and paleoenvironmental reconstruction
Lagena gracillima		Foraminifera	Unknown	Sj4	grey marl	Tunisia	Bizerte Governorat			Sejnen		SE202006160312495	The Sejnen	9.359	37.066	RE202006160302848	Narjess Karoui-Yaakoub	2015	11.85	Integrated stratigraphy of the Ypresian–Lutetian transition in northern Tunisia: Correlation and paleoenvironmental reconstruction
Hormosina ovulum		Foraminifera	Unknown	Sj4	grey marl	Tunisia	Bizerte Governorat			Sejnen		SE202006160312495	The Sejnen	9.359	37.066	RE202006160302848	Narjess Karoui-Yaakoub	2015	11.85	Integrated stratigraphy of the Ypresian–Lutetian transition in northern Tunisia: Correlation and paleoenvironmental reconstruction
Zotheculifida lirata		Foraminifera	Unknown	Sj4	grey marl	Tunisia	Bizerte Governorat			Sejnen		SE202006160312495	The Sejnen	9.359	37.066	RE202006160302848	Narjess Karoui-Yaakoub	2015	11.85	Integrated stratigraphy of the Ypresian–Lutetian transition in northern Tunisia: Correlation and paleoenvironmental reconstruction
Loxostomoides applinae		Foraminifera	Unknown	Sj4	grey marl	Tunisia	Bizerte Governorat			Sejnen		SE202006160312495	The Sejnen	9.359	37.066	RE202006160302848	Narjess Karoui-Yaakoub	2015	11.85	Integrated stratigraphy of the Ypresian–Lutetian transition in northern Tunisia: Correlation and paleoenvironmental reconstruction
Praebulimina ventricosa		Foraminifera	Unknown	Sj4	grey marl	Tunisia	Bizerte Governorat			Sejnen		SE202006160312495	The Sejnen	9.359	37.066	RE202006160302848	Narjess Karoui-Yaakoub	2015	11.85	Integrated stratigraphy of the Ypresian–Lutetian transition in northern Tunisia: Correlation and paleoenvironmental reconstruction
Gaudryina pyramidata		Foraminifera	Unknown	Sj4	grey marl	Tunisia	Bizerte Governorat			Sejnen		SE202006160312495	The Sejnen	9.359	37.066	RE202006160302848	Narjess Karoui-Yaakoub	2015	11.85	Integrated stratigraphy of the Ypresian–Lutetian transition in northern Tunisia: Correlation and paleoenvironmental reconstruction
Vaginulina midwayensis		Foraminifera	Unknown	Sj4	grey marl	Tunisia	Bizerte Governorat			Sejnen		SE202006160312495	The Sejnen	9.359	37.066	RE202006160302848	Narjess Karoui-Yaakoub	2015	11.85	Integrated stratigraphy of the Ypresian–Lutetian transition in northern Tunisia: Correlation and paleoenvironmental reconstruction
Pseudoglandulina manifesta		Foraminifera	Unknown	Sj4	grey marl	Tunisia	Bizerte Governorat			Sejnen		SE202006160312495	The Sejnen	9.359	37.066	RE202006160302848	Narjess Karoui-Yaakoub	2015	11.85	Integrated stratigraphy of the Ypresian–Lutetian transition in northern Tunisia: Correlation and paleoenvironmental reconstruction
Stilostomella midwayensis		Foraminifera	Unknown	Sj4	grey marl	Tunisia	Bizerte Governorat			Sejnen		SE202006160312495	The Sejnen	9.359	37.066	RE202006160302848	Narjess Karoui-Yaakoub	2015	11.85	Integrated stratigraphy of the Ypresian–Lutetian transition in northern Tunisia: Correlation and paleoenvironmental reconstruction
Bulimina midwayensis		Foraminifera	Unknown	Sj4	grey marl	Tunisia	Bizerte Governorat			Sejnen		SE202006160312495	The Sejnen	9.359	37.066	RE202006160302848	Narjess Karoui-Yaakoub	2015	11.85	Integrated stratigraphy of the Ypresian–Lutetian transition in northern Tunisia: Correlation and paleoenvironmental reconstruction
Bulimina incrassata		Foraminifera	Unknown	Sj4	grey marl	Tunisia	Bizerte Governorat			Sejnen		SE202006160312495	The Sejnen	9.359	37.066	RE202006160302848	Narjess Karoui-Yaakoub	2015	11.85	Integrated stratigraphy of the Ypresian–Lutetian transition in northern Tunisia: Correlation and paleoenvironmental reconstruction
Morozovella caucasica		Foraminifera	Unknown	Sj5	grey marl	Tunisia	Bizerte Governorat			Sejnen		SE202006160312495	The Sejnen	9.359	37.066	RE202006160302848	Narjess Karoui-Yaakoub	2015	14.95	Integrated stratigraphy of the Ypresian–Lutetian transition in northern Tunisia: Correlation and paleoenvironmental reconstruction
Acarinina soldadoensis		Foraminifera	Unknown	Sj5	grey marl	Tunisia	Bizerte Governorat			Sejnen		SE202006160312495	The Sejnen	9.359	37.066	RE202006160302848	Narjess Karoui-Yaakoub	2015	14.95	Integrated stratigraphy of the Ypresian–Lutetian transition in northern Tunisia: Correlation and paleoenvironmental reconstruction
Morozovella aragonensis		Foraminifera	Unknown	Sj5	grey marl	Tunisia	Bizerte Governorat			Sejnen		SE202006160312495	The Sejnen	9.359	37.066	RE202006160302848	Narjess Karoui-Yaakoub	2015	14.95	Integrated stratigraphy of the Ypresian–Lutetian transition in northern Tunisia: Correlation and paleoenvironmental reconstruction
Pseudohastigerina wilcoxensis		Foraminifera	Unknown	Sj5	grey marl	Tunisia	Bizerte Governorat			Sejnen		SE202006160312495	The Sejnen	9.359	37.066	RE202006160302848	Narjess Karoui-Yaakoub	2015	14.95	Integrated stratigraphy of the Ypresian–Lutetian transition in northern Tunisia: Correlation and paleoenvironmental reconstruction
Acarinina pentacamerata		Foraminifera	Unknown	Sj5	grey marl	Tunisia	Bizerte Governorat			Sejnen		SE202006160312495	The Sejnen	9.359	37.066	RE202006160302848	Narjess Karoui-Yaakoub	2015	14.95	Integrated stratigraphy of the Ypresian–Lutetian transition in northern Tunisia: Correlation and paleoenvironmental reconstruction
Subbotina eocaena		Foraminifera	Unknown	Sj5	grey marl	Tunisia	Bizerte Governorat			Sejnen		SE202006160312495	The Sejnen	9.359	37.066	RE202006160302848	Narjess Karoui-Yaakoub	2015	14.95	Integrated stratigraphy of the Ypresian–Lutetian transition in northern Tunisia: Correlation and paleoenvironmental reconstruction
Parasubbotina inaequispira		Foraminifera	Unknown	Sj5	grey marl	Tunisia	Bizerte Governorat			Sejnen		SE202006160312495	The Sejnen	9.359	37.066	RE202006160302848	Narjess Karoui-Yaakoub	2015	14.95	Integrated stratigraphy of the Ypresian–Lutetian transition in northern Tunisia: Correlation and paleoenvironmental reconstruction
Acarinina aspensis		Foraminifera	Unknown	Sj5	grey marl	Tunisia	Bizerte Governorat			Sejnen		SE202006160312495	The Sejnen	9.359	37.066	RE202006160302848	Narjess Karoui-Yaakoub	2015	14.95	Integrated stratigraphy of the Ypresian–Lutetian transition in northern Tunisia: Correlation and paleoenvironmental reconstruction
Acarinina interposita		Foraminifera	Unknown	Sj5	grey marl	Tunisia	Bizerte Governorat			Sejnen		SE202006160312495	The Sejnen	9.359	37.066	RE202006160302848	Narjess Karoui-Yaakoub	2015	14.95	Integrated stratigraphy of the Ypresian–Lutetian transition in northern Tunisia: Correlation and paleoenvironmental reconstruction
Acarinina mcgowrani		Foraminifera	Unknown	Sj5	grey marl	Tunisia	Bizerte Governorat			Sejnen		SE202006160312495	The Sejnen	9.359	37.066	RE202006160302848	Narjess Karoui-Yaakoub	2015	14.95	Integrated stratigraphy of the Ypresian–Lutetian transition in northern Tunisia: Correlation and paleoenvironmental reconstruction
Morozovella crater		Foraminifera	Unknown	Sj5	grey marl	Tunisia	Bizerte Governorat			Sejnen		SE202006160312495	The Sejnen	9.359	37.066	RE202006160302848	Narjess Karoui-Yaakoub	2015	14.95	Integrated stratigraphy of the Ypresian–Lutetian transition in northern Tunisia: Correlation and paleoenvironmental reconstruction
Parasubbotina griffinae		Foraminifera	Unknown	Sj5	grey marl	Tunisia	Bizerte Governorat			Sejnen		SE202006160312495	The Sejnen	9.359	37.066	RE202006160302848	Narjess Karoui-Yaakoub	2015	14.95	Integrated stratigraphy of the Ypresian–Lutetian transition in northern Tunisia: Correlation and paleoenvironmental reconstruction
Subbotina senni		Foraminifera	Unknown	Sj5	grey marl	Tunisia	Bizerte Governorat			Sejnen		SE202006160312495	The Sejnen	9.359	37.066	RE202006160302848	Narjess Karoui-Yaakoub	2015	14.95	Integrated stratigraphy of the Ypresian–Lutetian transition in northern Tunisia: Correlation and paleoenvironmental reconstruction
Turborotalia frontosa		Foraminifera	Unknown	Sj5	grey marl	Tunisia	Bizerte Governorat			Sejnen		SE202006160312495	The Sejnen	9.359	37.066	RE202006160302848	Narjess Karoui-Yaakoub	2015	14.95	Integrated stratigraphy of the Ypresian–Lutetian transition in northern Tunisia: Correlation and paleoenvironmental reconstruction
Subbotina linaperta		Foraminifera	Unknown	Sj5	grey marl	Tunisia	Bizerte Governorat			Sejnen		SE202006160312495	The Sejnen	9.359	37.066	RE202006160302848	Narjess Karoui-Yaakoub	2015	14.95	Integrated stratigraphy of the Ypresian–Lutetian transition in northern Tunisia: Correlation and paleoenvironmental reconstruction
Pseudoglobigerinella bolivariana		Foraminifera	Unknown	Sj5	grey marl	Tunisia	Bizerte Governorat			Sejnen		SE202006160312495	The Sejnen	9.359	37.066	RE202006160302848	Narjess Karoui-Yaakoub	2015	14.95	Integrated stratigraphy of the Ypresian–Lutetian transition in northern Tunisia: Correlation and paleoenvironmental reconstruction
Acarinina bullbrooki		Foraminifera	Unknown	Sj5	grey marl	Tunisia	Bizerte Governorat			Sejnen		SE202006160312495	The Sejnen	9.359	37.066	RE202006160302848	Narjess Karoui-Yaakoub	2015	14.95	Integrated stratigraphy of the Ypresian–Lutetian transition in northern Tunisia: Correlation and paleoenvironmental reconstruction
Subbotina hagni		Foraminifera	Unknown	Sj5	grey marl	Tunisia	Bizerte Governorat			Sejnen		SE202006160312495	The Sejnen	9.359	37.066	RE202006160302848	Narjess Karoui-Yaakoub	2015	14.95	Integrated stratigraphy of the Ypresian–Lutetian transition in northern Tunisia: Correlation and paleoenvironmental reconstruction
Pseudohastigerina micra		Foraminifera	Unknown	Sj5	grey marl	Tunisia	Bizerte Governorat			Sejnen		SE202006160312495	The Sejnen	9.359	37.066	RE202006160302848	Narjess Karoui-Yaakoub	2015	14.95	Integrated stratigraphy of the Ypresian–Lutetian transition in northern Tunisia: Correlation and paleoenvironmental reconstruction
Morozovella gorrondatxensis		Foraminifera	Unknown	Sj5	grey marl	Tunisia	Bizerte Governorat			Sejnen		SE202006160312495	The Sejnen	9.359	37.066	RE202006160302848	Narjess Karoui-Yaakoub	2015	14.95	Integrated stratigraphy of the Ypresian–Lutetian transition in northern Tunisia: Correlation and paleoenvironmental reconstruction
Bulimina trigonalis		Foraminifera	Unknown	Sj5	grey marl	Tunisia	Bizerte Governorat			Sejnen		SE202006160312495	The Sejnen	9.359	37.066	RE202006160302848	Narjess Karoui-Yaakoub	2015	14.95	Integrated stratigraphy of the Ypresian–Lutetian transition in northern Tunisia: Correlation and paleoenvironmental reconstruction
Pullenia quinqueloba		Foraminifera	Unknown	Sj5	grey marl	Tunisia	Bizerte Governorat			Sejnen		SE202006160312495	The Sejnen	9.359	37.066	RE202006160302848	Narjess Karoui-Yaakoub	2015	14.95	Integrated stratigraphy of the Ypresian–Lutetian transition in northern Tunisia: Correlation and paleoenvironmental reconstruction
Bulimina quadrata		Foraminifera	Unknown	Sj5	grey marl	Tunisia	Bizerte Governorat			Sejnen		SE202006160312495	The Sejnen	9.359	37.066	RE202006160302848	Narjess Karoui-Yaakoub	2015	14.95	Integrated stratigraphy of the Ypresian–Lutetian transition in northern Tunisia: Correlation and paleoenvironmental reconstruction
Nodosaria macneili		Foraminifera	Unknown	Sj5	grey marl	Tunisia	Bizerte Governorat			Sejnen		SE202006160312495	The Sejnen	9.359	37.066	RE202006160302848	Narjess Karoui-Yaakoub	2015	14.95	Integrated stratigraphy of the Ypresian–Lutetian transition in northern Tunisia: Correlation and paleoenvironmental reconstruction
Oolina apiculata		Foraminifera	Unknown	Sj5	grey marl	Tunisia	Bizerte Governorat			Sejnen		SE202006160312495	The Sejnen	9.359	37.066	RE202006160302848	Narjess Karoui-Yaakoub	2015	14.95	Integrated stratigraphy of the Ypresian–Lutetian transition in northern Tunisia: Correlation and paleoenvironmental reconstruction
Gyroidinoides subangulatus		Foraminifera	Unknown	Sj5	grey marl	Tunisia	Bizerte Governorat			Sejnen		SE202006160312495	The Sejnen	9.359	37.066	RE202006160302848	Narjess Karoui-Yaakoub	2015	14.95	Integrated stratigraphy of the Ypresian–Lutetian transition in northern Tunisia: Correlation and paleoenvironmental reconstruction
Cibicidoides succedens		Foraminifera	Unknown	Sj5	grey marl	Tunisia	Bizerte Governorat			Sejnen		SE202006160312495	The Sejnen	9.359	37.066	RE202006160302848	Narjess Karoui-Yaakoub	2015	14.95	Integrated stratigraphy of the Ypresian–Lutetian transition in northern Tunisia: Correlation and paleoenvironmental reconstruction
Anomalinoides midwayensis		Foraminifera	Unknown	Sj5	grey marl	Tunisia	Bizerte Governorat			Sejnen		SE202006160312495	The Sejnen	9.359	37.066	RE202006160302848	Narjess Karoui-Yaakoub	2015	14.95	Integrated stratigraphy of the Ypresian–Lutetian transition in northern Tunisia: Correlation and paleoenvironmental reconstruction
Clavulinoides trilatera		Foraminifera	Unknown	Sj5	grey marl	Tunisia	Bizerte Governorat			Sejnen		SE202006160312495	The Sejnen	9.359	37.066	RE202006160302848	Narjess Karoui-Yaakoub	2015	14.95	Integrated stratigraphy of the Ypresian–Lutetian transition in northern Tunisia: Correlation and paleoenvironmental reconstruction
Cibicidoides alleni		Foraminifera	Unknown	Sj5	grey marl	Tunisia	Bizerte Governorat			Sejnen		SE202006160312495	The Sejnen	9.359	37.066	RE202006160302848	Narjess Karoui-Yaakoub	2015	14.95	Integrated stratigraphy of the Ypresian–Lutetian transition in northern Tunisia: Correlation and paleoenvironmental reconstruction
Lenticulina midwayensis		Foraminifera	Unknown	Sj5	grey marl	Tunisia	Bizerte Governorat			Sejnen		SE202006160312495	The Sejnen	9.359	37.066	RE202006160302848	Narjess Karoui-Yaakoub	2015	14.95	Integrated stratigraphy of the Ypresian–Lutetian transition in northern Tunisia: Correlation and paleoenvironmental reconstruction
Eponides plummerae		Foraminifera	Unknown	Sj5	grey marl	Tunisia	Bizerte Governorat			Sejnen		SE202006160312495	The Sejnen	9.359	37.066	RE202006160302848	Narjess Karoui-Yaakoub	2015	14.95	Integrated stratigraphy of the Ypresian–Lutetian transition in northern Tunisia: Correlation and paleoenvironmental reconstruction
Uvigerinella sp.		Foraminifera	Unknown	Sj5	grey marl	Tunisia	Bizerte Governorat			Sejnen		SE202006160312495	The Sejnen	9.359	37.066	RE202006160302848	Narjess Karoui-Yaakoub	2015	14.95	Integrated stratigraphy of the Ypresian–Lutetian transition in northern Tunisia: Correlation and paleoenvironmental reconstruction
Anomalinoides acuta		Foraminifera	Unknown	Sj5	grey marl	Tunisia	Bizerte Governorat			Sejnen		SE202006160312495	The Sejnen	9.359	37.066	RE202006160302848	Narjess Karoui-Yaakoub	2015	14.95	Integrated stratigraphy of the Ypresian–Lutetian transition in northern Tunisia: Correlation and paleoenvironmental reconstruction
Dentalina colei		Foraminifera	Unknown	Sj5	grey marl	Tunisia	Bizerte Governorat			Sejnen		SE202006160312495	The Sejnen	9.359	37.066	RE202006160302848	Narjess Karoui-Yaakoub	2015	14.95	Integrated stratigraphy of the Ypresian–Lutetian transition in northern Tunisia: Correlation and paleoenvironmental reconstruction
Dentalina vertebralis		Foraminifera	Unknown	Sj5	grey marl	Tunisia	Bizerte Governorat			Sejnen		SE202006160312495	The Sejnen	9.359	37.066	RE202006160302848	Narjess Karoui-Yaakoub	2015	14.95	Integrated stratigraphy of the Ypresian–Lutetian transition in northern Tunisia: Correlation and paleoenvironmental reconstruction
Hormosina ovulum		Foraminifera	Unknown	Sj5	grey marl	Tunisia	Bizerte Governorat			Sejnen		SE202006160312495	The Sejnen	9.359	37.066	RE202006160302848	Narjess Karoui-Yaakoub	2015	14.95	Integrated stratigraphy of the Ypresian–Lutetian transition in northern Tunisia: Correlation and paleoenvironmental reconstruction
Zotheculifida lirata		Foraminifera	Unknown	Sj5	grey marl	Tunisia	Bizerte Governorat			Sejnen		SE202006160312495	The Sejnen	9.359	37.066	RE202006160302848	Narjess Karoui-Yaakoub	2015	14.95	Integrated stratigraphy of the Ypresian–Lutetian transition in northern Tunisia: Correlation and paleoenvironmental reconstruction
Loxostomoides applinae		Foraminifera	Unknown	Sj5	grey marl	Tunisia	Bizerte Governorat			Sejnen		SE202006160312495	The Sejnen	9.359	37.066	RE202006160302848	Narjess Karoui-Yaakoub	2015	14.95	Integrated stratigraphy of the Ypresian–Lutetian transition in northern Tunisia: Correlation and paleoenvironmental reconstruction
Praebulimina ventricosa		Foraminifera	Unknown	Sj5	grey marl	Tunisia	Bizerte Governorat			Sejnen		SE202006160312495	The Sejnen	9.359	37.066	RE202006160302848	Narjess Karoui-Yaakoub	2015	14.95	Integrated stratigraphy of the Ypresian–Lutetian transition in northern Tunisia: Correlation and paleoenvironmental reconstruction
Pseudoglandulina manifesta		Foraminifera	Unknown	Sj5	grey marl	Tunisia	Bizerte Governorat			Sejnen		SE202006160312495	The Sejnen	9.359	37.066	RE202006160302848	Narjess Karoui-Yaakoub	2015	14.95	Integrated stratigraphy of the Ypresian–Lutetian transition in northern Tunisia: Correlation and paleoenvironmental reconstruction
Bulimina midwayensis		Foraminifera	Unknown	Sj5	grey marl	Tunisia	Bizerte Governorat			Sejnen		SE202006160312495	The Sejnen	9.359	37.066	RE202006160302848	Narjess Karoui-Yaakoub	2015	14.95	Integrated stratigraphy of the Ypresian–Lutetian transition in northern Tunisia: Correlation and paleoenvironmental reconstruction
Bulimina incrassata		Foraminifera	Unknown	Sj5	grey marl	Tunisia	Bizerte Governorat			Sejnen		SE202006160312495	The Sejnen	9.359	37.066	RE202006160302848	Narjess Karoui-Yaakoub	2015	14.95	Integrated stratigraphy of the Ypresian–Lutetian transition in northern Tunisia: Correlation and paleoenvironmental reconstruction
Bulimina laevis		Foraminifera	Unknown	Sj5	grey marl	Tunisia	Bizerte Governorat			Sejnen		SE202006160312495	The Sejnen	9.359	37.066	RE202006160302848	Narjess Karoui-Yaakoub	2015	14.95	Integrated stratigraphy of the Ypresian–Lutetian transition in northern Tunisia: Correlation and paleoenvironmental reconstruction
Anomalinoides plummerae		Foraminifera	Unknown	Sj5	grey marl	Tunisia	Bizerte Governorat			Sejnen		SE202006160312495	The Sejnen	9.359	37.066	RE202006160302848	Narjess Karoui-Yaakoub	2015	14.95	Integrated stratigraphy of the Ypresian–Lutetian transition in northern Tunisia: Correlation and paleoenvironmental reconstruction
Alabamina midwayensis		Foraminifera	Unknown	Sj5	grey marl	Tunisia	Bizerte Governorat			Sejnen		SE202006160312495	The Sejnen	9.359	37.066	RE202006160302848	Narjess Karoui-Yaakoub	2015	14.95	Integrated stratigraphy of the Ypresian–Lutetian transition in northern Tunisia: Correlation and paleoenvironmental reconstruction
Subreophax guttifer		Foraminifera	Unknown	Sj5	grey marl	Tunisia	Bizerte Governorat			Sejnen		SE202006160312495	The Sejnen	9.359	37.066	RE202006160302848	Narjess Karoui-Yaakoub	2015	14.95	Integrated stratigraphy of the Ypresian–Lutetian transition in northern Tunisia: Correlation and paleoenvironmental reconstruction
Osangularia plummerae		Foraminifera	Unknown	Sj5	grey marl	Tunisia	Bizerte Governorat			Sejnen		SE202006160312495	The Sejnen	9.359	37.066	RE202006160302848	Narjess Karoui-Yaakoub	2015	14.95	Integrated stratigraphy of the Ypresian–Lutetian transition in northern Tunisia: Correlation and paleoenvironmental reconstruction
Anomalinoides welleri		Foraminifera	Unknown	Sj5	grey marl	Tunisia	Bizerte Governorat			Sejnen		SE202006160312495	The Sejnen	9.359	37.066	RE202006160302848	Narjess Karoui-Yaakoub	2015	14.95	Integrated stratigraphy of the Ypresian–Lutetian transition in northern Tunisia: Correlation and paleoenvironmental reconstruction
Bulimina cushmani		Foraminifera	Unknown	Sj5	grey marl	Tunisia	Bizerte Governorat			Sejnen		SE202006160312495	The Sejnen	9.359	37.066	RE202006160302848	Narjess Karoui-Yaakoub	2015	14.95	Integrated stratigraphy of the Ypresian–Lutetian transition in northern Tunisia: Correlation and paleoenvironmental reconstruction
Subreophax pseudoscalaria		Foraminifera	Unknown	Sj5	grey marl	Tunisia	Bizerte Governorat			Sejnen		SE202006160312495	The Sejnen	9.359	37.066	RE202006160302848	Narjess Karoui-Yaakoub	2015	14.95	Integrated stratigraphy of the Ypresian–Lutetian transition in northern Tunisia: Correlation and paleoenvironmental reconstruction
Coleites reticulosus		Foraminifera	Unknown	Sj5	grey marl	Tunisia	Bizerte Governorat			Sejnen		SE202006160312495	The Sejnen	9.359	37.066	RE202006160302848	Narjess Karoui-Yaakoub	2015	14.95	Integrated stratigraphy of the Ypresian–Lutetian transition in northern Tunisia: Correlation and paleoenvironmental reconstruction
Nuttalides truempyi		Foraminifera	Unknown	Sj5	grey marl	Tunisia	Bizerte Governorat			Sejnen		SE202006160312495	The Sejnen	9.359	37.066	RE202006160302848	Narjess Karoui-Yaakoub	2015	14.95	Integrated stratigraphy of the Ypresian–Lutetian transition in northern Tunisia: Correlation and paleoenvironmental reconstruction
Haplophragmoides excavatus		Foraminifera	Unknown	Sj5	grey marl	Tunisia	Bizerte Governorat			Sejnen		SE202006160312495	The Sejnen	9.359	37.066	RE202006160302848	Narjess Karoui-Yaakoub	2015	14.95	Integrated stratigraphy of the Ypresian–Lutetian transition in northern Tunisia: Correlation and paleoenvironmental reconstruction
Fursenkoina sp.		Foraminifera	Unknown	Sj5	grey marl	Tunisia	Bizerte Governorat			Sejnen		SE202006160312495	The Sejnen	9.359	37.066	RE202006160302848	Narjess Karoui-Yaakoub	2015	14.95	Integrated stratigraphy of the Ypresian–Lutetian transition in northern Tunisia: Correlation and paleoenvironmental reconstruction
Gaudryina inflata		Foraminifera	Unknown	Sj5	grey marl	Tunisia	Bizerte Governorat			Sejnen		SE202006160312495	The Sejnen	9.359	37.066	RE202006160302848	Narjess Karoui-Yaakoub	2015	14.95	Integrated stratigraphy of the Ypresian–Lutetian transition in northern Tunisia: Correlation and paleoenvironmental reconstruction
Uvigerina sp.		Foraminifera	Unknown	Sj5	grey marl	Tunisia	Bizerte Governorat			Sejnen		SE202006160312495	The Sejnen	9.359	37.066	RE202006160302848	Narjess Karoui-Yaakoub	2015	14.95	Integrated stratigraphy of the Ypresian–Lutetian transition in northern Tunisia: Correlation and paleoenvironmental reconstruction
Stilostomella plummerae		Foraminifera	Unknown	Sj5	grey marl	Tunisia	Bizerte Governorat			Sejnen		SE202006160312495	The Sejnen	9.359	37.066	RE202006160302848	Narjess Karoui-Yaakoub	2015	14.95	Integrated stratigraphy of the Ypresian–Lutetian transition in northern Tunisia: Correlation and paleoenvironmental reconstruction
Vaginolinopsis longiformis		Foraminifera	Unknown	Sj5	grey marl	Tunisia	Bizerte Governorat			Sejnen		SE202006160312495	The Sejnen	9.359	37.066	RE202006160302848	Narjess Karoui-Yaakoub	2015	14.95	Integrated stratigraphy of the Ypresian–Lutetian transition in northern Tunisia: Correlation and paleoenvironmental reconstruction
Alabamina midwayensis		Foraminifera	Unknown	Sj5	grey marl	Tunisia	Bizerte Governorat			Sejnen		SE202006160312495	The Sejnen	9.359	37.066	RE202006160302848	Narjess Karoui-Yaakoub	2015	14.95	Integrated stratigraphy of the Ypresian–Lutetian transition in northern Tunisia: Correlation and paleoenvironmental reconstruction
Subreophax guttifer		Foraminifera	Unknown	Sj5	grey marl	Tunisia	Bizerte Governorat			Sejnen		SE202006160312495	The Sejnen	9.359	37.066	RE202006160302848	Narjess Karoui-Yaakoub	2015	14.95	Integrated stratigraphy of the Ypresian–Lutetian transition in northern Tunisia: Correlation and paleoenvironmental reconstruction
Subbotina hardingae		Foraminifera	Unknown	Sj6	grey marl	Tunisia	Bizerte Governorat			Sejnen		SE202006160312495	The Sejnen	9.359	37.066	RE202006160302848	Narjess Karoui-Yaakoub	2015	18.95	Integrated stratigraphy of the Ypresian–Lutetian transition in northern Tunisia: Correlation and paleoenvironmental reconstruction
Morozovella aragonensis		Foraminifera	Unknown	Sj6	grey marl	Tunisia	Bizerte Governorat			Sejnen		SE202006160312495	The Sejnen	9.359	37.066	RE202006160302848	Narjess Karoui-Yaakoub	2015	18.95	Integrated stratigraphy of the Ypresian–Lutetian transition in northern Tunisia: Correlation and paleoenvironmental reconstruction
Morozovella aragonensis		Foraminifera	Unknown	Sj6	grey marl	Tunisia	Bizerte Governorat			Sejnen		SE202006160312495	The Sejnen	9.359	37.066	RE202006160302848	Narjess Karoui-Yaakoub	2015	18.95	Integrated stratigraphy of the Ypresian–Lutetian transition in northern Tunisia: Correlation and paleoenvironmental reconstruction
Pseudohastigerina wilcoxensis		Foraminifera	Unknown	Sj6	grey marl	Tunisia	Bizerte Governorat			Sejnen		SE202006160312495	The Sejnen	9.359	37.066	RE202006160302848	Narjess Karoui-Yaakoub	2015	18.95	Integrated stratigraphy of the Ypresian–Lutetian transition in northern Tunisia: Correlation and paleoenvironmental reconstruction
Acarinina pentacamerata		Foraminifera	Unknown	Sj6	grey marl	Tunisia	Bizerte Governorat			Sejnen		SE202006160312495	The Sejnen	9.359	37.066	RE202006160302848	Narjess Karoui-Yaakoub	2015	18.95	Integrated stratigraphy of the Ypresian–Lutetian transition in northern Tunisia: Correlation and paleoenvironmental reconstruction
Subbotina eocaena		Foraminifera	Unknown	Sj6	grey marl	Tunisia	Bizerte Governorat			Sejnen		SE202006160312495	The Sejnen	9.359	37.066	RE202006160302848	Narjess Karoui-Yaakoub	2015	18.95	Integrated stratigraphy of the Ypresian–Lutetian transition in northern Tunisia: Correlation and paleoenvironmental reconstruction
Parasubbotina inaequispira		Foraminifera	Unknown	Sj6	grey marl	Tunisia	Bizerte Governorat			Sejnen		SE202006160312495	The Sejnen	9.359	37.066	RE202006160302848	Narjess Karoui-Yaakoub	2015	18.95	Integrated stratigraphy of the Ypresian–Lutetian transition in northern Tunisia: Correlation and paleoenvironmental reconstruction
Acarinina mcgowrani		Foraminifera	Unknown	Sj6	grey marl	Tunisia	Bizerte Governorat			Sejnen		SE202006160312495	The Sejnen	9.359	37.066	RE202006160302848	Narjess Karoui-Yaakoub	2015	18.95	Integrated stratigraphy of the Ypresian–Lutetian transition in northern Tunisia: Correlation and paleoenvironmental reconstruction
Morozovella crater		Foraminifera	Unknown	Sj6	grey marl	Tunisia	Bizerte Governorat			Sejnen		SE202006160312495	The Sejnen	9.359	37.066	RE202006160302848	Narjess Karoui-Yaakoub	2015	18.95	Integrated stratigraphy of the Ypresian–Lutetian transition in northern Tunisia: Correlation and paleoenvironmental reconstruction
Parasubbotina griffinae		Foraminifera	Unknown	Sj6	grey marl	Tunisia	Bizerte Governorat			Sejnen		SE202006160312495	The Sejnen	9.359	37.066	RE202006160302848	Narjess Karoui-Yaakoub	2015	18.95	Integrated stratigraphy of the Ypresian–Lutetian transition in northern Tunisia: Correlation and paleoenvironmental reconstruction
Subbotina senni		Foraminifera	Unknown	Sj6	grey marl	Tunisia	Bizerte Governorat			Sejnen		SE202006160312495	The Sejnen	9.359	37.066	RE202006160302848	Narjess Karoui-Yaakoub	2015	18.95	Integrated stratigraphy of the Ypresian–Lutetian transition in northern Tunisia: Correlation and paleoenvironmental reconstruction
Turborotalia frontosa		Foraminifera	Unknown	Sj6	grey marl	Tunisia	Bizerte Governorat			Sejnen		SE202006160312495	The Sejnen	9.359	37.066	RE202006160302848	Narjess Karoui-Yaakoub	2015	18.95	Integrated stratigraphy of the Ypresian–Lutetian transition in northern Tunisia: Correlation and paleoenvironmental reconstruction
[truncated: 66,956 more rows]
