# Supplementary material for: Complex marine ecological response during the Eocene-Oligocene revealed by global foraminiferal record
Source: Nat Commun. 2026 Mar 14;17:3954. doi: 10.1038/s41467-026-70541-w (PMC13133226; doi:10.1038/s41467-026-70541-w)
Supplement: Supplementary file 4 — Supplementary Data 2 [file 41467_2026_70541_MOESM4_ESM.xlsx]

## Sheet: Sheet1
Section_name	Section ID in OneStratigraphy	Enterer	Date of entry	Data source	Paleoenvironment	First author	Publish year	Reference
Soğukpınar	SE202105210818127	Xiaofang Teng	2021-05-21 16:18:13	outcrop	shallow marine	Uğraş Işik	2011	Integrated Oligocene−Lower Miocene Larger and Planktonic Foraminiferal Biostratigraphy of the Kahramanmaraş Basin (Southern Anatolia, Turkey)
Site 563 Kenneth G. Miller and Miriam E. Katz 1987	SE202103100233313	Xiaofang Teng	2021-03-10 10:33:11	DSDP	deep marine	Kenneth G. Miller	1987	Oligocene to Miocene benthic foraminiferal and abyssal circulation changes in the North Atlantic
Torre Cardela	SE202101040623426	Wei Wu	2021-01-04 14:23:47	outcrop	shallow marine	Eustoquio Molina	1993	The Eocene-Oligocene planktic foraminiferal transition: extinctions, impacts and hiatuses
Qeren Sartaba	SE202106170835427	Xiaofang Teng	2021-06-17 16:35:51	outcrop	deep neritic, subphotic shelf	A. Honigstein	1991	Ostracods and foraminifera from the Early-Middle Eocene of Qeren Sartaba, Jordan Valley
Site 253 Keller 1982	SE202011050145095	Xuan Li	2020-11-05 09:45:41	DSDP	deep marine	Gerta Keller	1982	Biochronology and paleoclimatic implications of Middle Eocene to Oligocene planktic foraminiferal faunas
Wadi Al Rahib	SE202107270308541	Xiaohong Zhou	2021-07-27 11:08:36	outcrop	Shallow-deep marine	Mostafa M. Imam	1999	Lithostratigraphy and planktonic foraminiferal biostratigraphy of the Late Eocene-Middle Miocene sequence in the area between Wadi Al Zeitun and Wadi Al Rahib, Al Bardia area, northeast Libya
MüF (Mürefte) A	SE202103250255152	Xiaohong Zhou	2021-03-25 10:55:48	outcrop	shelf environment	Ercan Özcan	2010	Stratigraphy and Larger Foraminifera of the Eocene Shallow-marine and Olistostromal Units of the Southern Part of the Thrace Basin, NW Turkey
Hole 1090E Galeotti 2002	SE202106290208327	Xuan Li	2021-06-29 10:08:35	ODP	deep marine	Simone Galeotti	2002	Middle Eocene-Early Pliocene Subantarctic planktic foraminiferal biostratigraphy of Site 1090, Agulhas Ridge
Gliwice 24	SE202106240253781	Xiaohong Zhou	2021-06-24 10:53:33	continent drill core	deep marine	Erica Bicchi	2003	Palaeoclimatic interpretation based on Middle Miocene planktonic Foraminifera: the Silesia Basin (Paratethys) and Monferrato (Tethys) records
Jabal Qatar	SE202107220531911	Wei Wu	2021-07-22 13:31:57	outcrop	inner shelf	Mohamed Boukhary	2005	Upper Eocene larger foraminifera from the Dammam Formation in the border region of United Arab Emirates and Oman
GiZ (Gizliliman) A	SE202103260644845	Xiaohong Zhou	2021-03-26 14:44:57	outcrop	shallow marine	Ercan Özcan	2010	Stratigraphy and Larger Foraminifera of the Eocene Shallow-marine and Olistostromal Units of the Southern Part of the Thrace Basin, NW Turkey
Site 219 Keller 1992	SE202010220823069	Xuan Li	2020-10-22 16:23:11	DSDP	deep marine	Gerta Keller	1992	Eocene-Oligocene Faunal Turnover in Planktic Foraminifera, and Antarctic Glaciation
Altdorf	SE202106280521565	Xiaohong Zhou	2021-06-28 13:21:30	continent drill core	shallow marine	Martina Pippèrr	2010	Foraminifera from the borehole Altdorf (SE Germany): Proxies for Ottnangian (early Miocene) palaeoenvironments of the Central Paratethys
Ma'ayh Pass	SE202106080705880	Wei Wu	2021-06-08 15:05:05	outcrop	deep marine	Andrew Racey	1995	Lithostratigraphy and larger foraminiferal (nummulitid) biostratigraphy of the Tertiary of northern Oman
Agost	SE202107070706588	Xiaofang Teng	2021-07-07 15:06:38	outcrop	outer part of carbonate platforms	Juan C. Larrasoaña	2008	Integrated magnetobiochronology of the Early/Middle Eocene transition at Agost (Spain): Implications for defining the Ypresian/Lutetian boundary stratotype
Site 909 Lisa E. Osterman and Dorothee Spiegler 1996	SE202104270630629	Xiaofang Teng	2021-04-27 14:30:03	ODP	deep marine	Lisa E. Osterman	1996	Agglutinated Benthic Foraminiferal Biostratigraphy of Sites 909 and 913, Northern North Atlantic
Site 763 Hayward 2010	SE202011250143954	Xuan Li	2020-11-25 09:43:36	ODP	bathyal and abyssal	Bruce W. Hayward	2010	Cenozoic Record of Elongate, Cylindrical Deep-Sea Benthic Foraminifera in the Indian Ocean (Odp Sites 722, 738, 744, 758, and 763)
Site 549 Snyder 1984	SE202012010808657	Wei Wu	2020-12-01 16:08:16	DSDP	deep marine	Scott W. Snyder	1984	Eocene-Oligocene boundary: Biostratigraphic recognition and graduai paleoceanographic change at DSDIP Site 549
Site 985 Kaminski Austin 1999	SE202103190710798	Xiaohong Zhou	2021-03-19 15:10:09	ODP	deep marine	Michael A. Kaminski	1999	11. Oligocene Deep-Water Agglutinated Foraminifers at Site 985, Norwegian Basin, Southern Norwegian Sea
Sopela–Galea	SE202107130612489	Xiaofang Teng	2021-07-13 14:12:17	outcrop	deep marine	Aitor Payros	2006	Covarying sedimentary and biotic fluctuations in Lower–Middle Eocene Pyrenean deep-sea deposits: Palaeoenvironmental implications
Site 841 Nishi 1994	SE202101110809798	Xuan Li	2021-01-11 16:09:56	ODP	abyssal	Hiroshi Nishi	1994	Eocene-Oligocene Subtropical Planktonic Foraminifers at Site 841
Fuente Caldera	SE202010130558941	Wei Wu	2020-10-13 13:58:31	outcrop	bathyal	Eustoquio Molina	2006	Foraminiferal turnover across the Eocene–Oligocene transition at Fuente Caldera, southern Spain: No cause–effect relationship between meteorite impacts and extinctions
Darzila-Ghafor, Ahmad, 2021	SE202107240210309	Xuan Li	2021-07-24 10:10:46	outcrop	shallow marine	Imad M. Ghafor	2021	Stratigraphy of the Oligocene-Early Miocene successions, Sangaw area, Kurdistan Region, NE- Iraq
Naiqiong	SE202005060532735	Qin Chen	2020-05-06 13:32:31	outcrop	neritic	Marcelle K. BouDagher-Fadel	2015	Late Cretaceous to early Paleogene foraminiferal biozones in the Tibetan Himalayas, and a pan-Tethyan foraminiferal correlation scheme
Yasuj	SE202104250302270	Xiaohong Zhou	2021-04-25 11:02:18	outcrop	Shallow-deep marine	Sara Hakimzadeh	2008	Late Oligocene-early Miocene benthic foraminifera and biostratigraphy of the Asmari Formation, south Yasuj, north-central Zagros basin, Iran
C. Vastan Mine	SE202106190741105	Xiaofang Teng	2021-06-19 15:41:56	outcrop	shallow marine	Sonal Khanolkar	2015	Ecological Response of Shallow-Marine Foraminifera to Early Eocene Warming in Equatorial India
Sites 1218 Takata 2010	SE202104200826318	Wei Wu	2021-04-20 16:26:00	ODP	deep marine	Hiroyuki Takata	2010	Response of abyssal benthic foraminifera to mid-Oligocene glacial events in the eastern Equatorial Pacific Ocean (ODP Leg 199)
Site 526 Boersma 2007	SE202105260834538	Xuan Li	2021-05-26 16:34:47	DSDP	deep marine	Anne Boersma	2007	Oligocene and Other Tertiary Benthic Foraminifers from a Depth Traverse Down Walvis Ridge, Deep Sea Drilling Project Leg 74, Southeast Atlantic
Site 289 Srinivasan kennett 1983	SE202104010247120	Xuan Li	2021-04-01 10:47:17	DSDP	deep marine	M.S. Srinivasan	1983	The Oligocene-Miocene boundary in the South Pacific
Site 577 Lu 1995	SE202106110639564	Xuan Li	2021-06-11 14:39:36	DSDP	deep marine	Gangyi Lu	1995	Planktic foraminiferal faunal turnovers in the subtropical Pacific during the late Paleocene to early Eocene
MüF (Mürefte) B	SE202103300601880	Xiaohong Zhou	2021-03-30 14:01:22	outcrop	inner to middle shelf depositional environment	Ercan Özcan	2010	Stratigraphy and Larger Foraminifera of the Eocene Shallow-marine and Olistostromal Units of the Southern Part of the Thrace Basin, NW Turkey
Site 292 Keller 1982	SE202012030534291	Xuan Li	2020-12-03 13:34:40	DSDP	deep marine	Gerta Keller	1982	Biochronology and paleoclimatic implications of Middle Eocene to Oligocene planktic foraminiferal faunas
Monte Mufara	SE202012010233659	Wei Wu	2020-12-01 10:33:24	outcrop	bathyal	Andrea Benedetti	2010	Biostratigraphic remarks on the Caltavuturo Formation (Eocene-Oligocene) cropping out at Portella Colla (Madonie Mts., Sicily)
Dinod III	SE202012140203850	Wei Wu	2020-12-14 10:03:59	outcrop	shallow marine	S. K. Mukhopadhyay	2003	A rare foraminiferal assemblage with new species of Nummulites and Globigerina from the Eocene-Oligocene transition strata of Cambay Basin, India
Site 913 Lisa E. Osterman and Dorothee Spiegler 1996	SE202105090103855	Xiaofang Teng	2021-05-09 09:03:39	ODP	deep marine	Lisa E. Osterman	1996	Agglutinated Benthic Foraminiferal Biostratigraphy of Sites 909 and 913, Northern North Atlantic
Jabal Buhays	SE202107280159777	Wei Wu	2021-07-28 09:59:48	outcrop	shallow marine	Mohamed Boukhary	2005	Upper Eocene larger foraminifera from the Dammam Formation in the border region of United Arab Emirates and Oman
South of Yenikoy	SE202104020745340	Xiaohong Zhou	2021-04-02 15:45:15	outcrop	shallow marine	Ercan Özcan	2010	Stratigraphy and Larger Foraminifera of the Eocene Shallow-marine and Olistostromal Units of the Southern Part of the Thrace Basin, NW Turkey
Massignano	SE202012171249547	Wei Wu	2020-12-17 08:49:40	outcrop	pelagic carbonate	Eustoquio Molina	1993	The Eocene-Oligocene planktic foraminiferal transition: extinctions, impacts and hiatuses
Wadi Matulla	SE202109280712927	Xiaofang Teng	2021-09-28 15:12:21	outcrop	shallow marine	E. Abd- Elshafy	2007	Foraminiferal Biostratigraphy of the Eocene Exposures between Wadi Bagha and Wadi Matulla, West Central Sinai, Egypt.
ODP Site 757	SE202107200814449	Xiaofang Teng	2021-07-20 16:14:22	outcrop	deep marine	Raj K. Singh	2004	Late Oligocene–Miocene paleoceanographic evolution of the southeastern Indian Ocean: evidence from deep-sea benthic foraminifera (ODP Site 757)
Jabal Malaqet	SE202107240801096	Wei Wu	2021-07-24 16:01:25	outcrop	shallow marine	Mohamed Boukhary	2005	Upper Eocene larger foraminifera from the Dammam Formation in the border region of United Arab Emirates and Oman
Gorrondatxe	SE202006170141886	Wei Wu	2020-06-17 09:41:36	outcrop	deep marine	Eustoquio Molina	2011	The Global Stratotype Section and Point (GSSP) for the base of the Lutetian Stage at the Gorrondatxe section, Spain
Terruggia	SE202106250641947	Xiaohong Zhou	2021-06-25 14:41:29	outcrop	shallow-deep marine	Erica Bicchi	2003	Palaeoclimatic interpretation based on Middle Miocene planktonic Foraminifera: the Silesia Basin (Paratethys) and Monferrato (Tethys) records
Darzila-Lawa et al 2020	SE202107230156795	Xiaofang Teng	2021-07-23 09:56:07	outcrop	shallow marine	Fadhil A. A. Lawa	2020	Biostratigraphic Analysis of the Oligocene-Early Miocene Successions From Sulaimani Area, Kurdistan Region, Iraq
Ocean Drilling Program (ODP) Hole 647A	SE202105140243611	Xiaofang Teng	2021-05-14 10:43:05	ODP	abyssal	J. V. Firth	2012	Integrated biomagnetochronology for tne Palaeogene of ODP Hole 647A: implications for correlating palaeoceanographic events from high to low latitudes
Congo Fan Kender et al. 2008b	SE202104180729420	Xiaohong Zhou	2021-04-18 15:29:32	ocean drill core	deep marine	Severyn Kender	2008	Early to middle Miocene foraminifera from the deep-sea Congo Fan, offshore Angola
Weddell Sea	SE202106290259404	Xiaofang Teng	2021-06-29 10:59:42	ODP	deep marine	Ellen Thomas	1992	Middle Eocene-Late Oligocene Bathyal Benthic Foraminifera ( Weddell Sea): Faunal Changes and Implications For Ocean Circulation
Tang-e Abolhayat	SE202104020121919	Wei Wu	2021-04-02 09:21:15	outcrop	shallow marine	Reza Sadeghi	2009	Biostratigraphy and paleoecology of the Oligo-Miocene succession in Fars and Khuzestan areas (Zagros Basin, SW Iran)
Wadi Al Zeitun	SE202107280637284	Xiaohong Zhou	2021-07-28 14:37:21	outcrop	shallow marine	Mostafa M. Imam	1999	Lithostratigraphy and planktonic foraminiferal biostratigraphy of the Late Eocene-Middle Miocene sequence in the area between Wadi Al Zeitun and Wadi Al Rahib, Al Bardia area, northeast Libya
Al Khawd	SE202104190223100	Wei Wu	2021-04-19 10:23:10	outcrop	shallow marine	Andrew Racey	1995	Lithostratigraphy and larger foraminiferal (nummulitid) biostratigraphy of the Tertiary of northern Oman
Site401 D'haenens 2012	SE202106180538441	Wei Wu	2021-06-18 13:38:24	DSDP	deep marine	Simon D'haenens	2012	Multiple early Eocene benthic foraminiferal assemblage and δ13C fluctuations at DSDP Site 401 (Bay of Biscay-NE Atlantic)
S329	SE202107190209078	Xuan Li	2021-07-19 10:09:46	outcrop	shallow marine	Amin Strougo	2013	Planktonic foraminifera and calcareous nannofossil biostratigraPhy through the middle to late eocene transition at Wadi hitan, fayum Province, egyPt
Site 558 Kenneth G. Miller and Miriam E. Katz 1987	SE202103110245737	Xiaofang Teng	2021-03-11 10:45:47	DSDP	deep marine	Kenneth G. Miller	1987	Oligocene to Miocene benthic foraminiferal and abyssal circulation changes in the North Atlantic
Hole 526A Boersma 2007	SE202105260835313	Xuan Li	2021-05-26 16:35:39	DSDP	deep marine	Anne Boersma	2007	Oligocene and Other Tertiary Benthic Foraminifers from a Depth Traverse Down Walvis Ridge, Deep Sea Drilling Project Leg 74, Southeast Atlantic
Miralles-La Tossa	SE202006120212128	Wei Wu	2020-06-12 10:12:13	outcrop	continental, transitional, nearshore deposits, offshore marls	E. COSTA	2013	The Bartonian-Priabonian marine record of the eastern South Pyrenean foreland basin (NE Spain): a new calibration of the larger foraminifers and calcareous nannofossil biozonation
Site401 Miller 1983	SE202103150131719	Wei Wu	2021-03-15 09:31:04	DSDP	deep marine	Kenneth G. Miller	1983	Eocene-Oligocene paleoceanography of the deep Bay of Biscay: Benthic foraminiferal evidence
BES(BeSyol)	SE202103290603439	Xiaohong Zhou	2021-03-29 14:03:59	outcrop	inner to middle shelf	Ercan Özcan	2010	Stratigraphy and Larger Foraminifera of the Eocene Shallow-marine and Olistostromal Units of the Southern Part of the Thrace Basin, NW Turkey
Colma	SE202106250252143	Xiaohong Zhou	2021-06-25 10:52:08	outcrop	shallow marine	Erica Bicchi	2003	Palaeoclimatic interpretation based on Middle Miocene planktonic Foraminifera: the Silesia Basin (Paratethys) and Monferrato (Tethys) records
ODP Site 1263 Galazzo 2015	SE202102050600461	Xuan Li	2021-02-05 14:00:05	ODP	deep marine	Flavia Boscolo Galazzo	2015	Benthic foraminiferal response to the Middle Eocene Climatic Optimum (MECO) in the South-Eastern Atlantic (ODP Site 1263)
Site 1219 Takata 2010	SE202104280714386	Xuan Li	2021-04-28 15:14:30	ODP	deep marine	Hiroyuki Takata	2010	Response of abyssal benthic foraminifera to mid-Oligocene glacial events in the eastern Equatorial Pacific Ocean (ODP Leg 199)
Wadi Bani Khalid	SE202106070258904	Wei Wu	2021-06-07 10:58:57	outcrop	shallow marine	Andrew Racey	1995	Lithostratigraphy and larger foraminiferal (nummulitid) biostratigraphy of the Tertiary of northern Oman
Kartaltepe	SE202105210816479	Xiaofang Teng	2021-05-21 16:16:41	outcrop	shallow marine	Uğraş Işik	2011	Integrated Oligocene−Lower Miocene Larger and Planktonic Foraminiferal Biostratigraphy of the Kahramanmaraş Basin (Southern Anatolia, Turkey)
Basara	SE202107230156560	Xiaofang Teng	2021-07-23 09:56:45	outcrop	shallow marine	Fadhil A. A. Lawa	2020	Biostratigraphic Analysis of the Oligocene-Early Miocene Successions From Sulaimani Area, Kurdistan Region, Iraq
Mecidiye	SE202104010542330	Xiaohong Zhou	2021-04-01 13:42:45	outcrop	shallow marine	Ercan Özcan	2010	Stratigraphy and Larger Foraminifera of the Eocene Shallow-marine and Olistostromal Units of the Southern Part of the Thrace Basin, NW Turkey
Wadi Thal	SE202109280715330	Xuan Li	2021-09-28 15:15:01	outcrop	shallow marine	E. Abd- Elshafy	2007	Foraminiferal Biostratigraphy of the Eocene Exposures between Wadi Bagha and Wadi Matulla, West Central Sinai, Egypt.
Laneh	SE202107290308842	Wei Wu	2021-07-29 11:08:33	outcrop	shallow marine	Iraj Maghfouri Moghaddam	2019	Biostratigraphy of early Oligocene-early Miocene benthic foraminifera in Lorestan Zone, south-west Iran
Gliwice 17	SE202106190538026	Xiaohong Zhou	2021-06-19 13:38:16	continent drill core	deep marine	Erica Bicchi	2003	Palaeoclimatic interpretation based on Middle Miocene planktonic Foraminifera: the Silesia Basin (Paratethys) and Monferrato (Tethys) records
S338	SE202107200712309	Xuan Li	2021-07-20 15:12:58	outcrop	shallow marine	Amin Strougo	2013	Planktonic foraminifera and calcareous nannofossil biostratigraPhy through the middle to late eocene transition at Wadi hitan, fayum Province, egyPt
Hole1134A	SE202103260109285	Xuan Li	2021-03-26 09:09:42	ODP	continental-shallow-deep marine	Qianyu Li	2001	Eocene-Oligocene Planktonic Foraminiferal Biostratigraphy of Sites 1126, 1130, 1132, and 1134, ODP Leg 182, Great Australian Bight
Wadi Bagha	SE202109280721104	Xiaohong Zhou	2021-09-28 15:21:55	outcrop	shallow marine	E. Abd- Elshafy	2007	Foraminiferal Biostratigraphy of the Eocene Exposures between Wadi Bagha and Wadi Matulla, West Central Sinai, Egypt.
Ash Shunah	SE202107070705984	Xiaofang Teng	2021-07-07 15:05:48	outcrop	shallow marine	Sherif Farouk	2013	Stratigraphy of the Middle Eocene – Lower Oligocene successions in northwestern and eastern Jordan
Serra Pastorella	SE202106210702670	Xuan Li	2021-06-21 15:02:45	outcrop	shallow marine	Enrica Vecchio	2007	Agglutinated conical foraminifera from the Lower-Middle of the Trentinara Formation (southern Italy) Eocene
Site 277 Corliss 1979	SE202011050754755	Wei Wu	2020-11-05 15:54:50	DSDP	deep marine	Bruce H. Corliss	1979	Response of deep-sea benthonic Foraminifera to development of the psychrosphere near the Eocene/Oligocene boundary
Santa Elena	SE202103180739705	Xiaohong Zhou	2021-03-18 15:39:27	outcrop	shallow marine	Amit Banerjee	2000	Foraminiferal biostratigraphy of Late Oligocene-Miocene reefal carbonates in southwestern Puerto Rico
Longjiang	SE202005060536402	Qin Chen	2020-05-06 13:36:26	outcrop	neritic	Marcelle K. BouDagher-Fadel	2015	Late Cretaceous to early Paleogene foraminiferal biozones in the Tibetan Himalayas, and a pan-Tethyan foraminiferal correlation scheme
Lali	SE202105310833755	Xiaohong Zhou	2021-05-31 16:33:15	outcrop	shallow marine	Reza Sadeghi	2009	Biostratigraphy and paleoecology of the Oligo-Miocene succession in Fars and Khuzestan areas (Zagros Basin, SW Iran)
Alamedilla	SE202107120248686	Xiaofang Teng	2021-07-12 10:48:04	outcrop	deep marine	Concepción Gonzalvo	1998	Planktic foraminiferal biostratigraphy across the Lower-Middle Eocene transition in the Betic Cordillera (Spain)
Jebel Hafit	SE202106010534712	Wei Wu	2021-06-01 13:34:40	outcrop	shallow marine	Andrew Racey	1995	Lithostratigraphy and larger foraminiferal (nummulitid) biostratigraphy of the Tertiary of northern Oman
TDP 11 12 and 17	SE202010120758242	Xuan Li	2020-10-12 15:58:22	continent drill core	bathyal outer shelf to slope setting	Laura J. Cotton	2011	Extinction of larger benthic foraminifera at the Eocene/Oligocene boundary
Portella Colla Benedetti 2017	SE202103050309559	Xuan Li	2021-03-05 11:09:40	outcrop	deep marine	Andrea Benedetti	2017	Eocene/Oligocene deep-water agglutinated foraminifers (DWAF) assemblages from the Madonie Mountains (Sicily, Southern Italy)
Panno Bianco	SE202106210635221	Xuan Li	2021-06-21 14:35:24	outcrop	shallow marine	Enrica Vecchio	2007	Agglutinated conical foraminifera from the Lower-Middle of the Trentinara Formation (southern Italy) Eocene
TAY (Tayfur）	SE202103290300079	Xiaohong Zhou	2021-03-29 11:00:01	outcrop	shallow marine	Ercan Özcan	2010	Stratigraphy and Larger Foraminifera of the Eocene Shallow-marine and Olistostromal Units of the Southern Part of the Thrace Basin, NW Turkey
Tang-e-Ban	SE202107190326922	Xiaofang Teng	2021-07-19 11:26:51	outcrop	shallow marine	Z.K. Mossadegh	2009	Salinity changes during Late Oligocene to Early Miocene Asmari Formation deposition, Zagros Mountains, Iran
Um Sohryngkew river	SE202007080801568	Xiaofang Teng	2020-07-08 16:01:04	outcrop	shallow-marine carbonate platform	A.K. Jauhri	2001	Early Palaeogene in the south Shillong Plateau, NE India: local biostratigraphic signals of global tectonic and oceanic changes
MüF (Mürefte) C	SE202104020638102	Xiaohong Zhou	2021-04-02 14:38:56	outcrop	shallow marine	Ercan Özcan	2010	Stratigraphy and Larger Foraminifera of the Eocene Shallow-marine and Olistostromal Units of the Southern Part of the Thrace Basin, NW Turkey
Site 522 Poore 1984	SE202104200537670	Xuan Li	2021-04-20 13:37:48	DSDP	deep marine	R. Z. Poore	1984	Middle Eocene through Quaternary Planktonic foraminifers from the Southern Angola Basin:Deep Sea Drilling Project Leg 73
Shuwaymiyah	SE202106230627327	Xiaofang Teng	2021-06-23 14:27:24	outcrop	Shallow-deep marine	J. Serra-Kiel	2016	Middle Eocene-Early Miocene larger foraminifera from Dhofar (Oman) and Socotra Island (Yemen)
TEKE (Teke Hill)	SE202103290849106	Xiaohong Zhou	2021-03-29 16:49:30	outcrop	shallow marine	Ercan Özcan	2010	Stratigraphy and Larger Foraminifera of the Eocene Shallow-marine and Olistostromal Units of the Southern Part of the Thrace Basin, NW Turkey
El Qara	SE202107270256718	Xiaofang Teng	2021-07-27 10:56:33	outcrop	back-reef lagoon	H. Orabi	2015	Larger benthic foraminiferal turnover across the Eocene–Oligocene transition at Siwa Oasis, Western Desert, Egypt
CRP-2/2A-Strong, Webb, 2000	SE202103270818996	Xuan Li	2021-03-27 16:18:16	ocean drill core	shallow marine	C.P. Strong	2000	Oligocene and Miocene Foraminifera from CRP-2/2A, Victoria Land Basin, Antarctica
Dinod I	SE202012080229599	Wei Wu	2020-12-08 10:29:53	outcrop	shallow marine	S. K. Mukhopadhyay	2003	A rare foraminiferal assemblage with new species of Nummulites and Globigerina from the Eocene-Oligocene transition strata of Cambay Basin, India
Varignano	SE202107260621821	Xuan Li	2021-07-26 14:21:03	outcrop	bathyal	Valeria Luciani	2020	Integrated stratigraphy at the Bartonian–Priabonian transition: Correlation between shallow benthic and calcareous plankton zones (Varignano section, northern Italy)
Site 219 Keller 1982	SE202010310210029	Xuan Li	2020-10-31 10:10:16	DSDP	deep marine	Gerta Keller	1982	Biochronology and paleoclimatic implications of Middle Eocene to Oligocene planktic foraminiferal faunas
GiZ (Gizliliman) B	SE202103260203981	Xiaohong Zhou	2021-03-26 10:03:52	outcrop	shallow marine	Ercan Özcan	2010	Stratigraphy and Larger Foraminifera of the Eocene Shallow-marine and Olistostromal Units of the Southern Part of the Thrace Basin, NW Turkey
Western Dhofar composite	SE202106230623496	Xiaofang Teng	2021-06-23 14:23:26	outcrop	Shallow-deep marine	J. Serra-Kiel	2016	Middle Eocene-Early Miocene larger foraminifera from Dhofar (Oman) and Socotra Island (Yemen)
Oyambre	SE202106300741452	Xiaohong Zhou	2021-06-30 15:41:34	outcrop	Shallow-deep marine	Aitor Payros	2015	The Lutetian/Bartonian transition (middle Eocene) at the Oyambre section (northern Spain): Implications for standard chronostratigraphy
Zongpubei	SE202005060304540	Qin Chen	2020-05-06 11:04:25	outcrop	neritic	Marcelle K. BouDagher-Fadel	2015	Late Cretaceous to early Paleogene foraminiferal biozones in the Tibetan Himalayas, and a pan-Tethyan foraminiferal correlation scheme
El Arag	SE202107270256457	Xiaofang Teng	2021-07-27 10:56:20	outcrop	back-reef lagoons	H. Orabi	2015	Larger benthic foraminiferal turnover across the Eocene–Oligocene transition at Siwa Oasis, Western Desert, Egypt
Massignano Bellagamba 1990	SE202103170134821	Wei Wu	2021-03-17 09:34:54	outcrop	pelagic carbonate	Mariella Bellagamba	1990	Deep-Water Agglutinated Foraminifera from the Massignano Section (Ancona, Italy), a Proposed Stratotype for the Eocene-Oligocene Boundary
Site 523 Poore 1984	SE202104200542692	Xuan Li	2021-04-20 13:42:43	DSDP	deep marine	R. Z. Poore	1984	Middle Eocene through Quaternary Planktonic foraminifers from the Southern Angola Basin:Deep Sea Drilling Project Leg 73
PIR (Pirnar)	SE202103300819577	Xiaohong Zhou	2021-03-30 16:19:42	outcrop	inner to middle shelf	Ercan Özcan	2010	Stratigraphy and Larger Foraminifera of the Eocene Shallow-marine and Olistostromal Units of the Southern Part of the Thrace Basin, NW Turkey
Tang-e-Sapou	SE202107190326359	Xiaofang Teng	2021-07-19 11:26:27	outcrop	shallow marine	Z.K. Mossadegh	2009	Salinity changes during Late Oligocene to Early Miocene Asmari Formation deposition, Zagros Mountains, Iran
Talaa Lakrah	SE202011060756580	Yuchen Cui	2020-11-06 15:56:06	outcrop	bathyal outer shelf to slope setting	Michael A. Kaminski	1996	Palaeocene-Eocene deep water agglutinated foraminifera from the Numidian Flysch (Rif, Northern Morocco): their significance for the palaeoceanography of the Gibraltar gateway
Osinaga–Anotz	SE202106300606845	Xuan Li	2021-06-30 14:06:16	outcrop	deep marine	Aitor Payros	2006	Covarying sedimentary and biotic fluctuations in Lower–Middle Eocene Pyrenean deep-sea deposits: Palaeoenvironmental implications
Site612 Molina 1993	SE202101280147276	Wei Wu	2021-01-28 09:47:07	DSDP	shallow marine	Eustoquio Molina	1993	The Eocene-Oligocene planktic foraminiferal transition: extinctions, impacts and hiatuses
Site 77B Keller 1992	SE202010270119723	Xuan Li	2020-10-27 09:19:41	DSDP	deep marine	Gerta Keller	1992	Eocene-Oligocene Faunal Turnover in Planktic Foraminifera, and Antarctic Glaciation
Temsah-II.	SE202107140601450	Xiaofang Teng	2021-07-14 14:01:59	continent drill core	Shallow-deep marine	O. H. Cherif	1993	Planktonic foraminifera and chronostratigraphy of the Oligo-Miocene in some wells in the isthmus of Suez and the North-Eastern reach of the Nile Delta, Egypt
Sarkan	SE202107300849379	Wei Wu	2021-07-30 16:49:29	outcrop	shallow marine	Iraj Maghfouri Moghaddam	2019	Biostratigraphy of early Oligocene-early Miocene benthic foraminifera in Lorestan Zone, south-west Iran
Dinod II	SE202012100834974	Wei Wu	2020-12-10 16:34:24	outcrop	shallow marine	S. K. Mukhopadhyay	2003	A rare foraminiferal assemblage with new species of Nummulites and Globigerina from the Eocene-Oligocene transition strata of Cambay Basin, India
Jabal Hafit	SE202107270121893	Wei Wu	2021-07-27 09:21:17	outcrop	shallow marine	Mohamed Boukhary	2005	Upper Eocene larger foraminifera from the Dammam Formation in the border region of United Arab Emirates and Oman
Site 758 Hayward 2010	SE202011190618096	Xuan Li	2020-11-19 14:18:50	ODP	bathyal and abyssal	Bruce W. Hayward	2010	Cenozoic Record of Elongate, Cylindrical Deep-Sea Benthic Foraminifera in the Indian Ocean (Odp Sites 722, 738, 744, 758, and 763)
Chenareh	SE202108030324685	Wei Wu	2021-08-03 11:24:35	outcrop	shallow marine	Iraj Maghfouri Moghaddam	2019	Biostratigraphy of early Oligocene-early Miocene benthic foraminifera in Lorestan Zone, south-west Iran
Congo Fan Kender et al. 2008a	SE202103250528149	Xiaofang Teng	2021-03-25 13:28:28	ocean drill core	deep marine	Severyn Kender	2008	Oligocene Deep-Water Agglutinated Foraminifera from the Congo Fan, Offshore Angola: Palaeoenvironments and Assemblage Distributions
Karagol	SE202105210817168	Xiaofang Teng	2021-05-21 16:17:21	outcrop	shallow marine	Uğraş Işik	2011	Integrated Oligocene−Lower Miocene Larger and Planktonic Foraminiferal Biostratigraphy of the Kahramanmaraş Basin (Southern Anatolia, Turkey)
S340	SE202107220725132	Xuan Li	2021-07-22 15:25:36	outcrop	shallow marine	Amin Strougo	2013	Planktonic foraminifera and calcareous nannofossil biostratigraPhy through the middle to late eocene transition at Wadi hitan, fayum Province, egyPt
Site 744 Hayward 2010	SE202011300135970	Xuan Li	2020-11-30 09:35:57	ODP	bathyal and abyssal	Bruce W. Hayward	2010	Cenozoic Record of Elongate, Cylindrical Deep-Sea Benthic Foraminifera in the Indian Ocean (Odp Sites 722, 738, 744, 758, and 763)
Falterona Lonnano	SE202105310624507	Xiaofang Teng	2021-05-31 14:24:18	outcrop	deep marine	A. Di Giulio	2013	Foredeeppalaeobathymetryandsubsidencetrends duringadvancingthenretreatingsubduction:the NorthernApenninecase(Oligocene-Miocene,Italy)
Gliwice 19	SE202106210130703	Xiaohong Zhou	2021-06-21 09:30:41	continent drill core	deep marine	Erica Bicchi	2003	Palaeoclimatic interpretation based on Middle Miocene planktonic Foraminifera: the Silesia Basin (Paratethys) and Monferrato (Tethys) records
Site 277 Keller 1982	SE202101040116188	Xuan Li	2021-01-04 09:16:03	DSDP	deep marine	Gerta Keller	1982	Biochronology and paleoclimatic implications of Middle Eocene to Oligocene planktic foraminiferal faunas
Site94 Molina 1993	SE202101130125064	Wei Wu	2021-01-13 09:25:40	DSDP	shallow marine	Eustoquio Molina	1993	The Eocene-Oligocene planktic foraminiferal transition: extinctions, impacts and hiatuses
Doluca Hill	SE202104060720912	Xiaohong Zhou	2021-04-06 15:20:40	outcrop	shallow marine	Ercan Özcan	2010	Stratigraphy and Larger Foraminifera of the Eocene Shallow-marine and Olistostromal Units of the Southern Part of the Thrace Basin, NW Turkey
Sarkoy	SE202006080556047	Wei Wu	2020-06-08 13:56:31	outcrop	pelagic	Ercan Özcan	2006	Biometric analysis of middle and upper Eocene Discocyclinidae and Orbitoclypeidae (Foraminifera) from Turkey and updated orthophragmine zonation in the Western Tethys
Site 1148	SE202105180828629	Xiaohong Zhou	2021-05-18 16:28:07	ODP	deep marine	Qianyu Li	2004	Oligocene-Miocene Planktonic Foraminifer Biostratigraphy, Site 1148, Northern South China Sea
Playa de Jaboncilla	SE202103180813641	Xiaohong Zhou	2021-03-18 16:13:01	outcrop	shallow marine	Amit Banerjee	2000	Foraminiferal biostratigraphy of Late Oligocene-Miocene reefal carbonates in southwestern Puerto Rico
Bagher-Abad	SE202104210338664	Xiaohong Zhou	2021-04-21 11:38:25	outcrop	shelf	Maryam Nouradini	2019	Palaeoecology and distribution of upper Oligocene–lower Miocene foraminifera in the Qom Formation, the Bagher-Abad section, NE Isfahan, Central Iran
TDP12	SE202012230710408	Xuan Li	2020-12-23 15:10:21	continent drill core	bathyal	Bridget S. Wade	2008	Planktonic foraminiferal turnover, diversity fluctuations and geochemical signals across the Eocene/Oligocene boundary in Tanzania
Site292 Molina 1993	SE202103020556109	Wei Wu	2021-03-02 13:56:41	DSDP	bathyal	Eustoquio Molina	1993	The Eocene-Oligocene planktic foraminiferal transition: extinctions, impacts and hiatuses
Kecili	SE202006090509511	Wei Wu	2020-06-09 13:09:51	outcrop	shelf-margin	Ercan Özcan	2006	Biometric analysis of middle and upper Eocene Discocyclinidae and Orbitoclypeidae (Foraminifera) from Turkey and updated orthophragmine zonation in the Western Tethys
Wadi Rusay I	SE202104150309471	Wei Wu	2021-04-15 11:09:13	outcrop	shallow marine	Andrew Racey	1995	Lithostratigraphy and larger foraminiferal (nummulitid) biostratigraphy of the Tertiary of northern Oman
ODP Hole 647A Kaminski Ortiz 2014	SE202101210753032	Xuan Li	2021-01-21 15:53:08	ODP	abyssal	Michael A. Kaminski	2014	The Eocene-Oligocene turnover of Deep-Water Agglutinated Foraminifera at ODP Site 647, Southern Labrador Sea (North Atlantic)
Zagros	SE202105270157611	Xiaohong Zhou	2021-05-27 09:57:24	outcrop	Shallow-deep marine	Asghar Roozpeykar	2016	Benthic foraminifera as biostratigraphical and paleoecological indicators: An example from Oligo-Miocene deposits in the SW of Zagros basin, Iran
Mallaha-lX	SE202107140559118	Xiaofang Teng	2021-07-14 13:59:19	continent drill core	Shallow-deep marine	O. H. Cherif	1993	Planktonic foraminifera and chronostratigraphy of the Oligo-Miocene in some wells in the isthmus of Suez and the North-Eastern reach of the Nile Delta, Egypt
B. Naredi Cliff	SE202106190741469	Xiaofang Teng	2021-06-19 15:41:14	outcrop	shallow marine	Sonal Khanolkar	2015	Ecological Response of Shallow-Marine Foraminifera to Early Eocene Warming in Equatorial India
Site219 Molina 1993	SE202102020712570	Wei Wu	2021-02-02 15:12:13	DSDP	continental slope	Eustoquio Molina	1993	The Eocene-Oligocene planktic foraminiferal transition: extinctions, impacts and hiatuses
Hole 1126D Li 2001	SE202103170541680	Xuan Li	2021-03-17 13:41:21	ODP	continental-shallow-deep marine	Qianyu Li	2001	Eocene-Oligocene Planktonic Foraminiferal Biostratigraphy of Sites 1126, 1130, 1132, and 1134, ODP Leg 182, Great Australian Bight
A. Borehole	SE202106190739002	Xiaofang Teng	2021-06-19 15:39:30	continent drill core	shallow marine	Sonal Khanolkar	2015	Ecological Response of Shallow-Marine Foraminifera to Early Eocene Warming in Equatorial India
Wadi Ayak	SE202106230627655	Xiaofang Teng	2021-06-23 14:27:53	outcrop	Shallow-deep marine	J. Serra-Kiel	2016	Middle Eocene-Early Miocene larger foraminifera from Dhofar (Oman) and Socotra Island (Yemen)
ODP Site 767 Kaminski 1991	SE202102020758899	Xuan Li	2021-02-02 15:58:08	ODP	abyssal	Michael A. Kaminski	1991	Biostratigraphy of Eocene to Oligocene Deep-Water Agglutinated Foraminifers in the Red Clays from Site 767, Celebes Sea
Hole 1090B Galeotti 2002	SE202106230718122	Xuan Li	2021-06-23 15:18:14	ODP	deep marine	Simone Galeotti	2002	Middle Eocene-Early Pliocene Subantarctic planktic foraminiferal biostratigraphy of Site 1090, Agulhas Ridge
Doluca Hill (Sarkoy)	SE202104020529970	Xiaohong Zhou	2021-04-02 13:29:58	outcrop	shallow marine	Ercan Özcan	2010	Stratigraphy and Larger Foraminifera of the Eocene Shallow-marine and Olistostromal Units of the Southern Part of the Thrace Basin, NW Turkey
Wadi Amq	SE202106020526372	Wei Wu	2021-06-02 13:26:39	outcrop	shallow marine	Andrew Racey	1995	Lithostratigraphy and larger foraminiferal (nummulitid) biostratigraphy of the Tertiary of northern Oman
ODP Site 647A Ortiz Kaminski 2012	SE202011110326440	Wei Wu	2020-11-11 11:26:40	ODP	abyssal	Silvia Ortiz	2012	Record of Deep-Sea, Benthic Elongate-Cylindrical Foraminifera Across the Eocene-Oligocene Transition in the North Atlantic Ocean (ODP Hole 647A)
Site 208 Srinivasan kennett 1983	SE202104060737061	Xuan Li	2021-04-06 15:37:28	DSDP	deep marine	M.S. Srinivasan	1983	The Oligocene-Miocene boundary in the South Pacific
Portella Colla	SE202011300141820	Wei Wu	2020-11-30 09:41:07	outcrop	bathyal	Andrea Benedetti	2010	Biostratigraphic remarks on the Caltavuturo Formation (Eocene-Oligocene) cropping out at Portella Colla (Madonie Mts., Sicily)
The Sejnen	SE202006160312495	Xuan Li	2020-06-16 11:12:18	outcrop	deep marine	Narjess Karoui-Yaakoub	2015	Integrated stratigraphy of the Ypresian–Lutetian transition in northern Tunisia: Correlation and paleoenvironmental reconstruction
Alaman	SE202006050133652	Wei Wu	2020-06-05 09:33:11	outcrop	shallow-pelagic	Ercan Özcan	2006	Biometric analysis of middle and upper Eocene Discocyclinidae and Orbitoclypeidae (Foraminifera) from Turkey and updated orthophragmine zonation in the Western Tethys
Site 529 Boersma 2007	SE202105260832966	Xuan Li	2021-05-26 16:32:14	DSDP	deep marine	Anne Boersma	2007	Oligocene and Other Tertiary Benthic Foraminifers from a Depth Traverse Down Walvis Ridge, Deep Sea Drilling Project Leg 74, Southeast Atlantic
Site119 Miller 1983	SE202103100224420	Wei Wu	2021-03-10 10:24:19	DSDP	deep marine	Kenneth G. Miller	1983	Eocene-Oligocene paleoceanography of the deep Bay of Biscay: Benthic foraminiferal evidence
Castello d’Uviglie	SE202106240723299	Xiaohong Zhou	2021-06-24 15:23:11	outcrop	shallow marine	Erica Bicchi	2003	Palaeoclimatic interpretation based on Middle Miocene planktonic Foraminifera: the Silesia Basin (Paratethys) and Monferrato (Tethys) records
Hole 1090D Galeotti 2002	SE202106240704670	Xuan Li	2021-06-24 15:04:21	ODP	deep marine	Simone Galeotti	2002	Middle Eocene-Early Pliocene Subantarctic planktic foraminiferal biostratigraphy of Site 1090, Agulhas Ridge
Hole 1130C Li 2001	SE202103180657453	Xuan Li	2021-03-18 14:57:52	ODP	continental-shallow-deep marine	Qianyu Li	2001	Eocene-Oligocene Planktonic Foraminiferal Biostratigraphy of Sites 1126, 1130, 1132, and 1134, ODP Leg 182, Great Australian Bight
Sar Tang	SE202108050540547	Wei Wu	2021-08-05 13:40:03	outcrop	shallow marine	Iraj Maghfouri Moghaddam	2019	Biostratigraphy of early Oligocene-early Miocene benthic foraminifera in Lorestan Zone, south-west Iran
Aktulagay	SE202106100819701	Xiaohong Zhou	2021-06-10 16:19:56	outcrop	deep outer neritic	Arne Deprez	2015	Early Eocene environmental development in the northern Peri-Tethys (Aktulagay, Kazakhstan) based on benthic foraminiferal assemblages and stable isotopes (O, C)
Hole 1132C Li 2001	SE202103190548696	Xuan Li	2021-03-19 13:48:41	ODP	continental-shallow-deep marine	Qianyu Li	2001	Eocene-Oligocene Planktonic Foraminiferal Biostratigraphy of Sites 1126, 1130, 1132, and 1134, ODP Leg 182, Great Australian Bight
Hole786A Milner 1992	SE202106100149881	Wei Wu	2021-06-10 09:49:19	ODP	deep marine	G. J. Milner	1992	Middle Eocene to early Oligocene foraminifers from the Izu-Bonin forearc, Hole 786A
Alano	SE202110280146975	Xiaohong Zhou	2021-10-28 09:46:02	outcrop	deep marine	Claudia Agnini	2021	Proposal for the Global Boundary Stratotype Section and Point (GSSP) for the Priabonian Stage (Eocene) at the Alano section (Italy)
Gliwice 21	SE202106210721002	Xiaohong Zhou	2021-06-21 15:21:54	continent drill core	deep marine	Erica Bicchi	2003	Palaeoclimatic interpretation based on Middle Miocene planktonic Foraminifera: the Silesia Basin (Paratethys) and Monferrato (Tethys) records
Wadi Al Hash	SE202107280632022	Xiaohong Zhou	2021-07-28 14:32:56	outcrop	Shallow-deep marine	Mostafa M. Imam	1999	Lithostratigraphy and planktonic foraminiferal biostratigraphy of the Late Eocene-Middle Miocene sequence in the area between Wadi Al Zeitun and Wadi Al Rahib, Al Bardia area, northeast Libya
CRP-2/2A-Webb, Strong, 2006	SE202105260835320	Xiaofang Teng	2021-05-26 16:35:20	ocean drill core	shallow marine	Peter-Noel Webb	2006	Foraminiferal biostratigraphy and palaeoecology in Upper Oligocene–Lower Miocene glacial marine sequences 9, 10, and 11, CRP-2/2A drill hole, Victoria Land Basin, Antarctica
Site 270	SE202107300827450	Xiaohong Zhou	2021-07-30 16:27:05	DSDP	deep marine	Denise K. Kulhanek	2019	Revised chronostratigraphy of DSDP Site 270 and late Oligocene to early Miocene paleoecology of the Ross Sea sector of Antarctica
Damouss Quarry	SE202006150727502	Yuchen Cui	2020-06-15 15:27:16	outcrop	shallow marine	Kmar Ben İsmail-Lattrache	2013	Early Bartonian orthophragminids (Foraminiferida) from Reineche Limestone, north African platform, Tunisia: taxonomy and paleobiogeographic implications
Hazar Kani	SE202107230155630	Xiaofang Teng	2021-07-23 09:55:29	outcrop	shallow marine	Fadhil A. A. Lawa	2020	Biostratigraphic Analysis of the Oligocene-Early Miocene Successions From Sulaimani Area, Kurdistan Region, Iraq
Qumiba	SE202005060529269	Qin Chen	2020-05-06 13:29:27	outcrop	neritic	Marcelle K. BouDagher-Fadel	2015	Late Cretaceous to early Paleogene foraminiferal biozones in the Tibetan Himalayas, and a pan-Tethyan foraminiferal correlation scheme
