# Supplementary material for: Complex marine ecological response during the Eocene-Oligocene revealed by global foraminiferal record
Source: Nat Commun. 2026 Mar 14;17:3954. doi: 10.1038/s41467-026-70541-w (PMC13133226; doi:10.1038/s41467-026-70541-w)
Supplement: Supplementary file 7 — Source Data [file 41467_2026_70541_MOESM7_ESM.xlsx]

## Sheet: Fig. 2a
Age (Ma)	Species richness	Genus richness	Species/Genus ratio
47.9733	166	107	1.5514
47.9186	167	108	1.5463
47.8637	168	109	1.54128
47.8086	167	109	1.53211
47.7535	165	109	1.51376
47.6981	164	109	1.50459
47.6426	162	108	1.5
47.5869	152	102	1.4902
47.5311	153	102	1.5
47.475	154	102	1.5098
47.4188	155	103	1.50485
47.3624	158	103	1.53398
47.3059	160	104	1.53846
47.2493	161	105	1.53333
47.1927	162	106	1.5283
47.136	163	106	1.53774
47.0794	164	107	1.53271
47.0227	164	106	1.54717
46.9662	165	106	1.5566
46.9097	164	106	1.54717
46.8533	166	107	1.5514
46.7971	166	108	1.53704
46.741	166	108	1.53704
46.6851	168	109	1.54128
46.6295	169	110	1.53636
46.5741	170	111	1.53153
46.519	171	111	1.54054
46.4642	172	111	1.54955
46.4097	172	111	1.54955
46.3556	173	112	1.54464
46.3018	174	113	1.53982
46.2485	174	112	1.55357
46.1955	174	113	1.53982
46.1428	173	113	1.53097
46.0906	172	112	1.53571
46.0386	171	111	1.54054
45.9871	170	111	1.53153
45.9359	171	113	1.51327
45.8851	179	118	1.51695
45.8346	178	117	1.52137
45.7845	178	118	1.50847
45.7348	178	118	1.50847
45.6854	178	118	1.50847
45.6364	177	118	1.5
45.5877	176	117	1.50427
45.5394	177	118	1.5
45.4914	176	118	1.49153
45.4439	175	118	1.48305
45.3966	174	118	1.47458
45.3497	173	117	1.47863
45.3032	174	117	1.48718
45.2571	174	117	1.48718
45.2112	176	118	1.49153
45.1658	179	121	1.47934
45.1207	181	122	1.48361
45.0759	182	122	1.4918
45.0315	180	121	1.4876
44.9875	181	121	1.49587
44.9438	181	120	1.50833
44.9005	182	121	1.50413
44.8575	180	120	1.5
44.8148	178	119	1.4958
44.7725	177	119	1.48739
44.7306	176	118	1.49153
44.689	177	118	1.5
44.6478	176	117	1.50427
44.6069	173	116	1.49138
44.5663	172	115	1.49565
44.5261	171	114	1.5
44.4863	172	115	1.49565
44.4468	173	115	1.50435
44.4076	172	115	1.49565
44.3688	171	114	1.5
44.3303	171	114	1.5
44.2922	170	113	1.50442
44.2544	179	116	1.5431
44.2169	180	117	1.53846
44.1798	182	117	1.55556
44.1431	177	116	1.52586
44.1066	179	117	1.52991
44.0706	181	119	1.52101
44.0348	182	120	1.51667
43.9994	183	121	1.5124
43.9644	183	122	1.5
43.9296	184	123	1.49593
43.8953	183	122	1.5
43.8612	182	122	1.4918
43.8275	183	122	1.5
43.7941	184	123	1.49593
43.7611	183	122	1.5
43.7284	184	123	1.49593
43.696	183	122	1.5
43.664	182	122	1.4918
43.6323	183	122	1.5
43.6009	182	121	1.50413
43.5699	184	122	1.5082
43.5392	185	123	1.50407
43.5088	185	123	1.50407
43.4788	189	125	1.512
43.4491	190	125	1.52
43.4197	186	123	1.5122
43.3906	185	122	1.51639
43.3618	184	121	1.52066
43.3332	185	121	1.52893
43.305	186	122	1.52459
43.277	187	123	1.52033
43.2492	188	124	1.51613
43.2217	189	125	1.512
43.1944	189	125	1.512
43.1674	192	126	1.52381
43.1405	194	128	1.51562
43.1138	194	127	1.52756
43.0874	195	128	1.52344
43.0611	196	128	1.53125
43.035	201	130	1.54615
43.009	202	131	1.54198
42.9832	203	132	1.53788
42.9575	205	134	1.52985
42.932	206	134	1.53731
42.9066	207	135	1.53333
42.8812	206	134	1.53731
42.856	205	133	1.54135
42.8309	206	133	1.54887
42.8058	207	133	1.55639
42.7808	208	133	1.56391
42.7559	209	134	1.5597
42.731	210	135	1.55556
42.7061	209	135	1.54815
42.6813	216	136	1.58824
42.6565	217	136	1.59559
42.6317	218	136	1.60294
42.6069	215	136	1.58088
42.582	218	138	1.57971
42.5572	219	139	1.57554
42.5323	220	139	1.58273
42.5074	219	139	1.57554
42.4824	219	140	1.56429
42.4573	216	137	1.57664
42.4322	218	137	1.59124
42.407	200	129	1.55039
42.3816	200	129	1.55039
42.3562	201	129	1.55814
42.3307	202	129	1.56589
42.305	203	129	1.57364
42.2792	204	130	1.56923
42.2533	205	131	1.56489
42.2272	206	132	1.56061
42.2009	208	133	1.56391
42.1744	209	133	1.57143
42.1478	208	132	1.57576
42.121	207	132	1.56818
42.0939	209	132	1.58333
42.0666	210	133	1.57895
42.0391	211	134	1.57463
42.0114	212	134	1.58209
41.9834	213	134	1.58955
41.9552	214	135	1.58519
41.9267	215	135	1.59259
41.8979	216	136	1.58824
41.8688	218	136	1.60294
41.8394	221	136	1.625
41.8097	223	136	1.63971
41.7797	224	137	1.63504
41.7494	225	137	1.64234
41.7187	226	137	1.64964
41.6876	225	137	1.64234
41.6562	225	137	1.64234
41.6245	223	136	1.63971
41.5924	224	136	1.64706
41.5602	206	129	1.5969
41.5278	206	129	1.5969
41.4953	207	129	1.60465
41.4628	206	129	1.5969
41.4302	204	128	1.59375
41.3975	200	128	1.5625
41.3648	199	128	1.55469
41.332	195	127	1.53543
41.2991	194	127	1.52756
41.2662	194	128	1.51562
41.2331	195	128	1.52344
41.2	196	128	1.53125
41.1668	195	128	1.52344
41.1335	194	127	1.52756
41.1	192	127	1.51181
41.0665	193	128	1.50781
41.0329	192	127	1.51181
40.9992	191	127	1.50394
40.9654	192	128	1.5
40.9314	190	127	1.49606
40.8974	190	127	1.49606
40.8632	190	127	1.49606
40.8289	192	128	1.5
40.7945	194	129	1.50388
40.7599	193	129	1.49612
40.7252	192	128	1.5
40.6904	192	128	1.5
40.6555	193	128	1.50781
40.6204	192	128	1.5
40.5851	195	129	1.51163
40.5497	194	128	1.51562
40.5142	193	128	1.50781
40.4785	194	128	1.51562
40.4426	193	128	1.50781
40.4066	194	128	1.51562
40.3704	195	128	1.52344
40.334	196	128	1.53125
40.2975	196	128	1.53125
40.2608	195	128	1.52344
40.2239	194	127	1.52756
40.187	194	128	1.51562
40.1498	192	127	1.51181
40.1126	193	128	1.50781
40.0752	193	128	1.50781
40.0377	194	128	1.51562
40.0002	193	128	1.50781
39.9625	192	128	1.5
39.9248	191	128	1.49219
39.887	191	128	1.49219
39.8491	190	127	1.49606
39.8112	189	127	1.48819
39.7732	188	127	1.48031
39.7352	189	127	1.48819
39.6972	188	127	1.48031
39.6591	189	128	1.47656
39.6211	190	129	1.47287
39.583	189	129	1.46512
39.545	189	129	1.46512
39.507	188	129	1.45736
39.469	187	129	1.44961
39.4311	186	129	1.44186
39.3932	185	128	1.44531
39.3554	184	127	1.44882
39.3176	183	126	1.45238
39.2799	183	125	1.464
39.2423	184	126	1.46032
39.2048	182	125	1.456
39.1674	181	125	1.448
39.1301	181	124	1.45968
39.093	181	124	1.45968
39.056	180	123	1.46341
39.0191	180	123	1.46341
38.9823	184	126	1.46032
38.9458	186	128	1.45312
38.9094	188	129	1.45736
38.8731	189	129	1.46512
38.8371	190	130	1.46154
38.8013	191	131	1.45802
38.7656	193	132	1.46212
38.7302	192	132	1.45455
38.695	194	132	1.4697
38.66	197	135	1.45926
38.6253	196	135	1.45185
38.5909	197	136	1.44853
38.5567	197	136	1.44853
38.5227	198	137	1.44526
38.4891	198	137	1.44526
38.4557	198	137	1.44526
38.4226	197	137	1.43796
38.3899	197	137	1.43796
38.3574	197	137	1.43796
38.3253	198	137	1.44526
38.2935	197	137	1.43796
38.2621	197	137	1.43796
38.2311	196	137	1.43066
38.2004	197	137	1.43796
38.17	198	138	1.43478
38.1401	199	139	1.43165
38.1106	198	139	1.42446
38.0815	197	138	1.42754
38.0528	198	139	1.42446
38.0245	198	139	1.42446
37.9966	198	139	1.42446
37.9692	198	139	1.42446
37.9421	197	138	1.42754
37.9155	197	138	1.42754
37.8892	196	138	1.42029
37.8634	196	138	1.42029
37.8379	194	137	1.41606
37.8128	194	137	1.41606
37.7881	194	137	1.41606
37.7638	194	137	1.41606
37.7398	193	137	1.40876
37.7162	192	136	1.41176
37.6929	191	135	1.41481
37.67	190	134	1.41791
37.6475	189	134	1.41045
37.6253	188	133	1.41353
37.6034	187	132	1.41667
37.5819	187	132	1.41667
37.5607	184	131	1.40458
37.5399	185	131	1.41221
37.5193	184	131	1.40458
37.4991	185	132	1.40152
37.4792	184	132	1.39394
37.4596	182	133	1.36842
37.4403	184	133	1.38346
37.4213	186	134	1.38806
37.4027	188	135	1.39259
37.3843	189	135	1.4
37.3662	191	136	1.40441
37.3483	189	135	1.4
37.3308	190	136	1.39706
37.3135	191	136	1.40441
37.2965	191	136	1.40441
37.2798	192	137	1.40146
37.2633	190	137	1.38686
37.2471	189	135	1.4
37.2311	186	132	1.40909
37.2154	181	130	1.39231
37.1999	176	125	1.408
37.1847	174	125	1.392
37.1697	173	125	1.384
37.1549	172	124	1.3871
37.1403	172	124	1.3871
37.126	176	125	1.408
37.1119	179	125	1.432
37.098	179	126	1.42063
37.0843	177	125	1.416
37.0708	176	124	1.41935
37.0575	177	124	1.42742
37.0444	176	123	1.43089
37.0315	175	122	1.43443
37.0188	174	122	1.42623
37.0062	173	122	1.41803
36.9938	174	122	1.42623
36.9816	173	122	1.41803
36.9696	172	121	1.42149
36.9577	171	121	1.41322
36.946	173	122	1.41803
36.9344	174	123	1.41463
36.923	175	124	1.41129
36.9117	173	124	1.39516
36.9006	174	124	1.40323
36.8896	173	124	1.39516
36.8787	175	124	1.41129
36.868	174	123	1.41463
36.8574	178	125	1.424
36.8469	190	129	1.47287
36.8365	191	129	1.48062
36.8262	192	129	1.48837
36.816	195	132	1.47727
36.8059	196	132	1.48485
36.796	200	134	1.49254
36.7861	203	134	1.51493
36.7762	205	135	1.51852
36.7665	212	137	1.54745
36.7569	213	136	1.56618
36.7473	215	136	1.58088
36.7378	216	137	1.57664
36.7283	220	138	1.5942
36.7189	221	138	1.60145
36.7096	226	140	1.61429
36.7003	227	141	1.60993
36.6911	226	141	1.60284
36.6819	227	141	1.60993
36.6727	228	141	1.61702
36.6636	230	142	1.61972
36.6544	231	142	1.62676
36.6454	232	142	1.6338
36.6363	233	142	1.64085
36.6272	234	143	1.63636
36.6182	233	143	1.62937
36.6092	232	143	1.62238
36.6001	231	142	1.62676
36.5911	227	140	1.62143
36.582	226	139	1.6259
36.573	227	140	1.62143
36.5639	225	138	1.63043
36.5548	225	138	1.63043
36.5456	225	138	1.63043
36.5365	225	138	1.63043
36.5273	228	140	1.62857
36.518	226	139	1.6259
36.5088	229	140	1.63571
36.4995	228	139	1.64029
36.4902	227	139	1.63309
36.4808	226	138	1.63768
36.4714	226	138	1.63768
36.462	226	138	1.63768
36.4526	226	138	1.63768
36.4431	226	138	1.63768
36.4336	226	138	1.63768
36.4241	226	138	1.63768
36.4145	227	139	1.63309
36.4049	228	140	1.62857
36.3953	227	139	1.63309
36.3856	226	138	1.63768
36.3759	227	139	1.63309
36.3662	226	139	1.6259
36.3564	225	138	1.63043
36.3466	225	138	1.63043
36.3368	225	138	1.63043
36.327	226	139	1.6259
36.3171	228	140	1.62857
36.3072	230	141	1.63121
36.2972	229	140	1.63571
36.2873	229	141	1.62411
36.2773	229	139	1.64748
36.2672	231	139	1.66187
36.2572	233	141	1.65248
36.2471	231	140	1.65
36.2369	231	139	1.66187
36.2268	234	140	1.67143
36.2166	234	139	1.68345
36.2064	234	140	1.67143
36.1961	235	140	1.67857
36.1858	236	140	1.68571
36.1755	238	140	1.7
36.1652	240	142	1.69014
36.1548	244	143	1.70629
36.1444	246	143	1.72028
36.1339	247	143	1.72727
36.1235	247	143	1.72727
36.113	249	144	1.72917
36.1025	250	144	1.73611
36.0919	251	144	1.74306
36.0813	252	144	1.75
36.0707	253	144	1.75694
36.06	254	145	1.75172
36.0493	255	145	1.75862
36.0386	256	145	1.76552
36.0279	257	146	1.76027
36.0171	258	146	1.76712
36.0063	259	147	1.7619
35.9955	260	147	1.76871
35.9846	260	147	1.76871
35.9737	261	148	1.76351
35.9628	260	147	1.76871
35.9518	267	152	1.75658
35.9408	269	152	1.76974
35.9298	273	155	1.76129
35.9187	274	155	1.76774
35.9076	279	156	1.78846
35.8965	282	157	1.79618
35.8854	283	157	1.80255
35.8742	284	157	1.80892
35.863	286	157	1.82166
35.8518	287	157	1.82803
35.8405	288	157	1.83439
35.8292	289	157	1.84076
35.8179	292	157	1.85987
35.8065	293	157	1.86624
35.7951	295	158	1.86709
35.7837	298	159	1.87421
35.7723	299	160	1.86875
35.7608	302	160	1.8875
35.7493	304	162	1.87654
35.7377	305	162	1.88272
35.7262	309	164	1.88415
35.7146	315	165	1.90909
35.7029	317	165	1.92121
35.6913	319	167	1.91018
35.6796	322	167	1.92814
35.6678	334	174	1.91954
35.6561	335	174	1.92529
35.6443	334	174	1.91954
35.6325	335	174	1.92529
35.6206	336	175	1.92
35.6088	339	175	1.93714
35.5969	340	175	1.94286
35.5849	341	176	1.9375
35.573	342	176	1.94318
35.561	343	177	1.93785
35.5489	343	177	1.93785
35.5369	345	178	1.9382
35.5248	347	179	1.93855
35.5127	346	178	1.94382
35.5005	347	178	1.94944
35.4883	348	179	1.94413
35.4761	349	180	1.93889
35.4639	348	180	1.93333
35.4516	350	181	1.9337
35.4393	351	181	1.93923
35.427	352	182	1.93407
35.4146	353	182	1.93956
35.4022	355	183	1.93989
35.3898	356	183	1.94536
35.3774	357	184	1.94022
35.3649	358	184	1.94565
35.3524	360	186	1.93548
35.3398	361	187	1.93048
35.3273	364	189	1.92593
35.3147	365	189	1.93122
35.302	366	189	1.93651
35.2894	368	190	1.93684
35.2767	368	190	1.93684
35.2639	370	191	1.93717
35.2512	371	191	1.94241
35.2384	370	191	1.93717
35.2256	371	191	1.94241
35.2128	371	190	1.95263
35.1999	372	190	1.95789
35.187	373	191	1.95288
35.1741	374	192	1.94792
35.1611	373	191	1.95288
35.1481	372	191	1.94764
35.1351	372	191	1.94764
35.122	374	192	1.94792
35.1089	374	192	1.94792
35.0958	376	192	1.95833
35.0827	378	193	1.95855
35.0695	379	193	1.96373
35.0563	378	193	1.95855
35.0431	377	193	1.95337
35.0298	375	192	1.95312
35.0165	374	192	1.94792
35.0032	372	191	1.94764
34.9899	371	190	1.95263
34.9765	370	189	1.95767
34.9631	368	188	1.95745
34.9496	369	188	1.96277
34.9362	368	188	1.95745
34.9227	365	187	1.95187
34.9091	364	187	1.94652
34.8956	364	186	1.95699
34.882	362	186	1.94624
34.8684	360	186	1.93548
34.8547	359	186	1.93011
34.841	358	185	1.93514
34.8273	358	185	1.93514
34.8136	356	184	1.93478
34.7998	356	184	1.93478
34.786	355	183	1.93989
34.7722	356	183	1.94536
34.7583	355	183	1.93989
34.7444	350	182	1.92308
34.7305	346	181	1.9116
34.7166	343	181	1.89503
34.7026	344	181	1.90055
34.6886	343	181	1.89503
34.6746	342	181	1.8895
34.6605	336	178	1.88764
34.6464	335	178	1.88202
34.6323	332	178	1.86517
34.6181	333	178	1.87079
34.6039	332	178	1.86517
34.5897	331	178	1.85955
34.5755	330	177	1.86441
34.5612	329	176	1.86932
34.5469	330	176	1.875
34.5326	331	177	1.87006
34.5182	332	177	1.87571
34.5038	333	177	1.88136
34.4894	332	177	1.87571
34.475	332	178	1.86517
34.4605	331	178	1.85955
34.446	330	178	1.85393
34.4315	329	178	1.84831
34.4169	328	178	1.8427
34.4023	327	177	1.84746
34.3877	328	177	1.85311
34.373	328	177	1.85311
34.3583	327	177	1.84746
34.3436	326	176	1.85227
34.3289	325	175	1.85714
34.3141	323	174	1.85632
34.2993	325	174	1.86782
34.2845	323	173	1.86705
34.2696	322	172	1.87209
34.2547	321	172	1.86628
34.2398	319	171	1.8655
34.2249	317	171	1.8538
34.2099	317	172	1.84302
34.1949	318	172	1.84884
34.1798	317	171	1.8538
34.1648	316	171	1.84795
34.1497	315	171	1.84211
34.1346	314	171	1.83626
34.1194	313	171	1.83041
34.1042	311	170	1.82941
34.089	310	170	1.82353
34.0738	309	169	1.8284
34.0585	308	169	1.82249
34.0432	307	168	1.82738
34.0279	306	168	1.82143
34.0125	305	168	1.81548
33.9971	303	168	1.80357
33.9817	302	168	1.79762
33.9663	299	166	1.8012
33.9508	298	166	1.79518
33.9353	296	164	1.80488
33.9198	294	163	1.80368
33.9042	293	163	1.79755
33.8886	293	163	1.79755
33.873	292	162	1.80247
33.8574	291	162	1.7963
33.8417	292	162	1.80247
33.826	291	162	1.7963
33.8102	292	162	1.80247
33.7944	291	162	1.7963
33.7786	292	162	1.80247
33.7628	293	163	1.79755
33.7469	292	162	1.80247
33.731	293	162	1.80864
33.715	294	162	1.81481
33.699	295	163	1.80982
33.683	294	163	1.80368
33.667	291	163	1.78528
33.6508	290	163	1.77914
33.6347	289	163	1.77301
33.6185	288	163	1.76687
33.6023	286	162	1.76543
33.586	287	162	1.7716
33.5697	286	161	1.7764
33.5533	285	161	1.77019
33.5369	283	159	1.77987
33.5205	282	158	1.78481
33.504	281	158	1.77848
33.4875	280	157	1.78344
33.4709	279	156	1.78846
33.4543	277	155	1.7871
33.4376	275	154	1.78571
33.4208	264	150	1.76
33.4041	263	150	1.75333
33.3872	262	150	1.74667
33.3704	261	149	1.75168
33.3534	259	148	1.75
33.3364	257	147	1.7483
33.3194	256	147	1.7415
33.3023	255	147	1.73469
33.2852	253	146	1.73288
33.268	252	146	1.72603
33.2507	251	145	1.73103
33.2334	250	144	1.73611
33.216	248	143	1.73427
33.1986	247	143	1.72727
33.1811	244	140	1.74286
33.1636	243	140	1.73571
33.146	241	139	1.73381
33.1283	241	139	1.73381
33.1106	242	139	1.74101
33.0928	243	140	1.73571
33.075	244	140	1.74286
33.057	243	140	1.73571
33.0391	245	142	1.72535
33.021	246	142	1.73239
33.0029	245	141	1.73759
32.9847	244	141	1.7305
32.9665	243	140	1.73571
32.9482	245	140	1.75
32.9298	244	140	1.74286
32.9114	243	139	1.7482
32.8929	242	139	1.74101
32.8743	243	139	1.7482
32.8556	244	140	1.74286
32.8369	241	139	1.73381
32.8181	236	137	1.72263
32.7992	234	137	1.70803
32.7803	233	137	1.70073
32.7613	231	137	1.68613
32.7422	226	133	1.69925
32.723	222	132	1.68182
32.7038	221	132	1.67424
32.6845	219	132	1.65909
32.6651	218	132	1.65152
32.6456	216	132	1.63636
32.626	215	132	1.62879
32.6064	214	132	1.62121
32.5867	213	132	1.61364
32.5669	212	131	1.61832
32.547	211	129	1.63566
32.527	212	130	1.63077
32.507	213	131	1.62595
32.4869	215	132	1.62879
32.4667	216	132	1.63636
32.4464	217	133	1.63158
32.426	218	133	1.6391
32.4055	219	133	1.64662
32.3849	218	133	1.6391
32.3643	216	132	1.63636
32.3436	215	132	1.62879
32.3227	214	132	1.62121
32.3018	213	132	1.61364
32.2808	212	132	1.60606
32.2597	211	131	1.61069
32.2386	209	130	1.60769
32.2173	208	129	1.6124
32.1959	207	129	1.60465
32.1744	206	129	1.5969
32.1529	205	128	1.60156
32.1312	204	128	1.59375
32.1095	203	128	1.58594
32.0876	212	130	1.63077
32.0657	216	132	1.63636
32.0436	217	132	1.64394
32.0215	220	131	1.67939
31.9993	222	131	1.69466
31.9769	223	132	1.68939
31.9545	220	131	1.67939
31.9319	222	131	1.69466
31.9093	221	132	1.67424
31.8865	221	133	1.66165
31.8637	222	134	1.65672
31.8407	221	133	1.66165
31.8177	222	134	1.65672
31.7945	221	134	1.64925
31.7712	221	134	1.64925
31.7478	220	133	1.65414
31.7243	219	133	1.64662
31.7007	218	133	1.6391
31.677	218	133	1.6391
31.6532	215	132	1.62879
31.6293	211	129	1.63566
31.6053	209	128	1.63281
31.5811	210	129	1.62791
31.5568	211	130	1.62308
31.5325	212	130	1.63077
31.508	213	130	1.63846
31.4834	214	130	1.64615
31.4587	215	131	1.64122
31.4338	216	132	1.63636
31.4089	217	133	1.63158
31.3838	218	133	1.6391
31.3586	217	133	1.63158
31.3333	216	133	1.62406
31.3079	217	133	1.63158
31.2824	221	135	1.63704
31.2567	230	143	1.60839
31.2309	231	143	1.61538
31.205	232	144	1.61111
31.179	236	148	1.59459
31.1528	237	148	1.60135
31.1265	238	149	1.59732
31.1001	237	149	1.5906
31.0736	236	149	1.58389
31.0469	233	146	1.59589
31.0202	227	142	1.59859
30.9933	228	143	1.59441
30.9662	227	142	1.59859
30.9391	229	144	1.59028
30.9118	227	142	1.59859
30.8843	226	142	1.59155
30.8568	225	142	1.58451
30.8291	223	141	1.58156
30.8013	222	140	1.58571
30.7733	221	140	1.57857
30.7452	220	139	1.58273
30.717	219	139	1.57554
30.6887	218	139	1.56835
30.6602	217	139	1.56115
30.6315	215	137	1.56934
30.6028	213	136	1.56618
30.5739	212	135	1.57037
30.5448	211	134	1.57463
30.5157	210	133	1.57895
30.4863	209	133	1.57143
30.4569	208	132	1.57576
30.4273	207	132	1.56818
30.3975	207	132	1.56818
30.3676	206	131	1.57252
30.3376	199	130	1.53077
30.3074	192	123	1.56098
30.2771	189	121	1.56198
30.2467	189	120	1.575
30.216	188	120	1.56667
30.1853	188	120	1.56667
30.1544	187	120	1.55833
30.1233	186	120	1.55
30.0921	185	120	1.54167
30.0608	184	119	1.54622
30.0293	185	120	1.54167
29.9976	184	119	1.54622
29.9658	185	119	1.55462
29.9339	186	119	1.56303
29.9018	186	118	1.57627
29.8695	188	119	1.57983
29.8371	187	119	1.57143
29.8045	186	119	1.56303
29.7718	185	119	1.55462
29.7389	184	119	1.54622
29.7059	182	119	1.52941
29.6727	180	118	1.52542
29.6394	177	117	1.51282
29.6058	177	117	1.51282
29.5722	176	116	1.51724
29.5383	174	115	1.51304
29.5043	173	115	1.50435
29.4702	172	114	1.50877
29.4359	171	113	1.51327
29.4014	171	113	1.51327
29.3668	169	113	1.49558
29.3319	170	113	1.50442
29.297	171	113	1.51327
29.2618	170	113	1.50442
29.2265	169	113	1.49558
29.1911	168	113	1.48673
29.1554	165	111	1.48649
29.1196	163	110	1.48182
29.0836	162	110	1.47273
29.0475	159	108	1.47222
29.0112	167	111	1.5045
28.9747	169	113	1.49558
28.938	170	113	1.50442
28.9012	171	113	1.51327
28.8642	175	115	1.52174
28.827	176	115	1.53043
28.7896	178	115	1.54783
28.7521	179	116	1.5431
28.7144	180	117	1.53846
28.6765	181	117	1.54701
28.6385	180	116	1.55172
28.6002	180	116	1.55172
28.5618	179	116	1.5431
28.5232	178	115	1.54783
28.4844	178	115	1.54783
28.4455	177	115	1.53913
28.4063	174	113	1.53982
28.367	173	112	1.54464
28.3275	172	112	1.53571
28.2878	171	112	1.52679
28.2479	170	112	1.51786
28.2079	169	111	1.52252
28.1676	168	111	1.51351
28.1272	167	111	1.5045
28.0866	168	111	1.51351
28.0458	167	111	1.5045
28.0048	166	110	1.50909
27.9636	165	110	1.5
27.9223	166	110	1.50909
27.8807	164	108	1.51852
27.8389	163	108	1.50926
27.797	161	107	1.50467
27.7549	160	106	1.50943
27.7125	159	106	1.5
27.67	156	103	1.51456
27.6273	151	102	1.48039
27.5844	154	102	1.5098
27.5413	155	103	1.50485
27.498	156	104	1.5
27.4545	157	105	1.49524
27.4108	158	106	1.49057
27.3669	157	106	1.48113
27.3228	158	106	1.49057
27.2785	159	106	1.5
27.234	163	108	1.50926
27.1893	164	108	1.51852
27.1444	165	109	1.51376
27.0993	167	109	1.53211
27.0539	166	109	1.52294
27.0084	165	108	1.52778
26.9627	165	108	1.52778
26.9168	166	109	1.52294
26.8707	165	108	1.52778
26.8243	164	107	1.53271
26.7778	161	106	1.51887
26.731	159	105	1.51429
26.6841	154	103	1.49515
26.6369	152	102	1.4902
26.5895	149	101	1.47525
26.5419	139	98	1.41837
26.4941	135	96	1.40625
26.4461	134	96	1.39583
26.3979	129	94	1.37234
26.3495	121	90	1.34444
26.3008	122	90	1.35556
26.2519	121	88	1.375
26.2028	119	87	1.36782
26.1535	118	86	1.37209
26.104	116	85	1.36471
26.0543	114	85	1.34118
26.0043	113	86	1.31395
25.9542	108	82	1.31707
25.9038	105	82	1.28049
25.8532	106	82	1.29268
25.8023	108	83	1.3012
25.7513	104	80	1.3
25.7	105	81	1.2963
25.6485	107	83	1.28916
25.5967	108	83	1.3012
25.5448	108	83	1.3012
25.4926	109	83	1.31325
25.4402	110	84	1.30952
25.3876	109	83	1.31325
25.3347	109	83	1.31325
25.2816	110	83	1.3253
25.2283	109	82	1.32927
25.1748	110	83	1.3253
25.121	109	83	1.31325
25.067	108	82	1.31707
25.0128	109	82	1.32927
24.9583	108	82	1.31707
24.9036	107	82	1.30488
24.8487	106	81	1.30864
24.7935	106	80	1.325
24.7381	105	80	1.3125
24.6825	106	81	1.30864
24.6266	105	80	1.3125
24.5705	104	80	1.3
24.5142	103	80	1.2875
24.4577	102	79	1.29114
24.401	101	78	1.29487
24.344	97	76	1.27632
24.2869	96	75	1.28
24.2295	95	74	1.28378
24.1719	96	74	1.2973
24.1142	97	75	1.29333
24.0562	96	75	1.28
23.9981	97	75	1.29333
23.9398	96	74	1.2973
23.8813	95	74	1.28378
23.8226	94	73	1.28767
23.7637	95	74	1.28378
23.7046	94	73	1.28767
23.6454	95	73	1.30137
23.5861	96	74	1.2973
23.5265	97	74	1.31081
23.4668	98	74	1.32432
23.407	97	73	1.32877
23.3469	98	73	1.34247
23.2868	99	74	1.33784
23.2265	100	75	1.33333
23.166	99	74	1.33784
23.1055	98	74	1.32432
23.0447	99	74	1.33784
22.9839	100	75	1.33333
22.9229	101	75	1.34667
22.8618	102	76	1.34211
22.8006	101	75	1.34667
22.7392	102	75	1.36
22.6778	103	75	1.37333
22.6162	104	76	1.36842
22.5545	105	76	1.38158
22.4927	106	76	1.39474
22.4308	107	77	1.38961
22.3688	108	78	1.38462
22.3068	106	76	1.39474
22.2446	105	76	1.38158
22.1823	105	76	1.38158
22.1199	106	77	1.37662
22.0574	103	75	1.37333
21.9949	103	75	1.37333
21.9322	104	76	1.36842
21.8695	104	75	1.38667
21.8067	103	75	1.37333
21.7438	102	74	1.37838
21.6808	101	74	1.36486
21.6177	99	73	1.35616
21.5545	100	73	1.36986
21.4913	101	73	1.38356
21.4279	102	74	1.37838
21.3645	103	75	1.37333
21.301	104	75	1.38667
21.2375	103	75	1.37333
21.1739	105	76	1.38158
21.1101	106	77	1.37662
21.0464	105	76	1.38158
20.9825	106	77	1.37662
20.9186	107	77	1.38961
20.8546	109	77	1.41558
20.7906	112	78	1.4359
20.7264	113	78	1.44872
20.6623	114	79	1.44304
20.598	113	79	1.43038
20.5337	114	81	1.40741
20.4693	112	81	1.38272
20.4049	113	81	1.39506
20.3404	112	81	1.38272
20.2759	113	82	1.37805
20.2113	112	81	1.38272
20.1467	112	81	1.38272
20.082	113	81	1.39506
20.0172	115	81	1.41975

## Sheet: Fig. 2b
Age (Ma)	Species richness	Species richness 95%-	Species richness 95%+
47.9733	166	150.562	167.701
47.9186	167	158.191	167.918
47.8637	168	157.932	167.921
47.8086	167	153.087	167.959
47.7535	165	152.519	167.911
47.6981	164	152.346	167.735
47.6426	162	152.28	167.734
47.5869	152	152.17	167.636
47.5311	153	152.112	166.734
47.475	154	152.188	164.943
47.4188	155	152.309	164.034
47.3624	158	152.442	164
47.3059	160	152.65	164.119
47.2493	161	153.478	164.629
47.1927	162	154.389	164.952
47.136	163	156.106	166
47.0794	164	158.653	166.001
47.0227	164	160.348	167.939
46.9662	165	161.359	169.186
46.9097	164	162.429	170.354
46.8533	166	163.495	171.642
46.7971	166	164	172.004
46.741	166	164.137	173.094
46.6851	168	164.278	173.963
46.6295	169	164.803	174
46.5741	170	166	174
46.519	171	166	174
46.4642	172	166.813	174
46.4097	172	168.409	174
46.3556	173	169.375	175.461
46.3018	174	170.192	178
46.2485	174	170.301	178
46.1955	174	170.121	178
46.1428	173	170.203	178.348
46.0906	172	170.105	178.735
46.0386	171	170.046	178.62
45.9871	170	170.105	178.81
45.9359	171	170.152	178.903
45.8851	179	170.262	178.805
45.8346	178	170.701	178.762
45.7845	178	170.737	178.733
45.7348	178	170.391	178.321
45.6854	178	171.354	178.458
45.6364	177	173.196	178.86
45.5877	176	173.209	180.324
45.5394	177	173.182	181.082
45.4914	176	173.094	181.507
45.4439	175	173.072	181.55
45.3966	174	173.078	181.589
45.3497	173	173.102	181.667
45.3032	174	173.14	181.789
45.2571	174	173.249	181.848
45.2112	176	173.228	181.884
45.1658	179	173.39	181.913
45.1207	181	173.179	181.899
45.0759	182	172.676	181.879
45.0315	180	171.678	181.89
44.9875	181	171.485	181.894
44.9438	181	171.497	181.885
44.9005	182	171.371	181.849
44.8575	180	171.075	181.649
44.8148	178	171	181.504
44.7725	177	170.808	181.688
44.7306	176	171.03	181.677
44.689	177	171	181.767
44.6478	176	171	181.361
44.6069	173	170.972	181.013
44.5663	172	170.578	181.733
44.5261	171	170.567	182.556
44.4863	172	170.334	183.006
44.4468	173	170.347	183.645
44.4076	172	170.133	183.354
44.3688	171	170.148	183.196
44.3303	171	170.166	183.532
44.2922	170	170.355	183.667
44.2544	179	170.75	183.644
44.2169	180	170.736	183.747
44.1798	182	171	183.801
44.1431	177	171	183.78
44.1066	179	170.938	183.935
44.0706	181	170.544	184.811
44.0348	182	170.831	185.147
43.9994	183	172.578	187.704
43.9644	183	178.501	189.14
43.9296	184	179.519	188.869
43.8953	183	177.823	186.439
43.8612	182	178.011	185.534
43.8275	183	177.991	185.646
43.7941	184	179.379	186.878
43.7611	183	180.968	188.125
43.7284	184	181.808	189.111
43.696	183	182.043	189.624
43.664	182	182.04	189.883
43.6323	183	182.064	192.065
43.6009	182	182.095	193.939
43.5699	184	182.11	194.002
43.5392	185	182.178	194.819
43.5088	185	182.3	195.719
43.4788	189	182.895	198.856
43.4491	190	183.125	201.417
43.4197	186	183.105	202.256
43.3906	185	183.111	203.271
43.3618	184	182.595	204.946
43.3332	185	182.251	205.744
43.305	186	182.287	206.247
43.277	187	182.347	206.603
43.2492	188	182.42	206.45
43.2217	189	182.984	206.696
43.1944	189	184.249	206.846
43.1674	192	184.933	207.029
43.1405	194	185	207.783
43.1138	194	186.34	208.561
43.0874	195	186.505	209.282
43.0611	196	185.421	209.867
43.035	201	184.79	209.944
43.009	202	184.335	213.533
42.9832	203	184.498	216.221
42.9575	205	184.778	216.933
42.932	206	185.57	217.562
42.9066	207	186.46	217.652
42.8812	206	187.403	217.67
42.856	205	188.282	217.923
42.8309	206	188.981	218.505
42.8058	207	189.231	219.036
42.7808	208	191.597	219.393
42.7559	209	193.54	219.504
42.731	210	194	219.463
42.7061	209	194.585	219.502
42.6813	216	195.512	219.479
42.6565	217	198.613	219.577
42.6317	218	200	219.455
42.6069	215	200	219.716
42.582	218	200	219.753
42.5572	219	200	219.725
42.5323	220	200	219.773
42.5074	219	200.093	219.844
42.4824	219	200.016	219.891
42.4573	216	200	219.884
42.4322	218	200	219.828
42.407	200	200	219.683
42.3816	200	200	219.66
42.3562	201	200	219.667
42.3307	202	200	219.555
42.305	203	200	219.417
42.2792	204	200	219.513
42.2533	205	200	219.638
42.2272	206	200	219.443
42.2009	208	200.003	219.092
42.1744	209	200.032	219
42.1478	208	200	218.638
42.121	207	200	218.814
42.0939	209	200.177	219.831
42.0666	210	200.841	221.849
42.0391	211	201.821	223.072
42.0114	212	202.814	223.802
41.9834	213	203.831	224.54
41.9552	214	204.772	225.004
41.9267	215	205.457	225.508
41.8979	216	206.243	225.656
41.8688	218	206.958	225.56
41.8394	221	206	225.206
41.8097	223	206	225.385
41.7797	224	206.3	225.648
41.7494	225	206	225.778
41.7187	226	205.821	225.884
41.6876	225	203.907	225.927
41.6562	225	200.882	225.89
41.6245	223	199.179	225.889
41.5924	224	196.324	225.833
41.5602	206	195.104	225.654
41.5278	206	194.633	225.489
41.4953	207	194.26	225.337
41.4628	206	194	225.564
41.4302	204	194	225.666
41.3975	200	194	225.162
41.3648	199	193.874	225
41.332	195	192.519	223.988
41.2991	194	192.243	223.096
41.2662	194	191.872	209.82
41.2331	195	191.375	206.781
41.2	196	191.163	206.302
41.1668	195	190.126	205.081
41.1335	194	190	201.43
41.1	192	190	199.244
41.0665	193	190	196
41.0329	192	190	195.766
40.9992	191	190	195.828
40.9654	192	190	195.709
40.9314	190	190	195.491
40.8974	190	190	194.724
40.8632	190	190	194.629
40.8289	192	190	194.328
40.7945	194	190	194.03
40.7599	193	190	194.303
40.7252	192	190	194.617
40.6904	192	190	194.973
40.6555	193	190	195.649
40.6204	192	190	195.98
40.5851	195	190.485	195.767
40.5497	194	191.717	195.259
40.5142	193	192	195.094
40.4785	194	192	195.414
40.4426	193	192	195.926
40.4066	194	192.012	196
40.3704	195	192.07	196
40.334	196	192.232	196
40.2975	196	191.999	196
40.2608	195	191.215	196
40.2239	194	191	196
40.187	194	190.348	196
40.1498	192	189.423	196
40.1126	193	188.703	195.791
40.0752	193	188.413	195.636
40.0377	194	188.255	195.657
40.0002	193	188.293	195.801
39.9625	192	188.192	195.978
39.9248	191	188.251	195.408
39.887	191	188.144	194.446
39.8491	190	188.137	194
39.8112	189	188.014	193.704
39.7732	188	187.228	193.169
39.7352	189	186.289	193.111
39.6972	188	185.309	193.366
39.6591	189	184.333	193.193
39.6211	190	183.326	192.204
39.583	189	183.027	191.156
39.545	189	183	190.964
39.507	188	182.417	190.032
39.469	187	181.195	189.874
39.4311	186	181	189.633
39.3932	185	181	189.397
39.3554	184	180.812	189.219
39.3176	183	180.366	189.525
39.2799	183	180	189.301
39.2423	184	180	189.031
39.2048	182	180	189
39.1674	181	180	189.634
39.1301	181	180	190.549
39.093	181	180	192.243
39.056	180	180	192.825
39.0191	180	180	194.222
38.9823	184	180	196.267
38.9458	186	180	196.853
38.9094	188	180	197
38.8731	189	180.163	197.255
38.8371	190	180	197.637
38.8013	191	180	197.983
38.7656	193	180.293	198
38.7302	192	182.725	198
38.695	194	185.483	198
38.66	197	187.455	198
38.6253	196	188.676	198
38.5909	197	189.622	198
38.5567	197	190.533	198
38.5227	198	191.891	198
38.4891	198	192.226	198.019
38.4557	198	192.986	198.46
38.4226	197	194.334	198.678
38.3899	197	196.031	198.347
38.3574	197	196.103	198.034
38.3253	198	196.074	198.533
38.2935	197	196.026	198.72
38.2621	197	196	198.603
38.2311	196	194.019	198.845
38.2004	197	194	198.828
38.17	198	194	198.924
38.1401	199	192.652	198.876
38.1106	198	191.196	198.837
38.0815	197	189.834	198.757
38.0528	198	188.51	198.44
38.0245	198	187.22	198.009
37.9966	198	186.661	198.048
37.9692	198	184.859	198.453
37.9421	197	184.433	198.582
37.9155	197	184.351	198.433
37.8892	196	184.143	198.277
37.8634	196	183.993	198.042
37.8379	194	183.99	198
37.8128	194	184.149	198
37.7881	194	184.058	198
37.7638	194	184.112	198
37.7398	193	184.092	198
37.7162	192	183.506	197.897
37.6929	191	182.832	197.094
37.67	190	182.331	197
37.6475	189	182.435	196.318
37.6253	188	182.172	196
37.6034	187	179.102	195.399
37.5819	187	175.512	194.059
37.5607	184	174.028	194
37.5399	185	173.419	194
37.5193	184	173.473	194
37.4991	185	173.086	193.677
37.4792	184	173.696	192.94
37.4596	182	173.273	192.382
37.4403	184	172.755	191.944
37.4213	186	172.349	191.865
37.4027	188	172.46	191.772
37.3843	189	172.641	191.711
37.3662	191	172.748	191.723
37.3483	189	172.273	191.77
37.3308	190	172.007	191.837
37.3135	191	172	191.86
37.2965	191	172	191.894
37.2798	192	172	191.857
37.2633	190	172	191.793
37.2471	189	172	191.791
37.2311	186	172	192.696
37.2154	181	172	198.651
37.1999	176	172	207.116
37.1847	174	172	214.436
37.1697	173	172	220.569
37.1549	172	172	226.409
37.1403	172	172	227.303
37.126	176	172	230.212
37.1119	179	171.903	232.283
37.098	179	171.818	232.867
37.0843	177	171.661	231.583
37.0708	176	171.649	227.189
37.0575	177	171.637	225.987
37.0444	176	171.48	225.652
37.0315	175	171.507	227.237
37.0188	174	171.442	228.596
37.0062	173	171.371	227.663
36.9938	174	171.377	226.325
36.9816	173	171.357	226
36.9696	172	171.268	226.014
36.9577	171	171.361	226.469
36.946	173	171.397	226.999
36.9344	174	171.427	227.331
36.923	175	171.381	227.124
36.9117	173	171.525	226.987
36.9006	174	171.63	227.131
36.8896	173	171.653	228.339
36.8787	175	171.774	229.339
36.868	174	172.009	230.307
36.8574	178	172.192	231.505
36.8469	190	172.097	232.182
36.8365	191	172.106	232.952
36.8262	192	172.359	233.328
36.816	195	172.62	233.218
36.8059	196	172.85	233.449
36.796	200	173.007	233.856
36.7861	203	173.094	234
36.7762	205	173.123	234.313
36.7665	212	173.019	235.198
36.7569	213	172.96	236.492
36.7473	215	172.74	238.403
36.7378	216	172.4	240.788
36.7283	220	172.22	244.117
36.7189	221	172.224	245.999
36.7096	226	172.359	246.928
36.7003	227	172.635	247.064
36.6911	226	172.829	248.636
36.6819	227	173.06	249.674
36.6727	228	173.248	250.558
36.6636	230	173.273	251.413
36.6544	231	173.378	252.26
36.6454	232	173.325	253.098
36.6363	233	173.248	253.928
36.6272	234	173.446	254.751
36.6182	233	173.519	255.567
36.6092	232	173.453	256.378
36.6001	231	173.604	257.182
36.5911	227	173.754	257.982
36.582	226	173.97	258.786
36.573	227	174.169	259.589
36.5639	225	174.382	259.942
36.5548	225	174.489	260.302
36.5456	225	174.669	260.667
36.5365	225	175.25	261.323
36.5273	228	177.342	263.692
36.518	226	182.552	267.738
36.5088	229	188.59	269.64
36.4995	228	190.494	272.563
36.4902	227	191.058	273.699
36.4808	226	191.628	276.551
36.4714	226	192.7	279.701
36.462	226	194.344	281.814
36.4526	226	195.318	282.841
36.4431	226	196.266	283.621
36.4336	226	198.204	284.842
36.4241	226	200.364	286.051
36.4145	227	202.248	286.952
36.4049	228	203.736	287.72
36.3953	227	205.736	288.534
36.3856	226	209.25	289.891
36.3759	227	212.124	291.603
36.3662	226	212.972	292.837
36.3564	225	214.011	294.056
36.3466	225	215.1	295.824
36.3368	225	216.036	297.638
36.327	226	217.807	298.949
36.3171	228	219.934	300.515
36.3072	230	221.076	302.429
36.2972	229	223.058	303.84
36.2873	229	225	305.057
36.2773	229	225	307.27
36.2672	231	225	310.786
36.2572	233	225	314.272
36.2471	231	225	316.556
36.2369	231	225	318.116
36.2268	234	225	320.182
36.2166	234	225	324.082
36.2064	234	225	329.735
36.1961	235	225.057	333.358
36.1858	236	225.374	334.38
36.1755	238	225.838	334.769
36.1652	240	226.108	335.078
36.1548	244	226.109	335.692
36.1444	246	225.864	336.912
36.1339	247	225.448	338.417
36.1235	247	225.193	339.598
36.113	249	225.065	340.422
36.1025	250	225.014	341.159
36.0919	251	225.122	341.894
36.0813	252	225.174	342.526
36.0707	253	225.012	342.92
36.06	254	225	343.502
36.0493	255	225	344.441
36.0386	256	225	345.588
36.0279	257	225.306	346.219
36.0171	258	226.507	346.586
36.0063	259	226.613	346.994
35.9955	260	227.301	347.284
35.9846	260	228.113	347.78
35.9737	261	227.508	348.099
35.9628	260	226.642	348.59
35.9518	267	226.077	348.873
35.9408	269	226	349.311
35.9298	273	226	350.31
35.9187	274	226	350.997
35.9076	279	226	351.683
35.8965	282	226	352.369
35.8854	283	226	353.236
35.8742	284	226.086	354.52
35.863	286	226.499	355.526
35.8518	287	226.589	356.275
35.8405	288	226.511	357.024
35.8292	289	226.23	357.802
35.8179	292	226.146	359.02
35.8065	293	225.907	360.233
35.7951	295	225.311	361.572
35.7837	298	225	363.644
35.7723	299	225.006	364.83
35.7608	302	225.56	365.561
35.7493	304	226.074	366.575
35.7377	305	227.325	367.8
35.7262	309	228.753	368.105
35.7146	315	229	368.963
35.7029	317	229	370.022
35.6913	319	229.316	370.46
35.6796	322	230.026	370.509
35.6678	334	231	370.834
35.6561	335	231.279	371
35.6443	334	232.157	371.326
35.6325	335	233.242	371.847
35.6206	336	233.967	372.381
35.6088	339	234.06	372.247
35.5969	340	234.769	372.423
35.5849	341	235.984	372.557
35.573	342	237.839	372.902
35.561	343	240.274	373.233
35.5489	343	244.024	373.499
35.5369	345	246.092	373.854
35.5248	347	246.932	373.901
35.5127	346	248.032	373.984
35.5005	347	249.552	373.939
35.4883	348	250.698	373.992
35.4761	349	251.839	374.356
35.4639	348	253.008	375.661
35.4516	350	254.205	376.761
35.4393	351	255.414	377.494
35.427	352	256.637	377.442
35.4146	353	257.868	377.701
35.4022	355	259.105	377.88
35.3898	356	260.002	377.956
35.3774	357	260.216	377.358
35.3649	358	261.63	376.97
35.3524	360	266.636	377.089
35.3398	361	270.882	377.179
35.3273	364	274.422	377.153
35.3147	365	279.049	377.294
35.302	366	282.363	377.574
35.2894	368	283.873	377.352
35.2767	368	286.003	376.984
35.2639	370	287.469	376.685
35.2512	371	288.911	376.859
35.2384	370	291.958	377.74
35.2256	371	293.953	378.184
35.2128	371	297.162	378.041
35.1999	372	299.269	378.1
35.187	373	302.781	378.189
35.1741	374	305.057	378.183
35.1611	373	309.771	378.388
35.1481	372	315.907	378.352
35.1351	372	318.802	378.376
35.122	374	325.522	378.344
35.1089	374	329.851	378.645
35.0958	376	330.942	378.609
35.0827	378	330.986	378.71
35.0695	379	330.954	378.704
35.0563	378	330.103	378.694
35.0431	377	329.717	378.64
35.0298	375	329.903	378.684
35.0165	374	330.274	378.641
35.0032	372	330.307	378.648
34.9899	371	330.079	378.458
34.9765	370	330.008	378.589
34.9631	368	329.546	378.489
34.9496	369	329.79	378.534
34.9362	368	329.552	378.357
34.9227	365	328.868	378.137
34.9091	364	327.986	377.887
34.8956	364	327.873	377.674
34.882	362	327.771	377.608
34.8684	360	327.298	377.131
34.8547	359	326.491	377.041
34.841	358	325.413	376.647
34.8273	358	324.46	376.791
34.8136	356	324.021	376.473
34.7998	356	323.337	375.907
34.786	355	322.244	376.398
34.7722	356	321.168	376.861
34.7583	355	319.265	377.178
34.7444	350	317.639	377.306
34.7305	346	317.404	377.031
34.7166	343	317.263	377.046
34.7026	344	316.826	376.959
34.6886	343	315.925	376.866
34.6746	342	314.9	376.155
34.6605	336	313.877	374.91
34.6464	335	312.645	374.03
34.6323	332	310.939	372.891
34.6181	333	309.839	372.648
34.6039	332	308.835	371.503
34.5897	331	307.835	370.73
34.5755	330	306.841	370.01
34.5612	329	305.849	368.834
34.5469	330	304.674	368.544
34.5326	331	302.981	368.09
34.5182	332	301.667	365.845
34.5038	333	299.191	364.228
34.4894	332	297.936	363.904
34.475	332	296.022	361.934
34.4605	331	294.062	360.3
34.446	330	293.183	359.194
34.4315	329	292.976	358.236
34.4169	328	292.113	357.891
34.4023	327	291.229	356.636
34.3877	328	291.594	355.986
34.373	328	291.313	355.75
34.3583	327	291.479	355.352
34.3436	326	291.38	354.748
34.3289	325	291.513	351.307
34.3141	323	292.328	347.216
34.2993	325	292.436	344.239
34.2845	323	292.543	343.488
34.2696	322	293.162	343.252
34.2547	321	293.94	342.456
34.2398	319	294.023	339.056
34.2249	317	292.167	335.404
34.2099	317	290.439	333.325
34.1949	318	289.494	332.634
34.1798	317	288.551	332.435
34.1648	316	287.352	332.096
34.1497	315	286.781	331.722
34.1346	314	286.286	331.914
34.1194	313	285.819	331.979
34.1042	311	284.683	332.104
34.089	310	283.046	332.315
34.0738	309	282.051	332.1
34.0585	308	281.134	332
34.0432	307	280.22	331.893
34.0279	306	279.276	331.245
34.0125	305	277.803	330.541
33.9971	303	275.91	329.567
33.9817	302	270.364	328.927
33.9663	299	263.847	328.154
33.9508	298	262.797	328
33.9353	296	261.904	327.948
33.9198	294	260.948	327.642
33.9042	293	259.247	326.993
33.8886	293	257.509	326.133
33.873	292	256.354	325.158
33.8574	291	255.467	324.573
33.8417	292	254.176	324.11
33.826	291	252.732	323.32
33.8102	292	251.848	322.244
33.7944	291	250.98	321.235
33.7786	292	250.065	319.568
33.7628	293	248.499	317.945
33.7469	292	247.378	317.659
33.731	293	245.58	317.597
33.715	294	244.835	317.163
33.699	295	243.892	316.37
33.683	294	243.346	315.385
33.667	291	243.038	314.398
33.6508	290	242.607	313.411
33.6347	289	242.773	311.846
33.6185	288	243.069	310.434
33.6023	286	242.839	309.444
33.586	287	243.082	308.453
33.5697	286	243.511	307.462
33.5533	285	243.42	306.469
33.5369	283	243.398	305.474
33.5205	282	243.626	303.956
33.504	281	243.741	302.47
33.4875	280	243.533	300.372
33.4709	279	243.704	298.467
33.4543	277	243.308	296.933
33.4376	275	243.211	294.927
33.4208	264	243.042	293.466
33.4041	263	242.699	293
33.3872	262	242.577	292.485
33.3704	261	242.017	291.54
33.3534	259	241.215	291.558
33.3364	257	240.157	291.632
33.3194	256	236.808	291.534
33.3023	255	234.665	291.651
33.2852	253	233.526	291.789
33.268	252	232.429	292.495
33.2507	251	230.375	292.695
33.2334	250	226.637	292.855
33.216	248	223.331	293.69
33.1986	247	221.499	294.428
33.1811	244	220.389	294.505
33.1636	243	218.971	293.263
33.146	241	218.566	290.857
33.1283	241	217.769	289.825
33.1106	242	216.126	288.837
33.0928	243	215.366	287.623
33.075	244	214.929	286.759
33.057	243	214.568	286.551
33.0391	245	214.112	285.862
33.021	246	213.654	284.689
33.0029	245	213.207	282.936
32.9847	244	212.958	281.859
32.9665	243	213.44	280.854
32.9482	245	213.802	279.847
32.9298	244	213.622	278.677
32.9114	243	213.678	276.656
32.8929	242	214.139	272.442
32.8743	243	213.849	264.285
32.8556	244	213.357	262.785
32.8369	241	213.134	261.769
32.8181	236	213.022	260.501
32.7992	234	212.663	258.461
32.7803	233	212.29	256.716
32.7613	231	212.252	255.685
32.7422	226	212.04	254.303
32.723	222	211.46	252.635
32.7038	221	211.415	251.604
32.6845	219	211.236	250.574
32.6651	218	211.101	249.083
32.6456	216	211.034	247.508
32.626	215	210.34	245.745
32.6064	214	209.119	244.861
32.5867	213	208.312	244.607
32.5669	212	208.042	243.98
32.547	211	207.37	243.922
32.527	212	206.704	243.945
32.507	213	206.444	244.064
32.4869	215	207.107	244.339
32.4667	216	207.05	244.58
32.4464	217	207.11	244.796
32.426	218	207.644	244.517
32.4055	219	207.791	244.137
32.3849	218	207.201	243.918
32.3643	216	206.836	243.985
32.3436	215	206.507	243.619
32.3227	214	206.08	243.462
32.3018	213	205.423	243.027
32.2808	212	204.899	243.06
32.2597	211	204.711	242.277
32.2386	209	204.6	239.087
32.2173	208	204.805	235.1
32.1959	207	204.463	233.481
32.1744	206	204.436	231.821
32.1529	205	204.094	227.784
32.1312	204	203.993	223.281
32.1095	203	203.88	222.565
32.0876	212	203.852	222.242
32.0657	216	203.609	222.268
32.0436	217	203.684	222.034
32.0215	220	203.433	222.345
31.9993	222	203.449	222.33
31.9769	223	203.321	222.403
31.9545	220	203.386	222.376
31.9319	222	203.389	222.48
31.9093	221	203.393	222.543
31.8865	221	203.383	222.528
31.8637	222	203.467	222.727
31.8407	221	203.588	222.655
31.8177	222	203.795	222.755
31.7945	221	203.77	222.72
31.7712	221	203.953	222.766
31.7478	220	204.205	222.721
31.7243	219	204.218	222.71
31.7007	218	204.933	222.689
31.677	218	204.747	222.706
31.6532	215	204.752	222.659
31.6293	211	205.083	222.871
31.6053	209	205.524	223.419
31.5811	210	206.362	227.728
31.5568	211	206.294	229.913
31.5325	212	206.34	230.443
31.508	213	206.442	231.252
31.4834	214	206.829	232.359
31.4587	215	208.785	234.567
31.4338	216	209.077	234.972
31.4089	217	209.102	234.893
31.3838	218	209.101	236.083
31.3586	217	209.172	236.689
31.3333	216	209.212	237.094
31.3079	217	209.275	237.279
31.2824	221	209.317	236.991
31.2567	230	209.397	236.595
31.2309	231	209.58	236.432
31.205	232	209.606	236.749
31.179	236	209.847	236.876
31.1528	237	209.758	237.035
31.1265	238	209.937	237.283
31.1001	237	209.911	237.638
31.0736	236	210.06	237.529
31.0469	233	209.844	237.496
31.0202	227	210.009	237.503
30.9933	228	209.964	237.715
30.9662	227	210.231	237.764
30.9391	229	210.559	237.813
30.9118	227	210.059	237.809
30.8843	226	210.131	237.838
30.8568	225	209.826	237.819
30.8291	223	209.666	237.709
30.8013	222	208.885	237.697
30.7733	221	207.947	237.654
30.7452	220	207.096	237.666
30.717	219	206.982	237.525
30.6887	218	206.265	237.559
30.6602	217	200.964	237.341
30.6315	215	193.475	237.233
30.6028	213	189.508	237.269
30.5739	212	188.99	237.278
30.5448	211	188.257	237.152
30.5157	210	187.964	237.174
30.4863	209	187.394	237.186
30.4569	208	186.585	237.138
30.4273	207	186	236.634
30.3975	207	185.41	236.12
30.3676	206	185.039	234.168
30.3376	199	184.841	230.874
30.3074	192	184.637	228.723
30.2771	189	184.628	228.65
30.2467	189	184.48	228.329
30.216	188	184.608	227.518
30.1853	188	184.512	226.97
30.1544	187	184.279	225.857
30.1233	186	184.148	224.561
30.0921	185	184.031	222.707
30.0608	184	183.294	221.64
30.0293	185	181.297	220.557
29.9976	184	178.964	219.481
29.9658	185	177	218.426
29.9339	186	176.667	217.396
29.9018	186	175.342	215.728
29.8695	188	173.681	213.727
29.8371	187	172.689	212.33
29.8045	186	171.74	211.211
29.7718	185	171.008	210.205
29.7389	184	170.835	209.211
29.7059	182	170.651	208.215
29.6727	180	170.048	207.219
29.6394	177	169.55	206.995
29.6058	177	169.377	206.204
29.5722	176	169.37	200.403
29.5383	174	168.638	193.299
29.5043	173	168.133	189.493
29.4702	172	166.731	189
29.4359	171	165.54	188.149
29.4014	171	164.869	188
29.3668	169	163.794	187.838
29.3319	170	164.472	187.565
29.297	171	164.253	187.673
29.2618	170	163.977	187.455
29.2265	169	163.688	187.406
29.1911	168	162.99	187.328
29.1554	165	163.423	187.112
29.1196	163	162.653	186.798
29.0836	162	162.333	186.717
29.0475	159	161.436	186.471
29.0112	167	161.548	185.989
28.9747	169	161.478	185.221
28.938	170	160.751	184.707
28.9012	171	161.331	183.46
28.8642	175	159.996	181.371
28.827	176	159.968	180.493
28.7896	178	159.729	180.259
28.7521	179	159.671	180.207
28.7144	180	159.553	180.344
28.6765	181	159.955	180.465
28.6385	180	160.039	180.613
28.6002	180	160.368	180.568
28.5618	179	160.58	180.676
28.5232	178	160.53	180.38
28.4844	178	161.034	180.794
28.4455	177	162.19	180.79
28.4063	174	161.303	180.847
28.367	173	161.508	180.837
28.3275	172	161.849	180.871
28.2878	171	161.414	180.84
28.2479	170	160.547	180.768
28.2079	169	160.087	180.602
28.1676	168	159.625	180.683
28.1272	167	159.085	180.597
28.0866	168	157.282	180.446
28.0458	167	156.055	180.227
28.0048	166	155.366	180.288
27.9636	165	155.119	180
27.9223	166	154.946	180
27.8807	164	155.047	180
27.8389	163	155.257	180.013
27.797	161	156.054	180
27.7549	160	155.904	179.88
27.7125	159	156.01	179.313
27.67	156	154.437	178.428
27.6273	151	153.27	178
27.5844	154	152.806	177.461
27.5413	155	152.805	175.39
27.498	156	152.465	173.387
27.4545	157	152.428	172.317
27.4108	158	151.683	171.248
27.3669	157	151.497	170.177
27.3228	158	151.315	169.105
27.2785	159	151.478	168.047
27.234	163	151.516	167.688
27.1893	164	151.568	167.523
27.1444	165	151.741	166.906
27.0993	167	151.715	166.821
27.0539	166	150.218	166.674
27.0084	165	143.165	166.51
26.9627	165	136.709	166.585
26.9168	166	134.438	166.763
26.8707	165	131.244	166.869
26.8243	164	124.678	166.884
26.7778	161	121.638	166.854
26.731	159	121.25	166.802
26.6841	154	119.986	166.719
26.6369	152	118.504	166.594
26.5895	149	117.03	166.57
26.5419	139	115.053	166.115
26.4941	135	113.538	166.263
26.4461	134	110.756	165.906
26.3979	129	107.287	165.855
26.3495	121	105.932	165.78
26.3008	122	105.748	165.734
26.2519	121	105.814	165.903
26.2028	119	105.579	165.972
26.1535	118	105.076	165.524
26.104	116	105.756	165.371
26.0543	114	106.698	165.444
26.0043	113	106.571	164.974
25.9542	108	105.682	164.252
25.9038	105	105.623	161.373
25.8532	106	105.289	158.838
25.8023	108	104.784	153.757
25.7513	104	104.855	151.207
25.7	105	105.028	145.093
25.6485	107	104.4	136.927
25.5967	108	104.227	134.353
25.5448	108	104.112	130.113
25.4926	109	104.139	122.239
25.4402	110	104.212	121.551
25.3876	109	104.405	120.649
25.3347	109	104.436	118.685
25.2816	110	104.669	117.08
25.2283	109	104.811	114.788
25.1748	110	105.095	113.247
25.121	109	104.797	109.99
25.067	108	103.905	109.98
25.0128	109	102.918	109.97
24.9583	108	101.93	109.938
24.9036	107	100.708	109.93
24.8487	106	96.955	109.886
24.7935	106	95.9981	109.801
24.7381	105	95.328	109.759
24.6825	106	95.6523	109.601
24.6266	105	96.417	109.509
24.5705	104	96.2665	109.426
24.5142	103	96.4019	109.669
24.4577	102	95.9182	109.555
24.401	101	95.0444	109.643
24.344	97	94.2878	108.991
24.2869	96	94.4809	108.62
24.2295	95	94.2565	108.501
24.1719	96	94.6312	107.477
24.1142	97	95.0371	106.319
24.0562	96	95.0507	106
23.9981	97	94.3188	105.621
23.9398	96	94.6233	105.635
23.8813	95	94.187	104.688
23.8226	94	94.1863	103.53
23.7637	95	94.0702	102.372
23.7046	94	94.0395	101.215
23.6454	95	94.0333	98.6936
23.5861	96	94.0623	98.6663
23.5265	97	94.0586	99.609
23.4668	98	94.2437	100.575
23.407	97	94.2343	101.541
23.3469	98	95.2478	101.592
23.2868	99	95.6374	101.468
23.2265	100	94.6907	102.428
23.166	99	94.2844	103.379
23.1055	98	94.4288	104.331
23.0447	99	94.5334	105.303
22.9839	100	95.6405	106.256
22.9229	101	96.7887	107.212
22.8618	102	97.6195	107.732
22.8006	101	97.171	105.936
22.7392	102	98.229	105.348
22.6778	103	99.3741	106.331
22.6162	104	99.3111	107.34
22.5545	105	98.2236	107.345
22.4927	106	98.8046	106.96
22.4308	107	99.9597	107.933
22.3688	108	101.103	107.913
22.3068	106	101.658	107.919
22.2446	105	101.375	107.451
22.1823	105	101.438	107.93
22.1199	106	100.007	105.994
22.0574	103	99.3415	105.927
21.9949	103	100.155	105.986
21.9322	104	101.025	107.124
21.8695	104	100.401	107.617
21.8067	103	99.2328	105.693
21.7438	102	99.8416	105
21.6808	101	99.2227	105.643
21.6177	99	99.0218	104.88
21.5545	100	99.0982	105.765
21.4913	101	99.3022	105.559
21.4279	102	99.6468	105.758
21.3645	103	100.661	106.588
21.301	104	101.384	108.006
21.2375	103	99.9116	110.248
21.1739	105	99.5174	112.328
21.1101	106	100.61	113.238
21.0464	105	101.725	113.818
20.9825	106	102.84	113.36
20.9186	107	103.536	113.847
20.8546	109	103.356	113.848
20.7906	112	105.158	113.657
20.7264	113	105.481	113.938
20.6623	114	105.442	113.954
20.598	113	106.51	113.918
20.5337	114	108.238	113.965
20.4693	112	111.181	113.883
20.4049	113	112	113.861
20.3404	112	112	115.347
20.2759	113	112	117.123
20.2113	112	112	117.772
20.1467	112	112	117.789
20.082	113	112	117.596
20.0172	115	112	117.81

## Sheet: Fig. 2c
Age (Ma)	Species richness	Sample Size	Rafied richness (500 samples)	Rafied richness 95%- (500 samples)	Rafied richness 95%+ (500 samples)	Rafied richness (300 samples)	Rafied richness 95%- (300 samples)	Rafied richness 95%+ (300 samples)
47.9733	166	846	141.007	133	148	114.836	106	124
47.9186	167	849	141.859	134	149	115.364	106.5	124
47.8637	168	850	142.054	135	149	115.413	106	125
47.8086	167	849	141.461	134	149	115.264	107	124
47.7535	165	847	140.392	133	148	114.867	106	123
47.6981	164	846	139.899	132	147	114.67	106	123.5
47.6426	162	843	138.675	131	145	113.678	105	122
47.5869	152	832	133.161	126	140	110.539	103	118.5
47.5311	153	834	133.716	127	140	111.076	103	119
47.475	154	837	134.923	128	141	111.415	103	120
47.4188	155	839	135.593	129	142	111.875	104	120
47.3624	158	847	137.656	130.5	144	113.398	105	121.5
47.3059	160	853	139.238	132	146	114.807	106	124
47.2493	161	857	139.943	133	147	115.442	107	124
47.1927	162	862	140.706	134	148	115.971	108	125
47.136	163	866	141.489	134	148	116.37	108	125
47.0794	164	867	142.032	135	149	116.506	108	125
47.0227	164	867	141.989	135	149	116.711	108	125
46.9662	165	871	142.805	136	150	117.481	109	126
46.9097	164	870	142.235	135	150	117.326	109	125
46.8533	166	876	143.726	137	151	118.124	110	126
46.7971	166	875	143.679	136	151	117.752	109	127
46.741	166	875	143.665	136	151	118.098	109	127.5
46.6851	168	879	145.055	138	152	118.57	109	127
46.6295	169	880	145.431	138	153	118.816	110	128
46.5741	170	882	146.216	139	153	119.475	111	129
46.519	171	887	146.869	139	154	120.143	112	129
46.4642	172	903	147.029	140	155	120.269	111	129
46.4097	172	903	147.227	140	155	120.249	111	129
46.3556	173	905	147.743	140	155	120.275	111	129
46.3018	174	930	147.257	140	155	120.147	111	129
46.2485	174	926	147.254	139.5	155	119.685	110	128
46.1955	174	926	147.194	140	155	119.667	111	129
46.1428	173	925	146.664	139	154	119.729	111	129
46.0906	172	920	145.712	138	154	118.74	110	128
46.0386	171	918	145.028	137.5	153	118.498	109	127
45.9871	170	912	144.649	137.5	152	118.003	109	127
45.9359	171	912	145.016	137.5	152	118.247	109	127
45.8851	179	948	147.763	140	155	119.433	110	129
45.8346	178	947	147.657	139	155	119.016	110	128
45.7845	178	963	146.802	138	154	118.732	110	128
45.7348	178	980	146.311	138	154	118.641	109	128
45.6854	178	979	146.168	138	154	118.533	110	128
45.6364	177	978	145.708	138	154	118.065	110	127
45.5877	176	971	144.95	137	153	117.64	110	127
45.5394	177	975	145.793	138	154	118.196	109	127
45.4914	176	972	145.024	136.5	153	117.709	109	126.5
45.4439	175	968	144.361	137	153	116.769	108	126
45.3966	174	964	143.621	135.5	152	116.547	108	126
45.3497	173	963	143.107	135	151	116.184	107	125
45.3032	174	970	143.635	135	152	116.964	108	126
45.2571	174	969	143.867	136	152	116.547	107	126
45.2112	176	978	144.895	137	153	117.693	108.5	127
45.1658	179	993	146.601	139	155	118.758	109	128
45.1207	181	1003	148.143	140	156	120.017	111	130
45.0759	182	1004	148.222	140	157	120.179	111	129.5
45.0315	180	1002	147.816	139	155	119.759	111	129
44.9875	181	1037	146.855	138	155	118.784	109	128
44.9438	181	1044	146.332	138	154	118.715	109	128.5
44.9005	182	1046	147.242	138	155	119.417	110	128.5
44.8575	180	1043	146.286	138	155	118.621	109.5	128
44.8148	178	1040	145.135	137	153	118.016	108	127
44.7725	177	1038	144.756	137	153	117.649	109	126
44.7306	176	1037	144.147	136	152	117.482	108	127
44.689	177	1038	144.41	136	153	117.579	108.5	126.5
44.6478	176	1036	143.995	136	152	117.56	108	126.5
44.6069	173	1032	142.254	134	150	116.568	107	125
44.5663	172	1030	141.695	133	150	115.935	107	125
44.5261	171	1027	140.915	133	149.5	115.579	107	124
44.4863	172	1028	141.828	133	150	115.743	107	125
44.4468	173	1047	141.332	133	149.5	115.808	107	125
44.4076	172	1043	140.924	133	148	115.383	107	124.5
44.3688	171	1036	140.205	132	148	114.954	105.5	124
44.3303	171	1035	139.904	132	148	114.504	106	124
44.2922	170	1031	139.195	131	147	113.912	105	122
44.2544	179	1049	144.164	136	152	117.281	108	126
44.2169	180	1057	144.925	137	152.5	117.703	109	127
44.1798	182	1073	146.108	138	155	118.861	110	128
44.1431	177	1068	143.916	135	152	117.584	108.5	126
44.1066	179	1071	144.788	136.5	152.5	118.496	109	127.5
44.0706	181	1073	145.754	137	154	118.443	109	128
44.0348	182	1086	146.179	137.5	154	119.381	110	129
43.9994	183	1087	146.797	138	155	119.517	110	129
43.9644	183	1090	147.204	139	156	119.618	111	128
43.9296	184	1110	147.112	138	155.5	119.725	111	129
43.8953	183	1109	146.715	138	155	119.575	111	129
43.8612	182	1107	146.279	137	154	119.392	110	129
43.8275	183	1128	146.264	138	154	119.215	110	129
43.7941	184	1129	146.597	138	155	119.257	109	129
43.7611	183	1128	146.249	138	155	119.226	110.5	129
43.7284	184	1139	146.864	138	154	119.504	110	129
43.696	183	1138	146	138	154	119.513	110.5	128
43.664	182	1137	146.067	138	154	119.232	110	128
43.6323	183	1149	146.206	138	155	119.524	110	129
43.6009	182	1148	146.009	138	154	119.376	110	129
43.5699	184	1154	146.984	138.5	155	120.791	112	130
43.5392	185	1156	148.13	140	156	121.027	112	130
43.5088	185	1156	147.706	139	156	120.72	111	130.5
43.4788	189	1168	149.782	141	158	122.288	114	131
43.4491	190	1171	150.726	142	159	122.427	112.5	132
43.4197	186	1160	147.746	139	156	120.662	111	130.5
43.3906	185	1158	147.365	138	156	120.327	111	130
43.3618	184	1150	146.602	138	156	119.988	111	130
43.3332	185	1154	147.462	139	155	120.548	112	130
43.305	186	1167	147.813	139	156	120.632	111	130
43.277	187	1176	148.462	140	157	121.198	112	131
43.2492	188	1195	148.553	140	157	121.42	112	131
43.2217	189	1228	148.394	139.5	157	121.184	112	130.5
43.1944	189	1228	148.134	139	156	120.979	111	130
43.1674	192	1235	149.844	141	159	121.96	112	131
43.1405	194	1242	150.913	142	160	122.717	113	133
43.1138	194	1244	151.383	142	160	122.865	113	133
43.0874	195	1253	151.638	143	160	123.744	114	132
43.0611	196	1256	152.39	143	161	123.848	114	134
43.035	201	1278	155.513	146	165	125.932	116	135
43.009	202	1281	155.871	147	165	126.153	116	135
42.9832	203	1311	155.798	147	164	126.079	116	136
42.9575	205	1324	156.782	147	166	126.746	117	136
42.932	206	1330	157.578	148	166	127.207	117	138
42.9066	207	1345	157.874	148	167.5	127.943	118	138
42.8812	206	1344	157.58	148	167	127.521	118	137
42.856	205	1340	157.097	148	166	126.791	117	136
42.8309	206	1341	157.279	148	166	127.409	117	137
42.8058	207	1357	157.532	148	167	127.445	118	138
42.7808	208	1361	158.373	149	167	128.001	119	139
42.7559	209	1378	158.428	148	168	128.187	119	138
42.731	210	1380	158.999	149	169	128.608	119	139
42.7061	209	1374	158.261	149.5	167	128.055	118	138
42.6813	216	1400	160.574	150	171	129.54	119	139
42.6565	217	1431	160.132	150.5	169	129.427	120	140
42.6317	218	1456	160.553	151	170	129.36	119.5	139
42.6069	215	1453	159.511	150	170	128.668	119	139
42.582	218	1467	160.146	151	169	129.163	120.5	139
42.5572	219	1489	160.101	149.5	170	129.027	119	140
42.5323	220	1515	160.132	150	170	128.984	119	139
42.5074	219	1505	159.615	150	169	128.548	119	138
42.4824	219	1499	159.32	150	169	128.453	118.5	139
42.4573	216	1500	158.464	149	168	127.937	118	138
42.4322	218	1502	159.317	149	169	128.508	118	139
42.407	200	1471	152.597	144	161	124.326	115	134
42.3816	200	1482	152.744	144	161	124.579	114	134
42.3562	201	1483	152.99	143	163	124.812	116	133
42.3307	202	1487	153.708	144	163	125.413	116	136
42.305	203	1488	153.932	144	164	125.444	116	135
42.2792	204	1489	154.213	145	163	125.686	116	136
42.2533	205	1490	154.394	145.5	164	125.919	117	135.5
42.2272	206	1491	154.645	144	164	126.106	116.5	136
42.2009	208	1493	155.681	147	165	126.175	117	136
42.1744	209	1494	155.595	146	165	126.554	117	136.5
42.1478	208	1493	155.505	145	165	126.326	117	136
42.121	207	1492	154.942	145	164.5	125.771	116	136
42.0939	209	1516	155.594	146	165	126.331	116	136
42.0666	210	1525	156.149	147	165	127.023	117	137
42.0391	211	1553	155.862	146	165	126.855	117	137
42.0114	212	1569	156.528	147	166	127.33	117	137
41.9834	213	1571	157.155	148	167	127.622	118	138
41.9552	214	1598	157.086	147.5	167	127.598	117	137
41.9267	215	1634	156.862	147	167	127.375	117	137
41.8979	216	1640	157.317	147.5	167	127.625	117.5	137
41.8688	218	1665	158.328	148	168	128.255	118	138
41.8394	221	1689	160.417	150	170	129.895	120	140
41.8097	223	1733	160.842	150	170	130.284	120	140
41.7797	224	1747	161.355	151	171	130.355	120	141
41.7494	225	1755	161.917	151.5	172	131.024	121	141
41.7187	226	1785	162.092	153	172	130.834	121	141
41.6876	225	1771	161.369	151	171	130.649	120	142
41.6562	225	1771	161.695	152	172	130.23	120	141
41.6245	223	1768	160.654	151	171	130.06	119.5	141
41.5924	224	1771	161.139	151	171	130.487	120	140.5
41.5602	206	1721	152.9	143	161.5	125.522	116	135
41.5278	206	1721	153.165	144	162	125.395	115	136
41.4953	207	1734	153.869	144	163	125.819	116	136
41.4628	206	1726	153.273	144	162	125.509	116	135
41.4302	204	1713	152.243	143	161	124.858	115	134
41.3975	200	1688	150.088	141	159	123.294	114	133
41.3648	199	1687	149.734	141	159	123.056	113	132
41.332	195	1678	147.624	139	156.5	122.093	112.5	132
41.2991	194	1671	147.029	138	156	121.562	112	131
41.2662	194	1673	147.521	140	156	121.258	112	130
41.2331	195	1680	148.023	139	157	121.899	113	132
41.2	196	1682	148.511	140	157	122.393	113	131
41.1668	195	1680	147.984	139.5	157	121.956	112	131
41.1335	194	1676	147.385	139	156	121.681	112	131
41.1	192	1674	146.711	137.5	156	121.542	112	131
41.0665	193	1675	146.964	138	156	121.441	112	131
41.0329	192	1673	146.562	138	156	121.363	112	130
40.9992	191	1671	146.196	138	154.5	121.082	111	130
40.9654	192	1674	146.847	137	155	121.291	111	131
40.9314	190	1668	145.743	137	155	120.771	111	130
40.8974	190	1668	145.924	137	154	120.699	111	130
40.8632	190	1668	145.67	137	154	120.802	112	130
40.8289	192	1676	146.686	138	155	121.41	112	131
40.7945	194	1684	147.731	139	157	122.376	112.5	131
40.7599	193	1681	147.538	138	156	122.005	112	132
40.7252	192	1678	146.963	139	155	121.578	112.5	131
40.6904	192	1680	146.822	138	155	121.463	113	130
40.6555	193	1683	147.166	138	155	121.739	112	131
40.6204	192	1680	146.63	137	155	121.501	112	131
40.5851	195	1695	148.626	140	158	122.688	113.5	132
40.5497	194	1688	148.217	139	157	122.36	113	131.5
40.5142	193	1686	147.472	139	156	122.239	113	131
40.4785	194	1696	148.501	139	157	122.577	114	132
40.4426	193	1686	147.63	139	156	122.042	113	132
40.4066	194	1688	148.426	139	157	122.067	113	131.5
40.3704	195	1690	148.513	139	158	122.861	114	132
40.334	196	1696	149.18	140	158	123.004	113.5	133
40.2975	196	1696	149.182	140	157.5	122.98	114	132
40.2608	195	1680	148.959	140	158	122.583	113	133
40.2239	194	1669	148.131	139	156	121.783	112	131
40.187	194	1667	148.046	140	157	121.944	113	131
40.1498	192	1657	146.889	138	156	121.515	112.5	131
40.1126	193	1670	147.737	139	156	122.107	113	131
40.0752	193	1671	147.678	139	157	122.176	113	131
40.0377	194	1682	148.34	139.5	157	122.755	113	133
40.0002	193	1657	148.284	139	157	122.058	113	131
39.9625	192	1651	147.756	139	157	122.189	113	131
39.9248	191	1642	146.929	138	155	121.265	113	130
39.887	191	1632	146.784	138	155	121.126	112	130
39.8491	190	1631	146.273	138	155	120.951	112	130
39.8112	189	1628	145.559	137	154	120.893	111	130
39.7732	188	1627	145.516	138	154	120.368	111	129
39.7352	189	1629	146.006	136.5	155	120.626	111.5	129.5
39.6972	188	1627	145.634	137	154	120.152	111	129
39.6591	189	1628	145.517	137	154	120.483	111	130
39.6211	190	1630	146.122	138	154.5	120.69	112	130
39.583	189	1623	145.702	137	154	120.218	111	129
39.545	189	1625	145.492	137	154	120.349	111	129
39.507	188	1620	145.036	137	153	119.926	111	129
39.469	187	1612	144.646	136	153	119.489	110	129
39.4311	186	1606	143.605	135	153	118.804	110	128
39.3932	185	1605	143.532	135	152	118.877	110	128
39.3554	184	1602	142.893	134	151.5	118.326	109	128
39.3176	183	1599	142.28	134	150.5	117.726	109	127
39.2799	183	1599	142.437	134	151	117.92	109	126
39.2423	184	1600	142.488	134	151	118.218	109	127
39.2048	182	1597	141.741	133	150	117.851	109	127
39.1674	181	1596	141.44	133	149	117.544	108.5	127
39.1301	181	1590	141.629	133	150	117.031	108	126
39.093	181	1591	141.4	132	150	117.395	109	126.5
39.056	180	1590	141.162	133	150	117.393	108	126.5
39.0191	180	1590	141.13	133	150	117.261	108	126
38.9823	184	1599	143.148	135	151	118.111	109	128
38.9458	186	1603	144.178	135.5	153	118.926	110	128
38.9094	188	1608	145.581	137	154	119.755	111	130
38.8731	189	1615	145.846	137.5	154	120.252	111	130
38.8371	190	1617	146.362	138	155	120.161	111	129
38.8013	191	1625	147.214	138	155.5	120.771	111	130
38.7656	193	1628	147.998	138	157	121.494	112.5	131
38.7302	192	1627	147.531	139	156	121.106	112	130
38.695	194	1633	148.338	140	157	122.031	113	131.5
38.66	197	1638	149.551	140	159	122.842	113	132.5
38.6253	196	1632	148.994	140	158	122.1	112.5	132
38.5909	197	1634	149.158	140	158	122.544	113	132
38.5567	197	1634	149.296	140	158	122.517	113	132.5
38.5227	198	1634	149.372	140	159	122.289	113	132
38.4891	198	1634	149.165	140	158	122.401	113	132
38.4557	198	1634	149.481	140	158	122.595	113	132
38.4226	197	1631	148.516	139	158	122.008	112	132
38.3899	197	1631	148.794	140	158	121.907	113	132
38.3574	197	1631	148.607	140	158	121.994	112	132
38.3253	198	1640	149.558	141	159	122.56	113	132
38.2935	197	1637	148.967	140	158	122.177	113	132
38.2621	197	1637	149.07	140	158	122.288	114	131
38.2311	196	1634	148.298	139	158	121.905	113	131
38.2004	197	1647	148.93	140	157.5	122.451	114	132
38.17	198	1653	149.753	140.5	159	122.952	114	132.5
38.1401	199	1687	149.341	140	158	122.427	113	131
38.1106	198	1682	148.824	139.5	157	122.169	112	132
38.0815	197	1657	148.951	140	158	121.81	113	131
38.0528	198	1664	149.454	140	158	122.527	114	132
38.0245	198	1664	149.436	140.5	158	122.511	113	132
37.9966	198	1664	149.303	140.5	158	122.525	113	132
37.9692	198	1664	149.434	140	158	122.667	113	132
37.9421	197	1663	148.862	139	157	122.352	113	132
37.9155	197	1663	149.037	140	158	122.351	113	132
37.8892	196	1662	148.641	140	157	122.155	113	131
37.8634	196	1662	149.043	139.5	158	122.284	113	132
37.8379	194	1657	148.148	140	158	121.639	112	131
37.8128	194	1657	147.839	139	158	121.864	112	131
37.7881	194	1657	147.941	139	156	121.81	113	131
37.7638	194	1657	147.827	138	157	121.649	112	131.5
37.7398	193	1639	147.561	139	156	121.081	112	130
37.7162	192	1620	147.224	138	155.5	121.167	111	131
37.6929	191	1600	146.757	138	155	120.774	111	130
37.67	190	1600	146.78	138	156	120.494	111	130
37.6475	189	1572	146.574	138	155	120.235	111	130
37.6253	188	1556	146.006	137	155	120.237	111	130
37.6034	187	1535	145.616	137	154	119.852	111	129
37.5819	187	1537	145.714	137	154	119.813	111	129
37.5607	184	1529	144.383	136	153	118.912	110	128
37.5399	185	1531	144.589	135	153	119.277	110	129
37.5193	184	1525	143.881	135	152	118.618	109	128
37.4991	185	1550	144.35	136	153	118.815	109.5	128
37.4792	184	1531	143.937	135	152	118.454	110	128
37.4596	182	1526	142.53	134	151	118.054	109	128
37.4403	184	1531	143.89	135	152	118.357	109.5	128
37.4213	186	1535	144.802	136	153	118.737	110	128
37.4027	188	1537	145.353	136	154	119.115	110	128
37.3843	189	1548	145.804	137	154	119.995	111	130
37.3662	191	1559	146.89	138	155	120.543	111	130
37.3483	189	1555	145.922	137	155	119.964	111	129
37.3308	190	1556	146.276	138	155	120.328	111	130
37.3135	191	1559	147	139	156	120.626	111	130
37.2965	191	1559	147.065	138	156	120.666	111.5	130
37.2798	192	1573	147.417	138	156	120.893	111.5	130
37.2633	190	1568	146.541	138	155	120.311	111	130
37.2471	189	1566	145.87	137	155	120.2	111	130
37.2311	186	1560	144.534	136	153	119.395	110	128
37.2154	181	1548	141.994	134	150	117.815	108	127
37.1999	176	1539	139.756	132	147.5	116.615	108	125
37.1847	174	1534	138.282	130	147	115.792	107	124
37.1697	173	1531	137.927	130	146	115.137	106	123.5
37.1549	172	1526	137.231	129	145	115.004	106.5	124
37.1403	172	1526	137.26	130	145	114.964	106	124
37.126	176	1530	138.443	130	147	115.632	107	125
37.1119	179	1536	139.615	131	148	116.382	107	124.5
37.098	179	1551	140.064	132	148	116.863	108	125
37.0843	177	1549	139.363	131	147	116.15	108	124
37.0708	176	1546	138.681	131	147	115.691	107	124
37.0575	177	1562	139.306	131	148	116.342	108	125
37.0444	176	1554	138.538	130.5	147	115.639	107.5	124
37.0315	175	1553	138.265	130	146	115.469	107	125
37.0188	174	1546	137.689	130	145.5	115.273	107	124
37.0062	173	1545	137.085	129	145	114.901	106	123.5
36.9938	174	1549	137.971	130	146	115.572	107	124.5
36.9816	173	1545	137.219	130	145	115.19	106	124
36.9696	172	1538	136.538	128	144.5	114.139	106	123
36.9577	171	1535	135.778	128	144	114.017	106	123
36.946	173	1549	136.807	129	145	114.508	105	123.5
36.9344	174	1570	137.451	130	146	115.292	106	124
36.923	175	1596	137.443	129	145	115.277	107	124
36.9117	173	1584	136.55	129	144	114.731	105	124
36.9006	174	1586	136.951	129	145	115.013	106	124
36.8896	173	1584	136.815	129	145	114.422	106	123
36.8787	175	1591	137.769	129.5	146	115.253	106	125
36.868	174	1577	137.151	128	145	114.725	106	123
36.8574	178	1579	138.665	130	147	115.43	107	124
36.8469	190	1610	144.377	135	153	119.389	110	128
36.8365	191	1619	145.321	136	154	119.815	110	129
36.8262	192	1622	145.614	137	154	120.356	111	129
36.816	195	1640	147.362	138	156	121.368	113	130
36.8059	196	1644	148.006	139	157	121.714	113	131
36.796	200	1658	150.181	141	159	123.044	114	132
36.7861	203	1667	151.465	143	160	124.122	115	133
36.7762	205	1681	153.111	144	162	125.645	116	135
36.7665	212	1702	156.273	147	165	127.471	118	138
36.7569	213	1704	156.772	147	166.5	127.506	118	137
36.7473	215	1710	157.893	149	167	128.18	118.5	138
36.7378	216	1711	157.987	147	167	128.527	119	138
36.7283	220	1725	159.859	150	170	129.634	120	139
36.7189	221	1727	160.416	151	170	129.647	120	139.5
36.7096	226	1747	162.628	152.5	173	131.426	122	142
36.7003	227	1748	162.867	153	173	131.357	122	141
36.6911	226	1746	162.627	153	172	131.103	121	141
36.6819	227	1748	162.771	153	173	131.323	122	141
36.6727	228	1749	162.902	153	173	131.433	121	141.5
36.6636	230	1754	163.882	154	174	132.199	122	142
36.6544	231	1755	164.476	154	175	132.219	122	142.5
36.6454	232	1761	164.715	155	175	132.604	122	143
36.6363	233	1765	165.439	155	175	133.166	123	143
36.6272	234	1767	165.86	155	176	133.266	123	143
36.6182	233	1765	165.616	156	175	133.326	123	143
36.6092	232	1764	165.112	155	175	132.655	123	143
36.6001	231	1763	165.195	155	175	132.76	122	143
36.5911	227	1759	163.951	154	174	132.169	122	142
36.582	226	1750	163.468	154	173	131.78	122	142
36.573	227	1753	164.337	155	174	132.076	122	142
36.5639	225	1737	162.855	152	174	131.381	121	141
36.5548	225	1737	162.825	152	172	131.234	121	141
36.5456	225	1737	162.632	153	172	131.518	121	141.5
36.5365	225	1737	162.625	152	172	131.33	121	142
36.5273	228	1741	164.018	154	173	132.056	121	143
36.518	226	1739	163.437	153	174	131.608	121	142
36.5088	229	1751	164.84	156	175	132.728	122.5	142.5
36.4995	228	1728	165.165	154	176	132.646	122	143
36.4902	227	1733	165.507	155	176	133.322	123	144
36.4808	226	1703	165.777	156	176	133.395	122.5	144
36.4714	226	1703	165.476	156	175	132.993	123	143
36.462	226	1703	165.771	156	176	133.103	122	143
36.4526	226	1703	165.645	156	176	132.848	123	143
36.4431	226	1703	165.845	156	175	133.327	123	144
36.4336	226	1703	165.724	156	175	133.411	123	144
36.4241	226	1703	165.868	156	175	132.966	123	143
36.4145	227	1706	166.311	156	176	133.536	123	143
36.4049	228	1715	167.025	156	177.5	133.845	124	144
36.3953	227	1713	166.376	156.5	176	134.181	124	145
36.3856	226	1700	165.655	156	176	133.223	124	144
36.3759	227	1708	166.598	157	177	133.411	123	144
36.3662	226	1707	165.931	156	176	133.45	124	143
36.3564	225	1706	166.024	156	176	133.169	124	143
36.3466	225	1706	165.82	156	175	133.517	123	144
36.3368	225	1701	165.685	156	176	133.068	123	143
36.327	226	1704	165.765	156	175	133.263	123	143
36.3171	228	1709	166.97	157	177	133.995	125	144
36.3072	230	1713	167.654	157	179	134.602	125	145
36.2972	229	1711	167.383	157	178	134.129	124	144
36.2873	229	1710	167.222	157	176	134.258	124	145
36.2773	229	1711	167.529	157.5	177	134.45	124	145
36.2672	231	1715	168.071	158	178	134.538	125	145
36.2572	233	1719	169.18	159.5	179	135.349	125	145
36.2471	231	1717	168.726	159	179	135.049	125	145
36.2369	231	1717	168.293	158	179	134.947	125	145
36.2268	234	1723	169.722	160	180	135.565	126	146.5
36.2166	234	1722	169.518	159.5	180	135.335	124.5	146.5
36.2064	234	1724	169.781	160	180	135.594	125	146
36.1961	235	1730	170.159	160	180	135.841	124	147
36.1858	236	1738	170.847	160	181	136.676	127	147
36.1755	238	1741	171.587	161	182	136.711	126	148
36.1652	240	1743	171.95	162	182	137.093	127	148
36.1548	244	1748	173.12	163	183	137.75	127	149
36.1444	246	1752	174.16	164	185	138.187	128	149
36.1339	247	1755	174.565	164	185	138.754	127	150
36.1235	247	1755	174.721	165	186	138.715	128	150
36.113	249	1759	175.126	164	186	139.001	129	150
36.1025	250	1767	176.047	166	187	139.713	129	150
36.0919	251	1769	176.304	166	188	139.525	128.5	151
36.0813	252	1771	176.772	166	187.5	140.092	129.5	150
36.0707	253	1776	177.447	166	189	140.487	130	151
36.06	254	1781	177.882	167	189	140.835	131	151
36.0493	255	1786	178.296	167	189	140.955	130	152
36.0386	256	1789	178.855	168	189	141.503	131	153
36.0279	257	1796	180.015	170	191	141.911	131	152.5
36.0171	258	1801	180.462	169	192	142.102	131	152
36.0063	259	1804	181.043	170	192	142.786	131	154
35.9955	260	1811	181.265	170	192	142.973	132.5	154
35.9846	260	1811	181.15	170	191	142.892	132	154
35.9737	261	1812	181.432	171	193	143.285	133	154
35.9628	260	1811	181.94	171	192	143.2	132	154.5
35.9518	267	1827	183.91	173	195	144.497	134	156
35.9408	269	1837	184.9	174	195	145.362	135	156
35.9298	273	1851	186.705	175	198	146.208	136	157
35.9187	274	1854	187.385	176	199	146.897	136	157
35.9076	279	1866	189.447	178	200	148.349	137.5	159
35.8965	282	1882	191.045	180	202	148.97	138	160
35.8854	283	1886	191.682	181	202	149.271	138	160
35.8742	284	1891	192.25	180	204	149.743	139	161
35.863	286	1901	192.694	181	204	149.96	139.5	162
35.8518	287	1902	193.303	181	204.5	150.279	140	161
35.8405	288	1906	193.52	182.5	205	150.615	138.5	162
35.8292	289	1907	194.13	182	205	150.718	140	162
35.8179	292	1917	195.335	184	207	151.385	140	164
35.8065	293	1926	195.882	184	208	152.07	141	163
35.7951	295	1936	197.111	185	209	152.355	141	163.5
35.7837	298	1943	197.822	186	210	153.398	142	165
35.7723	299	1948	198.33	187	210	153.956	142	165
35.7608	302	1962	199.966	188	212	154.633	144	166
35.7493	304	1968	200.676	188	212	154.82	144	166
35.7377	305	1970	200.941	189	213	155.351	144	167
35.7262	309	1984	202.777	191	215	156.538	145	168.5
35.7146	315	2003	205.06	192	216	157.817	146	169
35.7029	317	2010	205.786	194	218	158.386	147	170
35.6913	319	2012	206.409	194.5	218	158.255	147	169
35.6796	322	2020	207.257	194	220	158.981	148	171
35.6678	334	2041	210.921	198	223	160.951	148.5	173
35.6561	335	2047	211.423	199	224	160.81	148	172
35.6443	334	2046	211.05	198	224	160.993	149	172.5
35.6325	335	2047	210.981	199	224	161.1	149.5	174
35.6206	336	2051	211.978	199	224	161.339	149	173
35.6088	339	2055	212.292	200	226	161.743	150	174
35.5969	340	2059	212.923	200.5	225	161.975	150	174
35.5849	341	2061	213.224	200	227	162.198	150	174
35.573	342	2073	213.408	200	226	162.493	151	174
35.561	343	2082	214.231	202	227	163.087	151	175
35.5489	343	2082	213.734	201	227	162.786	151	174
35.5369	345	2089	214.93	202	228.5	163.382	152	176
35.5248	347	2095	215.562	203	229	164.174	152	176
35.5127	346	2094	215.724	203	228	163.958	153	175
35.5005	347	2096	216.364	204	230	163.65	152	176
35.4883	348	2101	216.449	204	230	164.25	152.5	176
35.4761	349	2104	217.016	204	230	164.735	153	176.5
35.4639	348	2103	216.441	203	229	164.486	153	175.5
35.4516	350	2106	217.11	204	229.5	164.896	152.5	177
35.4393	351	2111	217.311	204	230	165.198	152	177
35.427	352	2112	217.876	206	231.5	164.866	153	177
35.4146	353	2113	218.294	205	232	164.809	153	176
35.4022	355	2119	218.797	206	232	165.614	153	178
35.3898	356	2121	219.115	205.5	232	165.932	154	178
35.3774	357	2122	218.924	206	231	165.987	154	178
35.3649	358	2123	219.041	206	231	165.764	154	178
35.3524	360	2127	220.064	208	234	166.527	155	178
35.3398	361	2128	220.074	207	232	166.727	155	179
35.3273	364	2134	221.219	208.5	235	167.131	154	179
35.3147	365	2137	221.747	209	234.5	167.069	155	180
35.302	366	2140	222.334	209	235	167.403	155	180
35.2894	368	2142	222.249	209	236	167.609	156	180
35.2767	368	2142	222.308	210	235	167.583	155.5	180
35.2639	370	2146	223.052	209	238	167.773	155	180
35.2512	371	2148	223.033	210	237	168.065	156	180
35.2384	370	2146	223.26	211	236	167.894	156	180.5
35.2256	371	2147	223.24	211	236	167.798	155	181
35.2128	371	2144	222.849	210	237	168.073	156	180
35.1999	372	2145	223.132	210	237	167.601	156	179
35.187	373	2147	223.287	210	236	168.334	156	180
35.1741	374	2148	223.492	211	236	168.117	156	181
35.1611	373	2145	223.096	210	236	167.976	156	179
35.1481	372	2142	222.871	210	236	167.507	155	179
35.1351	372	2141	222.472	209	235	167.465	156	179
35.122	374	2144	222.915	209	237	167.994	156	180
35.1089	374	2144	223.372	210	237	167.767	155	180
35.0958	376	2147	223.526	210	236	168.093	156	180
35.0827	378	2149	223.884	210	237	168.172	156.5	180
35.0695	379	2151	224.048	211	238	168.413	157	181
35.0563	378	2149	224.004	210	237	168.428	156	180
35.0431	377	2147	223.503	210	237	168.262	157	181
35.0298	375	2144	223.206	210	236	167.848	156	181.5
35.0165	374	2141	222.816	209	237	167.773	156	180
35.0032	372	2138	221.755	208	234.5	167.62	156	179
34.9899	371	2136	222.037	209	235	167.864	156	179
34.9765	370	2135	221.739	208.5	235	167.109	155	179
34.9631	368	2131	221.005	208	234	166.827	155	179
34.9496	369	2132	221.424	209	235	167.104	154.5	179
34.9362	368	2131	221.104	208.5	234	166.656	155	178
34.9227	365	2127	220.592	207.5	234	166.501	154	178
34.9091	364	2125	220.425	207	233.5	166.205	154	179
34.8956	364	2125	220.205	208	233.5	166.304	155	178
34.882	362	2118	219.46	207	232	166.185	155	178
34.8684	360	2116	219.165	207	232	165.351	153	177
34.8547	359	2115	218.669	206	231	165.67	154	178
34.841	358	2114	218.793	206	232	165.363	153	176.5
34.8273	358	2114	218.836	206	233	165.545	155	177
34.8136	356	2109	217.919	206	232	164.997	154	176.5
34.7998	356	2108	217.939	206	230	165.643	153	178
34.786	355	2107	217.785	205	230	165.286	153	177
34.7722	356	2110	217.929	204	230	165.413	154	178
34.7583	355	2107	217.779	205	231	165.089	153	177
34.7444	350	2101	216.54	203	229	164.491	152	177
34.7305	346	2093	215.689	204	228	163.97	152	176
34.7166	343	2088	214.421	202	227	163.161	150	175
34.7026	344	2089	215.202	203.5	228	163.491	151	175
34.6886	343	2087	215.048	203	229	163.198	151	175
34.6746	342	2085	215.015	203	227	163.191	152	175
34.6605	336	2077	212.921	201	225	162.412	151	175
34.6464	335	2076	212.913	199.5	225	162.566	150	174
34.6323	332	2070	212.103	199.5	224	161.446	150.5	174
34.6181	333	2071	211.964	200	224	161.832	149.5	174
34.6039	332	2070	211.935	199	225	162.049	149	175
34.5897	331	2069	211.713	199	225	161.771	150	173
34.5755	330	2067	211.335	199	224	161.537	150.5	173
34.5612	329	2062	210.857	198	223	161.463	149	172.5
34.5469	330	2064	210.856	198	223	161.122	150	172.5
34.5326	331	2066	211.375	199	224	161.687	150	174
34.5182	332	2067	211.71	198.5	224	161.738	150	173
34.5038	333	2069	212.238	200	225	161.851	149.5	173
34.4894	332	2068	211.721	199	224	161.662	150	173
34.475	332	2069	211.926	200	224.5	161.917	150	174
34.4605	331	2065	211.387	199	223	161.672	150	173
34.446	330	2060	210.834	198	223	161.329	149.5	173
34.4315	329	2058	210.67	198	223	161.043	149	173
34.4169	328	2056	210.155	198	223	160.879	149	173
34.4023	327	2052	209.533	198	222.5	160.384	149	172
34.3877	328	2064	209.945	198	222	160.848	150	172
34.373	328	2064	210.389	198	223	160.863	149	172
34.3583	327	2060	209.632	196.5	222	161.021	148	173
34.3436	326	2027	210.269	198	222	161.216	150	173
34.3289	325	2012	209.939	198	222	160.717	149	173
34.3141	323	2010	209.573	197	222	160.685	149	172
34.2993	325	2013	210.333	198	223	161.094	149	173
34.2845	323	2004	209.341	197	221	160.218	148.5	172
34.2696	322	2001	208.775	197	221	160.116	149	171
34.2547	321	1997	208.021	196	220	159.752	148	172
34.2398	319	1995	207.759	196	220	159.648	147.5	172
34.2249	317	1988	207.002	194.5	219	159.254	149	171
34.2099	317	1989	207.158	194	219.5	158.942	148	170
34.1949	318	1992	207.29	195	220	159.412	149	171
34.1798	317	1991	206.887	195	219	159.297	147.5	170
34.1648	316	1986	206.8	194	219	158.765	148	171
34.1497	315	1984	206.743	194	219	158.94	147	171
34.1346	314	1953	206.722	195	219	159.15	148	171
34.1194	313	1933	206.628	195	218	159.165	147	171
34.1042	311	1924	205.793	193	217	158.221	147	170
34.089	310	1918	205.104	194	216	158.162	146	169
34.0738	309	1915	205.014	193	216	157.96	147	170
34.0585	308	1914	204.829	193	217	157.851	146	169
34.0432	307	1898	204.274	192	216	157.481	146	169
34.0279	306	1896	204.061	193	216	157.446	146	169
34.0125	305	1893	203.841	192	216	156.832	145.5	168
33.9971	303	1884	202.535	191	215	156.114	144.5	167
33.9817	302	1871	202.338	190	214	156.148	146	167.5
33.9663	299	1864	200.785	189	212	155.516	145	167
33.9508	298	1860	200.829	188	213	155.362	144	166
33.9353	296	1853	199.181	187	212	154.694	143.5	166
33.9198	294	1845	198.794	187	210	154.044	143	166
33.9042	293	1819	198.697	186	210	154.245	144	165.5
33.8886	293	1819	199.024	188	210	154.033	143.5	165
33.873	292	1814	198.414	187	210	153.764	143	165
33.8574	291	1813	198.2	186	210	153.82	142	165.5
33.8417	292	1815	198.467	186.5	211	153.966	143	165
33.826	291	1813	198.406	187	210	153.922	143	165
33.8102	292	1816	198.724	187	211	154.478	143	165
33.7944	291	1798	198.313	187	210	154.108	142	166
33.7786	292	1801	198.706	187	210	154.176	143	166
33.7628	293	1804	199.755	189	211	154.242	143	165
33.7469	292	1790	199.074	188	211	154.356	142	166
33.731	293	1792	199.604	189	212	154.447	144	166
33.715	294	1793	199.835	188	212	154.765	143	165
33.699	295	1806	199.914	189	211.5	154.71	143	166
33.683	294	1805	199.882	188	212.5	155.208	144	166
33.667	291	1788	198.351	187	210	153.492	143	165
33.6508	290	1785	197.625	186	209	153.398	143	164
33.6347	289	1776	197.282	187	209	153.199	142	164
33.6185	288	1751	197.454	185.5	209	153.426	143	164.5
33.6023	286	1739	195.896	185	207	152.405	140	164
33.586	287	1742	196.915	185	208	153.129	142	164
33.5697	286	1704	197.886	186	210	153.862	143	165
33.5533	285	1694	197.345	186	208	153.021	141.5	163.5
33.5369	283	1686	196.374	186	208	152.517	141.5	164
33.5205	282	1658	196.884	186	208.5	153.445	143	164
33.504	281	1656	196.429	185	208	153.136	143	165
33.4875	280	1651	196.007	185	208	152.661	142	163.5
33.4709	279	1648	195.198	184	207	152.271	141	164
33.4543	277	1635	194.57	183.5	206	151.516	140.5	163
33.4376	275	1619	193.637	183	205	150.916	140	163
33.4208	264	1561	188.459	177.5	199.5	147.289	135.5	158
33.4041	263	1555	187.61	177	198	147.222	136	158
33.3872	262	1545	187.302	177	198	146.61	136	157
33.3704	261	1528	187.577	176	198.5	146.655	135	157
33.3534	259	1510	186.259	175	198	145.566	135	157
33.3364	257	1503	185.046	174	195.5	145.114	134	156
33.3194	256	1501	184.608	174	195.5	145.012	134	156
33.3023	255	1496	184.293	174	195	144.556	135	154
33.2852	253	1484	183.125	173	193	143.822	133	154
33.268	252	1482	183.182	173	194	143.8	133	155
33.2507	251	1471	182.438	172	192	143.271	133	155
33.2334	250	1461	182.026	171	192	142.756	132.5	153
33.216	248	1451	180.778	170	190	141.903	131	152
33.1986	247	1439	180.412	170	191	141.713	131	152
33.1811	244	1433	179.255	169	190	141.161	130	151
33.1636	243	1432	178.991	169	189	140.928	131	151
33.146	241	1430	178.369	168	189	140.46	130	151.5
33.1283	241	1430	178.251	168	188	140.72	130	151
33.1106	242	1435	178.883	169	189	140.827	130.5	151
33.0928	243	1437	179.612	170	190	140.998	130	151
33.075	244	1438	179.695	169.5	190	141.428	131	152
33.057	243	1429	179.184	169	189	140.762	129	151
33.0391	245	1432	179.983	170	190	141.075	131	151
33.021	246	1434	180.461	170	191.5	141.507	129.5	151
33.0029	245	1428	179.909	170	189	141.191	130	153
32.9847	244	1426	179.358	169	190	140.821	130	151
32.9665	243	1421	179.043	169	189	140.318	130	151
32.9482	245	1423	179.402	168	190	140.743	130.5	151
32.9298	244	1422	178.885	168	189	140.523	130	151
32.9114	243	1421	178.565	168	189	140.285	129	151
32.8929	242	1413	178.226	167	189	140.271	129	151
32.8743	243	1414	178.49	168	189	140.307	129	151
32.8556	244	1415	179.003	168	189	140.164	130	151
32.8369	241	1411	177.648	167	188	139.864	129	150
32.8181	236	1401	176.173	166	187	138.56	127	149
32.7992	234	1396	175.111	165	185	138.074	127	148
32.7803	233	1394	174.692	165	185	138.029	127	148
32.7613	231	1386	173.013	162.5	182	136.859	126	146
32.7422	226	1379	171.158	161	182	136.297	126	147
32.723	222	1368	169.698	160	179	134.85	124	145
32.7038	221	1361	168.376	158	177	134.206	124.5	145
32.6845	219	1355	167.239	157	176	133.618	124	144
32.6651	218	1350	166.689	157	176	132.896	123	143
32.6456	216	1345	165.681	157	175	132.005	121.5	142
32.626	215	1339	165.012	156	174	132.19	121.5	143
32.6064	214	1338	164.638	155	174.5	131.475	121	142
32.5867	213	1334	164.204	154	173.5	131.224	121	142
32.5669	212	1333	163.879	155	173	130.91	121	141
32.547	211	1322	162.742	154	172	130.213	120	140.5
32.527	212	1325	163.462	155	173	130.744	120	142
32.507	213	1326	163.907	154.5	173	130.641	120	140
32.4869	215	1328	164.605	155	174	130.936	121	141.5
32.4667	216	1329	164.693	155	175	131.196	122	141
32.4464	217	1330	164.91	156	174	131.605	122	141
32.426	218	1331	165.05	155	174	131.421	121	142
32.4055	219	1332	165.779	156	175.5	131.638	122	142
32.3849	218	1331	165.336	155	175	131.546	121	141
32.3643	216	1329	164.916	155.5	174	131.329	121	141
32.3436	215	1322	164.307	155	174	130.816	120	141
32.3227	214	1314	163.336	153.5	173	130.259	120.5	140
32.3018	213	1313	163.214	154	172	130.496	120	141
32.2808	212	1312	162.954	154	173	129.906	120	140
32.2597	211	1311	162.88	154	172.5	129.835	120	141
32.2386	209	1309	161.726	152.5	171	129.234	119	139
32.2173	208	1300	161.153	152	171	129.102	119	139
32.1959	207	1299	160.711	151	169	128.818	119	139
32.1744	206	1292	160.029	151	169	128.287	118	138.5
32.1529	205	1286	159.592	150.5	169	127.809	118	139
32.1312	204	1284	159.166	150	168	127.502	117	137
32.1095	203	1280	158.298	149	168	127.217	117	138
32.0876	212	1292	161.802	151	172	128.884	119	139
32.0657	216	1296	163.087	153	173	129.849	119	140
32.0436	217	1297	163.559	154	173	129.925	120	140
32.0215	220	1301	164.862	155	175	130.666	121	141
31.9993	222	1310	165.966	156	175	131.446	121	141
31.9769	223	1313	166.773	157	176	131.915	122	142
31.9545	220	1309	165.577	156	175	131.173	122	141
31.9319	222	1311	166.334	156.5	176	131.342	121	141.5
31.9093	221	1308	165.355	155	175	131.257	120.5	141
31.8865	221	1304	165.15	156	175	130.983	121	141
31.8637	222	1305	165.191	155	175	131.075	120	142
31.8407	221	1301	164.731	154	174	130.501	121	140
31.8177	222	1302	164.987	155	175	130.737	121	141
31.7945	221	1301	164.823	155	174	130.857	121	141
31.7712	221	1301	164.745	155	175	130.785	121	141
31.7478	220	1300	164.615	155	174	130.442	120	141.5
31.7243	219	1299	164.189	154	174	130.108	120	140
31.7007	218	1298	163.773	155	173	130.242	119	141
31.677	218	1298	163.759	154	173	129.967	119	140
31.6532	215	1292	162.678	153	172	129.306	119.5	139
31.6293	211	1288	161.16	152	170	128.615	118	138.5
31.6053	209	1286	160.437	151	170	128.178	118	139
31.5811	210	1289	160.999	151	171	128.685	118	138
31.5568	211	1292	162.032	153	172	128.974	119	139
31.5325	212	1295	162.208	152	171	129.085	120	139
31.508	213	1299	163.123	153	172	129.584	119.5	140
31.4834	214	1305	163.638	154	173	130.24	120	140
31.4587	215	1308	164.387	155	173	130.816	121	141
31.4338	216	1311	164.559	155	174	130.693	121	141
31.4089	217	1314	165.614	156	175	131.304	121	142
31.3838	218	1316	166.158	156	176	131.75	121	142
31.3586	217	1312	165.092	155.5	174	131.196	122	142
31.3333	216	1310	165.009	156	174.5	131.071	121	141
31.3079	217	1312	165.401	156	175	131.263	121	141
31.2824	221	1317	167.059	157	177	132.15	122	142.5
31.2567	230	1332	170.79	160	180	134.066	123	145
31.2309	231	1333	170.897	161	182	134.349	123	145
31.205	232	1336	171.654	162	182	134.749	125	145
31.179	236	1341	172.886	162.5	182.5	135.821	124.5	147
31.1528	237	1344	173.774	164	184	136.122	126	146
31.1265	238	1345	174.039	163	184	136.31	126	147
31.1001	237	1344	173.547	163	184	136.287	126	147
31.0736	236	1343	173.199	163	184	135.966	126	146
31.0469	233	1340	172.482	163	182	135.346	125	145.5
31.0202	227	1332	170.134	160	180	134.126	124	145
30.9933	228	1334	170.591	160.5	180	134.243	124	144
30.9662	227	1330	170.019	159	180	133.743	123	144
30.9391	229	1333	170.711	160	182	134.381	124	145
30.9118	227	1330	169.515	160	180	133.931	124	144
30.8843	226	1324	169.12	159	179	133.191	123	143
30.8568	225	1321	168.54	158	178.5	133.116	123	143
30.8291	223	1316	167.502	157	177	132.397	122	142
30.8013	222	1314	166.974	156.5	177	132.289	122	143
30.7733	221	1310	166.489	157	176	131.756	122	142
30.7452	220	1307	165.623	156	175	131.531	121	142
30.717	219	1301	165.187	156	175	130.884	120	141
30.6887	218	1296	164.497	154.5	173	130.273	120	140
30.6602	217	1293	163.918	154.5	173	129.903	120	140
30.6315	215	1286	162.52	153	171.5	129.158	119	139
30.6028	213	1277	161.503	152	171	128.051	118	138
30.5739	212	1273	160.683	150	170.5	127.659	117.5	139
30.5448	211	1270	159.906	150	170	127.176	118	137
30.5157	210	1264	159.203	150	168	126.689	117	136.5
30.4863	209	1260	158.831	149	169	126.313	117	137
30.4569	208	1258	158.308	149	168	126.239	116	136
30.4273	207	1254	157.533	148	167	125.398	115	135
30.3975	207	1251	157.364	148	166.5	125.318	115	136
30.3676	206	1244	156.991	147.5	166	124.962	115	135
30.3376	199	1231	153.178	144	162	122.713	113	133
30.3074	192	1221	150.202	140	159.5	121.053	112	130
30.2771	189	1214	148.565	139	157	119.839	111	129
30.2467	189	1214	148.366	140	157	120.095	111	130
30.216	188	1209	147.92	139	156	119.298	109.5	129
30.1853	188	1208	147.895	139	157	119.087	110	128
30.1544	187	1204	147.076	138	156	118.306	109	128
30.1233	186	1201	146.607	138	155	118.536	109	127
30.0921	185	1199	145.751	137	154	117.728	109	127
30.0608	184	1198	145.562	137	154	118.026	109	127.5
30.0293	185	1199	145.912	137	155	117.973	108	127
29.9976	184	1198	145.5	137	154	117.779	108	127
29.9658	185	1200	145.91	137	155	118.254	108	127
29.9339	186	1204	146.655	138	155.5	118.865	110	128
29.9018	186	1201	146.596	138	155	118.34	109	128
29.8695	188	1203	146.979	138	156	118.927	110	128
29.8371	187	1194	146.707	138	155	118.372	110	128
29.8045	186	1191	145.832	137	155	117.79	108	127
29.7718	185	1189	145.225	137	154	117.52	108	127
29.7389	184	1187	144.813	136	154	117.326	107	127
29.7059	182	1176	143.336	135	152	116.185	107	125
29.6727	180	1172	142.46	134	151	115.297	106	124
29.6394	177	1167	141.064	133	150	114.698	105	123.5
29.6058	177	1167	140.866	132.5	149	114.709	105	123
29.5722	176	1156	140.419	132	149	113.996	105	123
29.5383	174	1152	139.338	131	148	113.563	103	122
29.5043	173	1150	139.059	131	148	113.112	103	123
29.4702	172	1147	137.961	129	146	112.799	103	122
29.4359	171	1146	137.819	130	146	112.336	103	121.5
29.4014	171	1143	137.543	129	145	111.992	103	121
29.3668	169	1131	135.845	127.5	144	111.019	102	120
29.3319	170	1132	136.55	128	145	111.208	102	120
29.297	171	1134	136.811	129	145	111.742	103	121
29.2618	170	1133	136.719	129	145	111.584	103	121
29.2265	169	1128	135.986	127	144	111.114	102	121
29.1911	168	1119	135.307	127	143	110.484	101.5	120
29.1554	165	1110	133.553	125	141	109.044	100	118
29.1196	163	1106	131.856	124	139	108.146	99	117
29.0836	162	1103	131.347	124	139	107.781	99	117
29.0475	159	1091	129.454	121.5	137	106.428	98	115
29.0112	167	1097	132.722	124.5	141	108.036	99	117
28.9747	169	1099	133.733	125	142	108.594	99.5	117
28.938	170	1100	133.841	126	142	109.054	100	118
28.9012	171	1101	134.116	126	142	108.847	100	118
28.8642	175	1108	136.298	128	145	109.995	101	119
28.827	176	1109	136.725	128	145.5	110.591	101	119.5
28.7896	178	1111	137.415	128	146	110.893	102	121
28.7521	179	1112	137.838	129	147	111.174	102	121
28.7144	180	1113	138.278	129.5	146	111.26	103	120
28.6765	181	1114	138.711	130	147	111.539	102	121
28.6385	180	1113	138.225	129	147	111.438	102	121
28.6002	180	1114	138.64	130	148	111.248	102	120
28.5618	179	1112	137.77	130	147	110.985	102	120
28.5232	178	1110	137.359	129	146	110.927	102	120
28.4844	178	1110	137.237	128.5	146	110.769	101	120
28.4455	177	1109	136.97	128	145	110.583	101	120
28.4063	174	1102	135.038	126	143.5	109.436	100	119
28.367	173	1101	134.786	126	144	109.156	101	117
28.3275	172	1090	134.421	126	143.5	108.559	99	117
28.2878	171	1082	133.685	125	142	107.92	99	117
28.2479	170	1078	132.776	124	141	107.36	99	116.5
28.2079	169	1076	132.266	124	140	107.053	98	116
28.1676	168	1070	131.417	122	140	106.7	98	116
28.1272	167	1068	130.885	122	139	106.396	97	116
28.0866	168	1069	131.233	124	140	106.688	97	116
28.0458	167	1068	130.994	122.5	139.5	106.185	98	115
28.0048	166	1067	130.333	122	139	106	97	115
27.9636	165	1066	130.298	122	138	105.675	96	115
27.9223	166	1067	130.617	123	139	105.764	96.5	115
27.8807	164	1065	129.412	121	137	105.557	97	115
27.8389	163	1064	129.356	121	137	105.177	96	113
27.797	161	1062	128.366	121	136	104.783	96	113
27.7549	160	1061	128.39	120	136	104.535	97	113
27.7125	159	1060	127.579	119	136	104.074	95	113
27.67	156	1052	126.181	118	134	103.374	95	112
27.6273	151	1048	123.886	117	131	102.467	94	111
27.5844	154	1051	125.258	117	132	102.943	94	111
27.5413	155	1053	126.072	118	133	103.236	95	112
27.498	156	1055	126.673	119	135	103.62	95.5	111
27.4545	157	1057	127.19	119	135	104.263	96	113
27.4108	158	1060	127.981	120	136	104.397	96	113
27.3669	157	1059	127.459	120	135	104.365	95.5	113
27.3228	158	1062	128.145	120	136	104.887	96	114
27.2785	159	1065	128.859	121	136	105.203	96	114.5
27.234	163	1070	130.926	123	139	106.435	97	116
27.1893	164	1072	131.732	123	139	106.96	98	116
27.1444	165	1075	132.157	124	140	107.35	98	116
27.0993	167	1079	133.19	125	141	108.164	99	117
27.0539	166	1073	132.665	124	141	107.55	99	117
27.0084	165	1070	131.925	124	140	106.807	98	116
26.9627	165	1070	132.058	124	140	107.008	97.5	116.5
26.9168	166	1071	132.394	125	140	107.159	98	116
26.8707	165	1064	131.521	123	139.5	106.661	98	116
26.8243	164	1062	131.04	122	139	106.336	97	116
26.7778	161	1054	129.754	122	138	105.438	96	114
26.731	159	1048	128.184	120.5	136	103.843	95	112
26.6841	154	1042	125.875	118	134	102.62	94	112
26.6369	152	1039	124.509	117	132	102.195	94	111
26.5895	149	1032	122.71	115	130	101.161	93	110
26.5419	139	1005	116.339	109	123	96.708	89	104
26.4941	135	997	114.024	107	121	94.796	87	102
26.4461	134	992	113.54	107	120	94.287	87	102
26.3979	129	977	109.829	104	116	91.979	84	99
26.3495	121	941	104.74	99	111	88.239	81	96
26.3008	122	942	105.096	98	111	88.222	80.5	96
26.2519	121	936	103.88	97	110	87.316	80	95
26.2028	119	933	102.89	96	109	86.512	79	94
26.1535	118	925	102.174	96	108	85.843	79	93
26.104	116	918	100.573	95	106	84.806	77.5	92
26.0543	114	903	98.968	93	105	83.829	77	91
26.0043	113	897	98.139	92	104	82.866	76	90
25.9542	108	879	94.973	89	100	80.62	73.5	87.5
25.9038	105	840	92.942	87	98	78.672	72	85.5
25.8532	106	846	93.811	88	100	79.116	72	86
25.8023	108	870	94.814	89	100	79.868	73	87
25.7513	104	861	91.797	86	97	78.144	72	85
25.7	105	865	92.749	87	98	78.532	72	86
25.6485	107	871	94.209	89	100	79.751	73	87
25.5967	108	884	95.03	89	101	80.483	73	88
25.5448	108	865	95.138	89	100	80.528	74	87
25.4926	109	878	95.949	90	101	81.186	74	88
25.4402	110	890	96.406	90	102	81.723	75	89
25.3876	109	856	96.376	91	102	81.953	75	89
25.3347	109	856	96.569	91	102	81.867	75	88
25.2816	110	868	97.164	91	102.5	82.185	75	89
25.2283	109	867	96.679	91	102	82.195	75	89
25.1748	110	873	97.314	92	103	82.907	76	90
25.121	109	833	97.462	92	103	83.28	77	90
25.067	108	824	96.84	91	102	82.592	76	89
25.0128	109	825	97.417	92	103	82.806	76	90
24.9583	108	821	96.693	91	102	82.259	75	89
24.9036	107	818	95.819	90	101	81.699	75	88
24.8487	106	797	95.561	90	100	81.123	74	88
24.7935	106	782	95.527	90	101	81.145	74	88
24.7381	105	781	94.981	89.5	100	81.026	75	88
24.6825	106	797	95.555	90	101	81.293	74	88
24.6266	105	769	95.421	90	100	81.429	74.5	88
24.5705	104	757	94.778	90	99	80.827	73.5	88
24.5142	103	752	93.94	89	98	80.109	73	87
24.4577	102	741	93.417	88	98	79.445	73	86
24.401	101	737	92.553	88	97	78.819	72	86
24.344	97	729	89.274	84	94	76.457	70.5	82.5
24.2869	96	726	88.32	84	93	75.797	70	82
24.2295	95	722	87.502	83	92	75.274	69	81.5
24.1719	96	724	88.448	83	93	75.926	70	82
24.1142	97	726	89.187	84	94	76.402	70	83
24.0562	96	725	88.491	84	93	75.978	70	82
23.9981	97	727	89.236	85	94	76.441	70	83
23.9398	96	725	88.553	84	93	75.866	70	82
23.8813	95	723	87.808	83	92	75.092	68.5	81
23.8226	94	721	86.944	82	91	74.747	68	81
23.7637	95	723	87.822	83	92	75.322	70	81
23.7046	94	721	87.036	82.5	91	74.594	69	80
23.6454	95	726	87.794	83	92	75.538	69	82
23.5861	96	735	88.513	84	93	76.069	70	82
23.5265	97	740	89.402	84	93	76.908	71	83
23.4668	98	752	90.116	85	94	77.464	71	83
23.407	97	751	89.349	85	93	77.025	70	83
23.3469	98	753	90.187	85	94	77.666	71	84
23.2868	99	762	90.926	86	95	78.514	72	85
23.2265	100	764	91.592	87	96	79.011	73	85
23.166	99	760	90.933	86	95	78.181	71	84
23.1055	98	758	89.997	85	95	77.827	72	84
23.0447	99	759	90.678	86	95	78.04	72	84
22.9839	100	761	91.641	87	96	78.462	71.5	85
22.9229	101	764	92.293	87	97	79.311	73	85
22.8618	102	775	92.998	88	98	79.787	73	87
22.8006	101	753	92.686	88	97	79.708	73	86
22.7392	102	757	93.668	89	98	80.324	74	86
22.6778	103	758	94.124	89	99	80.822	74	88
22.6162	104	769	94.683	89	100	81.224	74	88
22.5545	105	772	95.655	90	100	82.003	75	89
22.4927	106	791	95.967	91	101	82.342	76	89
22.4308	107	794	97.129	92	102	82.942	76	90
22.3688	108	809	97.473	92	102	83.467	77	90
22.3068	106	806	96.159	91	101	82.626	76	89
22.2446	105	805	95.563	91	100	82.333	76	89
22.1823	105	805	95.425	90	100	82.218	76	88.5
22.1199	106	807	96.326	91	101	82.853	76	89.5
22.0574	103	789	94.287	89	99	81.527	75	88
21.9949	103	789	94.31	89	99	81.249	75	88
21.9322	104	790	94.805	90	100	81.813	76	88
21.8695	104	790	94.952	90	100	81.728	75	88
21.8067	103	783	94.109	89	99	81.058	74	87
21.7438	102	781	93.431	88	98	80.548	73	87
21.6808	101	778	92.402	88	97	79.884	73	86
21.6177	99	774	90.781	86	95	78.707	72.5	85
21.5545	100	781	91.526	87	96	79.51	73	86
21.4913	101	782	92.21	87	97	79.63	73	86
21.4279	102	791	92.857	88	97	80.433	74	87
21.3645	103	800	93.684	89	98.5	81.194	74	88
21.301	104	804	94.575	89.5	99	81.8	75	88
21.2375	103	803	93.892	89	99	81.515	75	88
21.1739	105	814	95.62	91	100	83.021	77	90
21.1101	106	816	96.503	91	101	83.377	77	90
21.0464	105	803	95.775	90	100	82.956	76	89
20.9825	106	805	96.616	92	101	83.424	77	90
20.9186	107	811	97.431	92	102	84.037	78	91
20.8546	109	789	99.017	93	104	84.9	79	91
20.7906	112	793	101	95	106	86.482	80	93
20.7264	113	794	101.55	96	107	86.548	80	94
20.6623	114	795	102.148	97	108	87.139	80	94
20.598	113	794	101.74	96	107	86.598	80	93
20.5337	114	780	102.274	97	107	86.98	80	94
20.4693	112	778	101.058	96	106	86.291	79	93
20.4049	113	783	102.025	96.5	107	86.85	80	93.5
20.3404	112	771	101.337	96	107	86.47	80	93
20.2759	113	773	102.116	97	107	87.223	80	94
20.2113	112	772	101.537	96	107	86.602	79	93
20.1467	112	772	101.69	96	107	86.66	79	93
20.082	113	780	102.349	97	107	87.195	80	94
20.0172	115	787	103.867	99	109	88.505	82	95

## Sheet: Fig. 2d
Age (Ma; bin=0.2)	Proportional origination rate	Proportional origination rate 95%-	Proportional origination rate 95%+
47.9	0.0892857	0	0.60241
47.7	0	0	0.223644
47.5	0.0909091	0	0.248447
47.3	0.186335	0.0609756	0.25
47.1	0.150602	0.0892857	0.258065
46.9	0.0898204	0.060241	0.240964
46.7	0.117647	0.0852273	0.180723
46.5	0.0872093	0.0285714	0.207717
46.3	0.0857143	0	0.32967
46.1	0.0285714	0	0.32967
45.9	0.276243	0	0.355191
45.7	0.10989	0.027933	0.32967
45.5	0.0280899	0	0.273224
45.3	0.111732	0	0.247253
45.1	0.164835	0.0276243	0.247253
44.9	0.108696	0	0.245902
44.7	0.027933	0.0276243	0.620159
44.5	0.112994	0.027933	0.615385
44.3	0.449735	0.0578035	0.663265
44.1	0.336788	0.0802139	0.659898
43.9	0.185185	0.0540541	0.42328
43.7	0.0806452	0.0537634	0.27708
43.5	0.210526	0.0802139	0.317073
43.3	0.15625	0.103093	0.378945
43.1	0.390244	0.0961561	0.412621
42.9	0.167464	0.117925	0.355556
42.7	0.316742	0.0952381	0.397353
42.5	0.285088	0.133929	0.376106
42.3	0.215311	0.139535	0.396476
42.1	0.162791	0.119048	0.280779
41.9	0.267857	0.0663717	0.290179
41.7	0.0663717	0.0241546	0.288889
41.5	0.0881057	0	0.264317
41.3	0.0724638	0	0.125628
41.1	0.0507614	0.0247677	0.175879
40.9	0.126904	0.0253807	0.177665
40.7	0.126904	0.0512821	0.178118
40.5	0.126904	0.0505051	0.177665
40.3	0.0510204	0.0253807	0.151515
40.1	0.10101	0.0253807	0.101523
39.9	0.0512821	0.0260417	0.101523
39.7	0.078125	0	0.104167
39.5	0.026178	0	0.118221
39.3	0.0531915	0	0.236842
39.1	0.13369	0.026455	0.287958
38.9	0.287958	0.103627	0.287958
38.7	0.176768	0.0251256	0.287958
38.5	0.0753769	0.0251256	0.227273
38.3	0.0502513	0	0.1
38.1	0.075	0	0.1
37.9	0	0	0.371287
37.7	0	0	0.432692
37.5	0.371287	0	0.490196
37.3	0.252525	0.0777202	1.01852
37.1	0.335052	0.152284	1.13095
36.9	0.800971	0.163499	1.22824
36.7	0.93361	0.163934	1.375
36.5	0.266393	0.170213	0.99537
36.3	0.44	0.107296	0.780591
36.1	0.5	0.186722	0.741379
35.9	0.610169	0.169492	0.892844
35.7	0.765896	0.22206	0.83815
35.5	0.278552	0.183246	0.801749
35.3	0.279255	0.0656168	0.855964
35.1	0.231362	0.078125	0.788732
34.9	0.11811	0.0552486	0.427237
34.7	0.0828729	0.0308642	0.280612
34.5	0.0887574	0.0319489	0.157895
34.3	0.0900901	0	0.142119
34.1	0.0157233	0	0.10479
33.9	0.0647249	0	0.116279
33.7	0.100671	0	0.133779
33.5	0.0174216	0	0.140846
33.3	0	0	0.139442
33.1	0.137255	0	0.18
32.9	0.1	0	0.18009
32.7	0.021097	0	0.202703
32.5	0.201794	0	0.331127
32.3	0	0	0.440529
32.1	0.438596	0	0.545852
31.9	0.238095	0	0.548246
31.7	0.0446429	0	0.548246
31.5	0.184332	0.0225225	0.502183
31.3	0.421941	0.0225225	0.490191
31.1	0.12605	0	0.5
30.9	0.0865801	0	0.5
30.7	0	0	0.480169
30.5	0	0	0.378962
30.3	0.0714286	0	0.131579
30.1	0.078534	0	0.131579
29.9	0.131579	0	0.157895
29.7	0.026738	0	0.157895
29.5	0.0280899	0	0.255682
29.3	0.0578035	0	0.39548
29.1	0.27933	0	0.365169
28.9	0.255682	0	0.5
28.7	0.191257	0	0.508475
28.5	0.0276243	0	0.508475
28.3	0	0	0.397727
28.1	0.0294118	0	0.354151
27.9	0.0299401	0	0.255682
27.7	0.0903614	0	0.239521
27.5	0.221519	0	0.243902
27.3	0.182927	0	0.272727
27.1	0.11976	0	0.272727
26.9	0.0598802	0	0.269461
26.7	0.060241	0	0.269461
26.5	0	0	0.280992
26.3	0.179856	0	0.330579
26.1	0.122951	0	0.289256
25.9	0.330579	0	0.344828
25.7	0.135135	0	0.36
25.5	0.18018	0.045045	0.36
25.3	0.132743	0.0454545	0.330579
25.1	0.0900901	0.045045	0.330579
24.9	0	0	0.225225
24.7	0.0925926	0	0.18018
24.5	0	0	0.176991
24.3	0	0	0.20202
24.1	0.153061	0	0.2
23.9	0.2	0.046729	0.25
23.7	0.104167	0	0.25
23.5	0.153061	0.1	0.204082
23.3	0.15	0.049505	0.204082
23.1	0.049505	0.049505	0.25
22.9	0.147059	0.0925926	0.196078
22.7	0.144231	0.0961538	0.190476
22.5	0.140187	0.0462963	0.188679
22.3	0.0462963	0.0462963	0.183486
22.1	0.138889	0.0462963	0.183486
21.9	0.141509	0	0.145631
21.7	0	0	0.147059
21.5	0.147059	0.0471698	0.194175
21.3	0.0961538	0	0.27027
21.1	0.141509	0.130435	0.309735
20.9	0.27027	0.0862069	0.394737
20.7	0.26087	0.0438596	0.330306
20.5	0.128205	0.0434783	0.350877
20.3	0.0438596	0.0434783	0.213675
20.1	0.172414	0.0420168	0.254237
19.9	0.127119	0.0420168	0.213675

## Sheet: Fig. 2e
Age (Ma; bin=0.2)	Proportional extinction rate	Proportional extinction rate 95%-	Proportional extinction rate 95%+
47.9	0.0297619	0	0.393939
47.7	0.149701	0	0.449102
47.5	0.30303	0	0.449102
47.3	0	0	0.396341
47.1	0.060241	0	0.0903614
46.9	0.0299401	0	0.0920245
46.7	0.0294118	0	0.10255
46.5	0	0	0.116995
46.3	0.0285714	0	0.142857
46.1	0.114286	0	0.163934
45.9	0.0828729	0.0558677	0.164835
45.7	0.137363	0.0277778	0.164835
45.5	0.0842697	0.0274725	0.163934
45.3	0.0837989	0	0.194468
45.1	0.0549451	0	0.222222
44.9	0.163043	0.0546448	0.25
44.7	0.167598	0.0837989	0.459196
44.5	0.141243	0.0950909	0.414508
44.3	0.238095	0.0804295	0.461538
44.1	0.284974	0.0268817	0.408174
43.9	0.15873	0.0540541	0.284974
43.7	0.107527	0	0.183246
43.5	0.105263	0	0.183246
43.3	0.078125	0	0.182292
43.1	0.0731707	0	0.183246
42.9	0.0478469	0	0.176991
42.7	0.135747	0.0238095	0.611354
42.5	0.614035	0.0239234	0.614035
42.3	0.0239234	0	0.614035
42.1	0.0697674	0	0.58952
41.9	0.0223214	0	0.502183
41.7	0.0663717	0	0.506608
41.5	0.506608	0.0221239	0.633188
41.3	0.289855	0.101523	0.594714
41.1	0.126904	0.10101	0.336538
40.9	0.126904	0.0765306	0.177665
40.7	0.126904	0.0505051	0.151515
40.5	0.0761421	0.0253807	0.15
40.3	0.0510204	0.0253807	0.150754
40.1	0.126263	0.0253807	0.154639
39.9	0.153846	0.052356	0.179487
39.7	0.0520833	0.0520833	0.178571
39.5	0.13089	0.052356	0.184211
39.3	0.159574	0.078125	0.238095
39.1	0.187166	0	0.238095
38.9	0	0	0.238095
38.7	0.0505051	0	0.075
38.5	0.0502513	0.0251256	0.0990099
38.3	0.0502513	0.0252525	0.10101
38.1	0.05	0.0498756	0.205128
37.9	0.10101	0.05	0.36675
37.7	0.180412	0.0505051	0.461318
37.5	0.346535	0.127227	0.742574
37.3	0.429293	0.102564	0.745192
37.1	0.541237	0.149254	0.742054
36.9	0.242718	0.111111	0.676329
36.7	0.207469	0.0638298	0.408163
36.5	0.327869	0.0347222	0.408163
36.3	0.32	0.0078125	0.322928
36.1	0.0192308	0.0191571	0.311203
35.9	0.0338983	0	0.2
35.7	0.101156	0	0.243902
35.5	0.0557103	0.0135501	0.243604
35.3	0.0664894	0.0159759	0.424711
35.1	0.218509	0.0213162	0.473469
34.9	0.328084	0.0664894	0.463215
34.7	0.414365	0.117475	0.474934
34.5	0.162722	0.133531	0.522193
34.3	0.24024	0.133531	0.388889
34.1	0.204403	0.133136	0.430556
33.9	0.275081	0.116667	0.446429
33.7	0.201342	0.0668896	0.43554
33.5	0.418118	0.100806	0.487805
33.3	0.285171	0.1	0.483871
33.1	0.196078	0.1	0.436364
32.9	0.28	0.0803213	0.53719
32.7	0.485232	0.0896861	0.55102
32.5	0.0896861	0.0678733	0.530612
32.3	0.251142	0.0675676	0.463013
32.1	0.175439	0.0452489	0.448718
31.9	0.194805	0.0675676	0.292136
31.7	0.334821	0.0228834	0.29223
31.5	0	0	0.313901
31.3	0.105485	0	0.295359
31.1	0.231092	0	0.302638
30.9	0.194805	0	0.311203
30.7	0.202703	0.0416667	0.383663
30.5	0.140845	0.0622407	0.502392
30.3	0.52381	0.105042	0.52381
30.1	0.157068	0.105263	0.52381
29.9	0.105263	0.0526316	0.52381
29.7	0.26738	0.0526316	0.521327
29.5	0.196629	0.0526316	0.485849
29.3	0.115607	0.0401279	0.297297
29.1	0.335196	0	0.323529
28.9	0	0	0.335196
28.7	0.0819672	0	0.335196
28.5	0.19337	0	0.308989
28.3	0.143678	0	0.308989
28.1	0.117647	0	0.330333
27.9	0.11976	0	0.243902
27.7	0.451807	0	0.396341
27.5	0	0	0.451807
27.3	0.0304878	0	0.451807
27.1	0.0598802	0	0.645161
26.9	0.0898204	0	0.677419
26.7	0.421687	0	0.68323
26.5	0.592105	0.0299401	0.766129
26.3	0.719424	0.0299401	0.807453
26.1	0.368852	0.0458716	0.807453
25.9	0.53719	0.125895	0.766129
25.7	0.18018	0.0458716	0.807453
25.5	0.045045	0.045045	0.766129
25.3	0.176991	0.045045	0.542033
25.1	0.0900901	0.045045	0.614795
24.9	0.137615	0.0892857	0.339806
24.7	0.138889	0.0458716	0.188679
24.5	0.190476	0.0900901	0.339806
24.3	0.29703	0.0934579	0.343137
24.1	0.102041	0	0.343137
23.9	0.3	0.05	0.3
23.7	0.0520833	0	0.336538
23.5	0.0510204	0	0.3
23.3	0	0	0.153061
23.1	0.0990099	0	0.25
22.9	0.0490196	0	0.0990099
22.7	0	0	0.137615
22.5	0	0	0.186916
22.3	0.138889	0	0.275229
22.1	0.231481	0	0.275229
21.9	0.141509	0	0.229358
21.7	0.194175	0	0.275229
21.5	0	0	0.194175
21.3	0.0480769	0	0.240385
21.1	0.0471698	0	0.131067
20.9	0.0900901	0.0434783	0.172414
20.7	0.0434783	0.0434783	0.172414
20.5	0.17094	0.0434783	0.172414
20.3	0.0877193	0	0.130435
20.1	0.0431034	0	0.129873
19.9	0.0423729	0	0.17094

## Sheet: Fig. 2f
Age (Ma; bin=0.2)	Proportional turnover rate	Proportional turnover rate 95%-	Proportional turnover rate 95%+
47.9	0.119048	0.0892857	0.662651
47.7	0.149701	0.0967742	0.47619
47.5	0.393939	0.0967742	0.47619
47.3	0.186335	0.0967742	0.487805
47.1	0.210843	0.0920245	0.321547
46.9	0.11976	0.114286	0.325944
46.7	0.147059	0.0867052	0.244651
46.5	0.0872093	0.0581395	0.264706
46.3	0.114286	0.0721732	0.43956
46.1	0.142857	0.0862069	0.471004
45.9	0.359116	0.112994	0.491803
45.7	0.247253	0.111732	0.464481
45.5	0.11236	0.111732	0.348097
45.3	0.195531	0.11236	0.322581
45.1	0.21978	0.112994	0.333333
44.9	0.271739	0.136996	0.40723
44.7	0.195531	0.138122	1.07692
44.5	0.254237	0.138122	1.02564
44.3	0.687831	0.162162	1.07692
44.1	0.621762	0.160428	1.04592
43.9	0.343915	0.135135	0.687831
43.7	0.188172	0.134409	0.366492
43.5	0.315789	0.135135	0.396825
43.3	0.234375	0.132275	0.463415
43.1	0.463415	0.14218	0.485437
42.9	0.215311	0.142857	0.545653
42.7	0.452489	0.14218	0.792952
42.5	0.899123	0.169903	0.899123
42.3	0.239234	0.146341	0.833333
42.1	0.232558	0.140845	0.844156
41.9	0.290179	0.132743	0.58952
41.7	0.132743	0.132159	0.633188
41.5	0.594714	0.132743	0.720524
41.3	0.362319	0.152284	0.682819
41.1	0.177665	0.152284	0.406699
40.9	0.253807	0.152284	0.325
40.7	0.253807	0.128866	0.325
40.5	0.203046	0.102041	0.301508
40.3	0.102041	0.101523	0.252525
40.1	0.227273	0.102041	0.251891
39.9	0.205128	0.126904	0.253807
39.7	0.130208	0.117294	0.231959
39.5	0.157068	0.130208	0.262469
39.3	0.212766	0.132275	0.445026
39.1	0.320856	0.159574	0.467536
38.9	0.287958	0.15544	0.466321
38.7	0.227273	0.0505051	0.336788
38.5	0.125628	0.0502513	0.273632
38.3	0.100503	0.0505051	0.187394
38.1	0.125	0.0505051	0.230769
37.9	0.10101	0.0627525	0.694793
37.7	0.180412	0.0757576	0.833333
37.5	0.717822	0.128866	1.2201
37.3	0.681818	0.310881	1.48148
37.1	0.876289	0.409836	1.60714
36.9	1.04369	0.359643	1.427
36.7	1.14108	0.384615	1.61826
36.5	0.594262	0.34188	1.11793
36.3	0.76	0.258066	0.981132
36.1	0.519231	0.350056	0.862082
35.9	0.644068	0.258621	0.982842
35.7	0.867052	0.268097	0.931258
35.5	0.334262	0.284553	0.893613
35.3	0.345745	0.254428	0.938424
35.1	0.449871	0.261708	0.914889
34.9	0.446194	0.30651	0.636944
34.7	0.497238	0.207101	0.637755
34.5	0.251479	0.222223	0.662847
34.3	0.33033	0.200669	0.469208
34.1	0.220126	0.188679	0.465517
33.9	0.339806	0.206349	0.446429
33.7	0.302013	0.172956	0.436302
33.5	0.43554	0.206186	0.498221
33.3	0.285171	0.200669	0.486616
33.1	0.333333	0.240964	0.448718
32.9	0.38	0.220884	0.571429
32.7	0.506329	0.205479	0.581595
32.5	0.29148	0.210774	0.571429
32.3	0.251142	0.205479	0.630179
32.1	0.614035	0.200893	0.679825
31.9	0.4329	0.186916	0.69869
31.7	0.379464	0.178571	0.679825
31.5	0.184332	0.16129	0.633188
31.3	0.527426	0.16055	0.580913
31.1	0.357143	0.16055	0.580913
30.9	0.281385	0.154867	0.580913
30.7	0.202703	0.154185	0.56561
30.5	0.140845	0.140845	0.580913
30.3	0.595238	0.140845	0.595238
30.1	0.235602	0.140845	0.595238
29.9	0.236842	0.162791	0.595238
29.7	0.294118	0.165094	0.592417
29.5	0.224719	0.169492	0.571429
29.3	0.17341	0.165746	0.589888
29.1	0.614525	0.159574	0.589888
28.9	0.255682	0.146199	0.638889
28.7	0.273224	0.146199	0.638889
28.5	0.220994	0.146199	0.638889
28.3	0.143678	0.143678	0.589888
28.1	0.147059	0.143678	0.568862
27.9	0.149701	0.118695	0.515152
27.7	0.542169	0.119048	0.568862
27.5	0.221519	0.126582	0.568862
27.3	0.213415	0.125786	0.568862
27.1	0.179641	0.125	0.671141
26.9	0.149701	0.126582	0.746269
26.7	0.481928	0.147929	0.797546
26.5	0.592105	0.147929	0.924344
26.3	0.899281	0.177515	0.909091
26.1	0.491803	0.149701	0.939597
25.9	0.867769	0.239521	1.08871
25.7	0.315315	0.18018	1.12
25.5	0.225225	0.18018	1.08871
25.3	0.309735	0.18018	0.862069
25.1	0.18018	0.136364	0.909091
24.9	0.137615	0.136364	0.405405
24.7	0.231481	0.141509	0.3125
24.5	0.190476	0.140187	0.343137
24.3	0.29703	0.142857	0.5
24.1	0.255102	0.153061	0.343137
23.9	0.5	0.151515	0.5
23.7	0.15625	0.15	0.5
23.5	0.204082	0.148515	0.5
23.3	0.15	0.145631	0.254608
23.1	0.148515	0.142857	0.5
22.9	0.196078	0.144231	0.231481
22.7	0.144231	0.140187	0.275229
22.5	0.140187	0.138889	0.280374
22.3	0.185185	0.138889	0.458716
22.1	0.37037	0.142857	0.458716
21.9	0.283019	0.144231	0.366972
21.7	0.194175	0.144231	0.412844
21.5	0.147059	0.144231	0.283019
21.3	0.144231	0.144231	0.36036
21.1	0.188679	0.147059	0.381073
20.9	0.36036	0.185185	0.482456
20.7	0.304348	0.131579	0.394737
20.5	0.299145	0.131579	0.394737
20.3	0.131579	0.131579	0.299145
20.1	0.215517	0.131579	0.29661
19.9	0.169492	0.128205	0.330579

## Sheet: Fig. 2g
Age (Ma; bin=0.2)	Proportional diversification rate	Proportional diversification rate 95%-	Proportional diversification rate 95%+
47.9	0.0595238	-0.381019	0.542169
47.7	-0.149701	-0.449102	0.189873
47.5	-0.212121	-0.449102	0.248447
47.3	0.186335	-0.312695	0.24768
47.1	0.0903614	0.0297619	0.250786
46.9	0.0598802	0	0.174419
46.7	0.0882353	0	0.147059
46.5	0.0872093	-0.086456	0.173416
46.3	0.0571429	-0.114943	0.218579
46.1	-0.0857143	-0.114943	0.21978
45.9	0.19337	-0.112994	0.220994
45.7	-0.0274725	-0.0847458	0.21978
45.5	-0.0561798	-0.112994	0.21978
45.3	0.027933	-0.13587	0.21978
45.1	0.10989	-0.167598	0.21978
44.9	-0.0543478	-0.164835	0.164835
44.7	-0.139665	-0.167598	0.25641
44.5	-0.0282486	-0.165301	0.282059
44.3	0.21164	-0.0857143	0.283505
44.1	0.0518135	-0.0285714	0.280612
43.9	0.026455	-0.0537634	0.18617
43.7	-0.0268817	-0.0537634	0.208333
43.5	0.105263	-0.0777202	0.26699
43.3	0.078125	-0.0777202	0.294118
43.1	0.317073	-0.026178	0.339806
42.9	0.119617	0.0438672	0.291262
42.7	0.180995	-0.396476	0.3125
42.5	-0.328947	-0.416667	0.243363
42.3	0.191388	-0.414847	0.221243
42.1	0.0930233	-0.349345	0.245536
41.9	0.245536	-0.393013	0.267262
41.7	0	-0.436681	0.266667
41.5	-0.418502	-0.550661	0.232256
41.3	-0.217391	-0.528634	0
41.1	-0.0761421	-0.291262	0.0502513
40.9	0	-0.114152	0.0765306
40.7	0	-0.0769231	0.0765306
40.5	0.0507614	-0.0757576	0.0761421
40.3	0	-0.101523	0.0761421
40.1	-0.0252525	-0.103093	0.0512834
39.9	-0.102564	-0.128205	0.026178
39.7	0.0260417	-0.13089	0.026178
39.5	-0.104712	-0.157068	0.026178
39.3	-0.106383	-0.15873	0.130208
39.1	-0.0534759	-0.132275	0.263158
38.9	0.287958	-0.10582	0.287958
38.7	0.126263	-0.025	0.287958
38.5	0.0251256	-0.0252525	0.176768
38.3	0	-0.10101	0.05
38.1	0.025	-0.180412	0.05
37.9	-0.10101	-0.206186	0.05
37.7	-0.180412	-0.25641	0.174129
37.5	0.0247525	-0.428214	0.197044
37.3	-0.176768	-0.454545	0.744818
37.1	-0.206186	-0.454545	0.894514
36.9	0.558252	-0.307767	1.0262
36.7	0.726141	-0.121951	1.16183
36.5	-0.0614754	-0.163265	0.87156
36.3	0.12	-0.0806465	0.658976
36.1	0.480769	-0.124481	0.696519
35.9	0.576271	-0.0213675	0.803075
35.7	0.66474	0.126994	0.75
35.5	0.222841	0	0.707071
35.3	0.212766	-0.285356	0.790026
35.1	0.0128535	-0.370294	0.661972
34.9	-0.209974	-0.359127	0.329815
34.7	-0.331492	-0.375	0.0515464
34.5	-0.0739645	-0.391895	-0.0148368
34.3	-0.15015	-0.319444	0
34.1	-0.188679	-0.364479	-0.0443787
33.9	-0.210356	-0.446429	-0.0166667
33.7	-0.100671	-0.43554	0.0503356
33.5	-0.400697	-0.483871	0.04
33.3	-0.285171	-0.483871	0.0166667
33.1	-0.0588235	-0.434788	0.08
32.9	-0.18	-0.510204	0.0803213
32.7	-0.464135	-0.530612	0.135135
32.5	0.112108	-0.510204	0.158371
32.3	-0.251142	-0.42945	0.282609
32.1	0.263158	-0.42735	0.38961
31.9	0.04329	-0.251142	0.416667
31.7	-0.290179	-0.269058	0.395833
31.5	0.184332	-0.269058	0.393875
31.3	0.316456	-0.269058	0.416667
31.1	-0.105042	-0.229167	0.4375
30.9	-0.108225	-0.238802	0.4375
30.7	-0.202703	-0.313473	0.41841
30.5	-0.140845	-0.452381	0.297241
30.3	-0.452381	-0.454545	0.026455
30.1	-0.078534	-0.473934	0.026455
29.9	0.0263158	-0.454545	0.105263
29.7	-0.240642	-0.452381	0.105263
29.5	-0.168539	-0.42655	0.109129
29.3	-0.0578035	-0.27027	0.255682
29.1	-0.0558659	-0.295858	0.276243
28.9	0.255682	-0.323529	0.361111
28.7	0.10929	-0.295858	0.451977
28.5	-0.165746	-0.235294	0.451977
28.3	-0.143678	-0.243902	0.308989
28.1	-0.0882353	-0.243902	0.277778
27.9	-0.0898204	-0.219722	0.221519
27.7	-0.361446	-0.304878	0.209581
27.5	0.221519	-0.361446	0.217467
27.3	0.152439	-0.361446	0.221519
27.1	0.0598802	-0.612903	0.242424
26.9	-0.0299401	-0.671141	0.269461
26.7	-0.361446	-0.621118	0.242424
26.5	-0.592105	-0.745342	0.209581
26.3	-0.539568	-0.756579	0.209581
26.1	-0.245902	-0.756579	0.181818
25.9	-0.206612	-0.671141	0.0446429
25.7	-0.045045	-0.621118	0.183486
25.5	0.135135	-0.5	0.183486
25.3	-0.0442478	-0.32658	0.183486
25.1	0	-0.330579	0.181818
24.9	-0.137615	-0.336538	0.045045
24.7	-0.0462963	-0.188679	0.135135
24.5	-0.190476	-0.339806	0.0446429
24.3	-0.29703	-0.343137	0.0505051
24.1	0.0510204	-0.343137	0.154639
23.9	-0.1	-0.245098	0.10101
23.7	0.0520833	-0.336538	0.153061
23.5	0.102041	-0.1	0.204082
23.3	0.15	-0.102041	0.204082
23.1	-0.049505	-0.05	0.188679
22.9	0.0980392	0	0.196078
22.7	0.144231	0	0.190476
22.5	0.140187	-0.0925926	0.188679
22.3	-0.0925926	-0.136364	0.140187
22.1	-0.0925926	-0.137615	0.142857
21.9	0	-0.194175	0.145631
21.7	-0.194175	-0.240385	0.147059
21.5	0.147059	-0.144231	0.194175
21.3	0.0480769	-0.240385	0.217391
21.1	0.0943396	0.0434783	0.265487
20.9	0.18018	-0.0862069	0.307018
20.7	0.217391	-0.0862069	0.283605
20.5	-0.042735	-0.0869565	0.307018
20.3	-0.0438596	-0.0869565	0.213675
20.1	0.12931	-0.0869565	0.213675
19.9	0.0847458	-0.128205	0.213675

## Sheet: Fig. 3a
Age (Ma)	Normalized PF	Normalized LBF	Normalized SBF
47.9733	0.710843	0.561224	0.200772
47.9186	0.710843	0.561224	0.204633
47.8637	0.710843	0.561224	0.208494
47.8086	0.710843	0.561224	0.204633
47.7535	0.710843	0.561224	0.196911
47.6981	0.710843	0.561224	0.19305
47.6426	0.710843	0.561224	0.185328
47.5869	0.710843	0.561224	0.146718
47.5311	0.710843	0.571429	0.146718
47.475	0.710843	0.581633	0.146718
47.4188	0.710843	0.591837	0.146718
47.3624	0.710843	0.622449	0.146718
47.3059	0.710843	0.642857	0.146718
47.2493	0.710843	0.653061	0.146718
47.1927	0.710843	0.663265	0.146718
47.136	0.710843	0.673469	0.146718
47.0794	0.710843	0.683673	0.146718
47.0227	0.710843	0.683673	0.146718
46.9662	0.722892	0.683673	0.146718
46.9097	0.710843	0.683673	0.146718
46.8533	0.710843	0.704082	0.146718
46.7971	0.710843	0.704082	0.146718
46.741	0.710843	0.704082	0.146718
46.6851	0.710843	0.714286	0.150579
46.6295	0.710843	0.72449	0.150579
46.5741	0.710843	0.734694	0.150579
46.519	0.710843	0.744898	0.150579
46.4642	0.722892	0.744898	0.150579
46.4097	0.722892	0.744898	0.150579
46.3556	0.722892	0.755102	0.150579
46.3018	0.73494	0.755102	0.150579
46.2485	0.722892	0.755102	0.15444
46.1955	0.722892	0.755102	0.15444
46.1428	0.722892	0.755102	0.150579
46.0906	0.710843	0.755102	0.150579
46.0386	0.698795	0.755102	0.150579
45.9871	0.686747	0.755102	0.150579
45.9359	0.674699	0.755102	0.158301
45.8851	0.686747	0.765306	0.181467
45.8346	0.686747	0.765306	0.177606
45.7845	0.686747	0.755102	0.181467
45.7348	0.686747	0.755102	0.181467
45.6854	0.698795	0.744898	0.181467
45.6364	0.686747	0.744898	0.181467
45.5877	0.674699	0.744898	0.181467
45.5394	0.674699	0.755102	0.181467
45.4914	0.674699	0.744898	0.181467
45.4439	0.674699	0.734694	0.181467
45.3966	0.674699	0.72449	0.181467
45.3497	0.674699	0.714286	0.181467
45.3032	0.686747	0.714286	0.181467
45.2571	0.674699	0.72449	0.181467
45.2112	0.674699	0.744898	0.181467
45.1658	0.674699	0.77551	0.181467
45.1207	0.674699	0.795918	0.181467
45.0759	0.674699	0.806122	0.181467
45.0315	0.674699	0.785714	0.181467
44.9875	0.686747	0.785714	0.181467
44.9438	0.686747	0.785714	0.181467
44.9005	0.698795	0.785714	0.181467
44.8575	0.686747	0.785714	0.177606
44.8148	0.662651	0.785714	0.177606
44.7725	0.650602	0.785714	0.177606
44.7306	0.638554	0.785714	0.177606
44.689	0.650602	0.785714	0.177606
44.6478	0.638554	0.785714	0.177606
44.6069	0.614458	0.785714	0.173745
44.5663	0.60241	0.785714	0.173745
44.5261	0.60241	0.785714	0.169884
44.4863	0.614458	0.785714	0.169884
44.4468	0.626506	0.785714	0.169884
44.4076	0.614458	0.785714	0.169884
44.3688	0.60241	0.785714	0.169884
44.3303	0.590361	0.795918	0.169884
44.2922	0.578313	0.795918	0.169884
44.2544	0.60241	0.77551	0.204633
44.2169	0.60241	0.77551	0.208494
44.1798	0.590361	0.77551	0.220077
44.1431	0.578313	0.77551	0.204633
44.1066	0.578313	0.795918	0.204633
44.0706	0.60241	0.795918	0.204633
44.0348	0.590361	0.795918	0.212355
43.9994	0.590361	0.795918	0.216216
43.9644	0.614458	0.795918	0.208494
43.9296	0.626506	0.795918	0.208494
43.8953	0.614458	0.795918	0.208494
43.8612	0.60241	0.795918	0.208494
43.8275	0.614458	0.795918	0.208494
43.7941	0.626506	0.795918	0.208494
43.7611	0.614458	0.795918	0.208494
43.7284	0.626506	0.795918	0.208494
43.696	0.614458	0.795918	0.208494
43.664	0.60241	0.795918	0.208494
43.6323	0.614458	0.795918	0.208494
43.6009	0.60241	0.795918	0.208494
43.5699	0.614458	0.806122	0.208494
43.5392	0.614458	0.816327	0.208494
43.5088	0.614458	0.816327	0.208494
43.4788	0.614458	0.857143	0.208494
43.4491	0.614458	0.867347	0.208494
43.4197	0.614458	0.826531	0.208494
43.3906	0.614458	0.816327	0.208494
43.3618	0.614458	0.806122	0.208494
43.3332	0.614458	0.816327	0.208494
43.305	0.626506	0.816327	0.208494
43.277	0.638554	0.816327	0.208494
43.2492	0.650602	0.816327	0.208494
43.2217	0.662651	0.816327	0.208494
43.1944	0.662651	0.816327	0.208494
43.1674	0.662651	0.846939	0.208494
43.1405	0.686747	0.846939	0.208494
43.1138	0.674699	0.857143	0.208494
43.0874	0.674699	0.867347	0.208494
43.0611	0.674699	0.877551	0.208494
43.035	0.674699	0.928571	0.208494
43.009	0.674699	0.938776	0.208494
42.9832	0.686747	0.938776	0.208494
42.9575	0.710843	0.938776	0.208494
42.932	0.722892	0.938776	0.208494
42.9066	0.73494	0.938776	0.208494
42.8812	0.722892	0.938776	0.208494
42.856	0.710843	0.938776	0.208494
42.8309	0.722892	0.938776	0.208494
42.8058	0.73494	0.938776	0.208494
42.7808	0.746988	0.938776	0.208494
42.7559	0.759036	0.938776	0.208494
42.731	0.771084	0.938776	0.208494
42.7061	0.759036	0.938776	0.208494
42.6813	0.759036	0.938776	0.235521
42.6565	0.771084	0.938776	0.235521
42.6317	0.783133	0.938776	0.235521
42.6069	0.795181	0.938776	0.220077
42.582	0.831325	0.938776	0.220077
42.5572	0.843373	0.938776	0.220077
42.5323	0.855422	0.938776	0.220077
42.5074	0.843373	0.938776	0.220077
42.4824	0.831325	0.938776	0.223938
42.4573	0.86747	0.938776	0.200772
42.4322	0.86747	0.938776	0.208494
42.407	0.807229	0.94898	0.15444
42.3816	0.807229	0.94898	0.15444
42.3562	0.807229	0.959184	0.15444
42.3307	0.807229	0.969388	0.15444
42.305	0.807229	0.979592	0.15444
42.2792	0.807229	0.989796	0.15444
42.2533	0.807229	1	0.15444
42.2272	0.807229	1	0.158301
42.2009	0.807229	1	0.166023
42.1744	0.807229	0.989796	0.173745
42.1478	0.807229	0.979592	0.173745
42.121	0.807229	0.969388	0.173745
42.0939	0.819277	0.969388	0.177606
42.0666	0.831325	0.969388	0.177606
42.0391	0.843373	0.969388	0.177606
42.0114	0.855422	0.969388	0.177606
41.9834	0.86747	0.969388	0.177606
41.9552	0.879518	0.969388	0.177606
41.9267	0.891566	0.969388	0.177606
41.8979	0.915663	0.969388	0.173745
41.8688	0.927711	0.969388	0.177606
41.8394	0.951807	0.969388	0.181467
41.8097	0.963855	0.969388	0.185328
41.7797	0.975904	0.969388	0.185328
41.7494	0.987952	0.969388	0.185328
41.7187	1	0.969388	0.185328
41.6876	0.987952	0.969388	0.185328
41.6562	0.987952	0.969388	0.185328
41.6245	0.963855	0.969388	0.185328
41.5924	0.963855	0.979592	0.185328
41.5602	0.939759	0.795918	0.19305
41.5278	0.939759	0.795918	0.19305
41.4953	0.951807	0.795918	0.19305
41.4628	0.939759	0.795918	0.19305
41.4302	0.915663	0.795918	0.19305
41.3975	0.86747	0.795918	0.19305
41.3648	0.855422	0.795918	0.19305
41.332	0.855422	0.755102	0.19305
41.2991	0.843373	0.755102	0.19305
41.2662	0.831325	0.765306	0.19305
41.2331	0.831325	0.77551	0.19305
41.2	0.831325	0.785714	0.19305
41.1668	0.831325	0.77551	0.19305
41.1335	0.831325	0.765306	0.19305
41.1	0.831325	0.744898	0.19305
41.0665	0.831325	0.755102	0.19305
41.0329	0.831325	0.744898	0.19305
40.9992	0.831325	0.734694	0.19305
40.9654	0.831325	0.744898	0.19305
40.9314	0.831325	0.72449	0.19305
40.8974	0.831325	0.72449	0.19305
40.8632	0.831325	0.72449	0.19305
40.8289	0.831325	0.744898	0.19305
40.7945	0.831325	0.765306	0.19305
40.7599	0.831325	0.755102	0.19305
40.7252	0.831325	0.744898	0.19305
40.6904	0.831325	0.744898	0.19305
40.6555	0.831325	0.755102	0.19305
40.6204	0.831325	0.744898	0.19305
40.5851	0.831325	0.77551	0.19305
40.5497	0.819277	0.77551	0.19305
40.5142	0.819277	0.765306	0.19305
40.4785	0.831325	0.765306	0.19305
40.4426	0.819277	0.765306	0.19305
40.4066	0.819277	0.765306	0.196911
40.3704	0.819277	0.765306	0.200772
40.334	0.831325	0.765306	0.200772
40.2975	0.831325	0.765306	0.200772
40.2608	0.819277	0.765306	0.200772
40.2239	0.807229	0.765306	0.200772
40.187	0.807229	0.765306	0.200772
40.1498	0.783133	0.765306	0.200772
40.1126	0.795181	0.765306	0.200772
40.0752	0.795181	0.765306	0.200772
40.0377	0.807229	0.765306	0.200772
40.0002	0.795181	0.765306	0.200772
39.9625	0.783133	0.765306	0.200772
39.9248	0.771084	0.765306	0.200772
39.887	0.746988	0.785714	0.200772
39.8491	0.746988	0.77551	0.200772
39.8112	0.746988	0.765306	0.200772
39.7732	0.746988	0.755102	0.200772
39.7352	0.746988	0.765306	0.200772
39.6972	0.746988	0.755102	0.200772
39.6591	0.746988	0.765306	0.200772
39.6211	0.746988	0.77551	0.200772
39.583	0.746988	0.765306	0.200772
39.545	0.746988	0.765306	0.200772
39.507	0.746988	0.755102	0.200772
39.469	0.746988	0.744898	0.200772
39.4311	0.746988	0.734694	0.200772
39.3932	0.746988	0.72449	0.200772
39.3554	0.746988	0.714286	0.200772
39.3176	0.746988	0.704082	0.200772
39.2799	0.746988	0.704082	0.200772
39.2423	0.746988	0.714286	0.200772
39.2048	0.746988	0.693878	0.200772
39.1674	0.746988	0.683673	0.200772
39.1301	0.746988	0.683673	0.200772
39.093	0.746988	0.683673	0.200772
39.056	0.746988	0.673469	0.200772
39.0191	0.746988	0.673469	0.200772
38.9823	0.746988	0.714286	0.200772
38.9458	0.746988	0.734694	0.200772
38.9094	0.746988	0.755102	0.200772
38.8731	0.746988	0.765306	0.200772
38.8371	0.746988	0.77551	0.200772
38.8013	0.746988	0.785714	0.200772
38.7656	0.746988	0.806122	0.200772
38.7302	0.746988	0.795918	0.200772
38.695	0.746988	0.816327	0.200772
38.66	0.746988	0.836735	0.204633
38.6253	0.73494	0.836735	0.204633
38.5909	0.73494	0.846939	0.204633
38.5567	0.73494	0.846939	0.204633
38.5227	0.73494	0.846939	0.208494
38.4891	0.73494	0.846939	0.208494
38.4557	0.73494	0.846939	0.208494
38.4226	0.73494	0.836735	0.208494
38.3899	0.73494	0.836735	0.208494
38.3574	0.73494	0.836735	0.208494
38.3253	0.73494	0.846939	0.208494
38.2935	0.73494	0.836735	0.208494
38.2621	0.73494	0.836735	0.208494
38.2311	0.722892	0.836735	0.208494
38.2004	0.73494	0.836735	0.208494
38.17	0.746988	0.836735	0.208494
38.1401	0.759036	0.836735	0.208494
38.1106	0.746988	0.836735	0.208494
38.0815	0.73494	0.836735	0.208494
38.0528	0.73494	0.846939	0.208494
38.0245	0.73494	0.846939	0.208494
37.9966	0.73494	0.846939	0.208494
37.9692	0.73494	0.846939	0.208494
37.9421	0.73494	0.846939	0.204633
37.9155	0.73494	0.846939	0.204633
37.8892	0.722892	0.846939	0.204633
37.8634	0.722892	0.846939	0.204633
37.8379	0.722892	0.826531	0.204633
37.8128	0.722892	0.826531	0.204633
37.7881	0.722892	0.826531	0.204633
37.7638	0.722892	0.826531	0.204633
37.7398	0.710843	0.826531	0.204633
37.7162	0.698795	0.826531	0.204633
37.6929	0.686747	0.826531	0.204633
37.67	0.686747	0.826531	0.200772
37.6475	0.674699	0.826531	0.200772
37.6253	0.662651	0.826531	0.200772
37.6034	0.650602	0.826531	0.200772
37.5819	0.638554	0.836735	0.200772
37.5607	0.638554	0.806122	0.200772
37.5399	0.650602	0.806122	0.200772
37.5193	0.638554	0.806122	0.200772
37.4991	0.650602	0.806122	0.200772
37.4792	0.638554	0.806122	0.200772
37.4596	0.638554	0.785714	0.200772
37.4403	0.638554	0.806122	0.200772
37.4213	0.638554	0.826531	0.200772
37.4027	0.638554	0.846939	0.200772
37.3843	0.638554	0.857143	0.200772
37.3662	0.638554	0.877551	0.200772
37.3483	0.638554	0.857143	0.200772
37.3308	0.638554	0.867347	0.200772
37.3135	0.638554	0.877551	0.200772
37.2965	0.638554	0.877551	0.200772
37.2798	0.638554	0.887755	0.200772
37.2633	0.638554	0.867347	0.200772
37.2471	0.638554	0.857143	0.200772
37.2311	0.638554	0.826531	0.200772
37.2154	0.638554	0.77551	0.200772
37.1999	0.638554	0.72449	0.200772
37.1847	0.638554	0.704082	0.200772
37.1697	0.638554	0.693878	0.200772
37.1549	0.638554	0.683673	0.200772
37.1403	0.638554	0.683673	0.200772
37.126	0.638554	0.72449	0.200772
37.1119	0.650602	0.744898	0.200772
37.098	0.650602	0.744898	0.200772
37.0843	0.650602	0.72449	0.200772
37.0708	0.650602	0.714286	0.200772
37.0575	0.662651	0.714286	0.200772
37.0444	0.662651	0.704082	0.200772
37.0315	0.662651	0.693878	0.200772
37.0188	0.662651	0.683673	0.200772
37.0062	0.662651	0.673469	0.200772
36.9938	0.662651	0.683673	0.200772
36.9816	0.662651	0.673469	0.200772
36.9696	0.662651	0.663265	0.200772
36.9577	0.662651	0.653061	0.200772
36.946	0.686747	0.653061	0.200772
36.9344	0.698795	0.653061	0.200772
36.923	0.710843	0.653061	0.200772
36.9117	0.686747	0.653061	0.200772
36.9006	0.698795	0.653061	0.200772
36.8896	0.686747	0.653061	0.200772
36.8787	0.710843	0.653061	0.200772
36.868	0.698795	0.653061	0.200772
36.8574	0.686747	0.653061	0.220077
36.8469	0.686747	0.653061	0.266409
36.8365	0.686747	0.653061	0.27027
36.8262	0.686747	0.653061	0.274131
36.816	0.686747	0.653061	0.285714
36.8059	0.686747	0.653061	0.289575
36.796	0.686747	0.653061	0.305019
36.7861	0.686747	0.653061	0.316602
36.7762	0.686747	0.653061	0.324324
36.7665	0.686747	0.653061	0.351351
36.7569	0.686747	0.653061	0.355212
36.7473	0.686747	0.653061	0.362934
36.7378	0.686747	0.653061	0.366795
36.7283	0.686747	0.653061	0.382239
36.7189	0.686747	0.653061	0.3861
36.7096	0.686747	0.653061	0.405405
36.7003	0.686747	0.653061	0.409266
36.6911	0.686747	0.653061	0.405405
36.6819	0.686747	0.653061	0.409266
36.6727	0.686747	0.653061	0.413127
36.6636	0.686747	0.653061	0.420849
36.6544	0.686747	0.653061	0.42471
36.6454	0.686747	0.653061	0.428571
36.6363	0.686747	0.653061	0.432432
36.6272	0.686747	0.653061	0.436293
36.6182	0.686747	0.653061	0.432432
36.6092	0.686747	0.653061	0.428571
36.6001	0.686747	0.653061	0.42471
36.5911	0.686747	0.653061	0.409266
36.582	0.674699	0.653061	0.409266
36.573	0.686747	0.653061	0.409266
36.5639	0.662651	0.653061	0.409266
36.5548	0.662651	0.653061	0.409266
36.5456	0.662651	0.653061	0.409266
36.5365	0.662651	0.653061	0.409266
36.5273	0.686747	0.653061	0.413127
36.518	0.674699	0.653061	0.409266
36.5088	0.674699	0.683673	0.409266
36.4995	0.662651	0.683673	0.409266
36.4902	0.662651	0.683673	0.405405
36.4808	0.650602	0.683673	0.405405
36.4714	0.650602	0.683673	0.405405
36.462	0.650602	0.683673	0.405405
36.4526	0.650602	0.683673	0.405405
36.4431	0.650602	0.683673	0.405405
36.4336	0.650602	0.683673	0.405405
36.4241	0.650602	0.683673	0.405405
36.4145	0.662651	0.683673	0.405405
36.4049	0.674699	0.683673	0.405405
36.3953	0.662651	0.683673	0.405405
36.3856	0.650602	0.683673	0.405405
36.3759	0.638554	0.683673	0.413127
36.3662	0.638554	0.683673	0.409266
36.3564	0.638554	0.683673	0.405405
36.3466	0.638554	0.683673	0.405405
36.3368	0.626506	0.683673	0.409266
36.327	0.626506	0.683673	0.413127
36.3171	0.626506	0.683673	0.420849
36.3072	0.626506	0.683673	0.428571
36.2972	0.626506	0.683673	0.42471
36.2873	0.626506	0.683673	0.42471
36.2773	0.626506	0.683673	0.42471
36.2672	0.626506	0.683673	0.432432
36.2572	0.626506	0.683673	0.440154
36.2471	0.626506	0.683673	0.432432
36.2369	0.626506	0.683673	0.432432
36.2268	0.626506	0.683673	0.444015
36.2166	0.626506	0.683673	0.444015
36.2064	0.626506	0.683673	0.444015
36.1961	0.626506	0.683673	0.447876
36.1858	0.626506	0.683673	0.451737
36.1755	0.626506	0.683673	0.459459
36.1652	0.626506	0.683673	0.467181
36.1548	0.626506	0.683673	0.482625
36.1444	0.626506	0.683673	0.490347
36.1339	0.626506	0.683673	0.494208
36.1235	0.626506	0.683673	0.494208
36.113	0.626506	0.683673	0.501931
36.1025	0.626506	0.683673	0.505792
36.0919	0.626506	0.683673	0.509653
36.0813	0.626506	0.683673	0.513514
36.0707	0.626506	0.683673	0.517375
36.06	0.626506	0.683673	0.521236
36.0493	0.626506	0.683673	0.525097
36.0386	0.626506	0.683673	0.528958
36.0279	0.626506	0.683673	0.532819
36.0171	0.626506	0.683673	0.53668
36.0063	0.626506	0.683673	0.540541
35.9955	0.626506	0.683673	0.544402
35.9846	0.626506	0.683673	0.544402
35.9737	0.626506	0.683673	0.548263
35.9628	0.626506	0.683673	0.544402
35.9518	0.626506	0.683673	0.571429
35.9408	0.626506	0.683673	0.579151
35.9298	0.626506	0.683673	0.594595
35.9187	0.626506	0.683673	0.598456
35.9076	0.626506	0.683673	0.617761
35.8965	0.626506	0.683673	0.629344
35.8854	0.626506	0.683673	0.633205
35.8742	0.626506	0.683673	0.637066
35.863	0.626506	0.683673	0.644788
35.8518	0.626506	0.683673	0.648649
35.8405	0.626506	0.683673	0.65251
35.8292	0.626506	0.683673	0.656371
35.8179	0.626506	0.683673	0.667954
35.8065	0.626506	0.683673	0.671815
35.7951	0.626506	0.683673	0.679537
35.7837	0.626506	0.683673	0.69112
35.7723	0.626506	0.683673	0.694981
35.7608	0.626506	0.693878	0.702703
35.7493	0.626506	0.693878	0.710425
35.7377	0.626506	0.693878	0.714286
35.7262	0.626506	0.693878	0.72973
35.7146	0.626506	0.693878	0.752896
35.7029	0.626506	0.693878	0.760618
35.6913	0.626506	0.693878	0.76834
35.6796	0.626506	0.693878	0.779923
35.6678	0.626506	0.693878	0.826255
35.6561	0.626506	0.693878	0.830116
35.6443	0.626506	0.693878	0.826255
35.6325	0.626506	0.693878	0.830116
35.6206	0.626506	0.693878	0.833977
35.6088	0.626506	0.693878	0.84556
35.5969	0.626506	0.693878	0.849421
35.5849	0.626506	0.693878	0.853282
35.573	0.626506	0.693878	0.857143
35.561	0.626506	0.693878	0.861004
35.5489	0.626506	0.693878	0.861004
35.5369	0.626506	0.693878	0.868726
35.5248	0.626506	0.693878	0.876448
35.5127	0.626506	0.693878	0.872587
35.5005	0.626506	0.693878	0.876448
35.4883	0.626506	0.693878	0.880309
35.4761	0.626506	0.693878	0.88417
35.4639	0.626506	0.693878	0.880309
35.4516	0.626506	0.693878	0.888031
35.4393	0.626506	0.693878	0.891892
35.427	0.626506	0.693878	0.895753
35.4146	0.626506	0.693878	0.899614
35.4022	0.626506	0.693878	0.907336
35.3898	0.626506	0.693878	0.911197
35.3774	0.626506	0.693878	0.915058
35.3649	0.626506	0.693878	0.918919
35.3524	0.626506	0.693878	0.926641
35.3398	0.626506	0.693878	0.930502
35.3273	0.626506	0.693878	0.942085
35.3147	0.626506	0.693878	0.945946
35.302	0.626506	0.693878	0.949807
35.2894	0.626506	0.693878	0.957529
35.2767	0.626506	0.693878	0.957529
35.2639	0.626506	0.693878	0.965251
35.2512	0.626506	0.693878	0.969112
35.2384	0.626506	0.693878	0.965251
35.2256	0.626506	0.693878	0.969112
35.2128	0.626506	0.693878	0.969112
35.1999	0.626506	0.693878	0.972973
35.187	0.626506	0.693878	0.976834
35.1741	0.626506	0.693878	0.980695
35.1611	0.626506	0.693878	0.976834
35.1481	0.626506	0.693878	0.972973
35.1351	0.626506	0.693878	0.972973
35.122	0.626506	0.693878	0.980695
35.1089	0.626506	0.693878	0.980695
35.0958	0.626506	0.693878	0.988417
35.0827	0.626506	0.693878	0.996139
35.0695	0.626506	0.693878	1
35.0563	0.626506	0.693878	0.996139
35.0431	0.626506	0.693878	0.992278
35.0298	0.626506	0.693878	0.984556
35.0165	0.626506	0.693878	0.980695
35.0032	0.626506	0.693878	0.972973
34.9899	0.626506	0.693878	0.969112
34.9765	0.626506	0.693878	0.965251
34.9631	0.626506	0.693878	0.957529
34.9496	0.626506	0.693878	0.96139
34.9362	0.626506	0.693878	0.957529
34.9227	0.626506	0.693878	0.945946
34.9091	0.626506	0.693878	0.942085
34.8956	0.626506	0.693878	0.942085
34.882	0.626506	0.693878	0.934363
34.8684	0.626506	0.693878	0.926641
34.8547	0.626506	0.693878	0.92278
34.841	0.626506	0.693878	0.918919
34.8273	0.626506	0.693878	0.918919
34.8136	0.626506	0.683673	0.915058
34.7998	0.626506	0.683673	0.915058
34.786	0.626506	0.683673	0.911197
34.7722	0.626506	0.683673	0.915058
34.7583	0.626506	0.683673	0.911197
34.7444	0.626506	0.683673	0.891892
34.7305	0.626506	0.683673	0.876448
34.7166	0.626506	0.683673	0.864865
34.7026	0.626506	0.683673	0.868726
34.6886	0.626506	0.683673	0.864865
34.6746	0.614458	0.683673	0.864865
34.6605	0.614458	0.683673	0.841699
34.6464	0.614458	0.683673	0.837838
34.6323	0.614458	0.683673	0.826255
34.6181	0.614458	0.683673	0.830116
34.6039	0.614458	0.683673	0.826255
34.5897	0.614458	0.683673	0.822394
34.5755	0.614458	0.683673	0.818533
34.5612	0.614458	0.683673	0.814672
34.5469	0.614458	0.683673	0.818533
34.5326	0.614458	0.683673	0.822394
34.5182	0.614458	0.683673	0.826255
34.5038	0.614458	0.683673	0.830116
34.4894	0.614458	0.683673	0.826255
34.475	0.614458	0.683673	0.826255
34.4605	0.614458	0.683673	0.822394
34.446	0.614458	0.683673	0.818533
34.4315	0.614458	0.683673	0.814672
34.4169	0.614458	0.683673	0.810811
34.4023	0.614458	0.683673	0.80695
34.3877	0.626506	0.683673	0.80695
34.373	0.626506	0.683673	0.80695
34.3583	0.626506	0.683673	0.803089
34.3436	0.614458	0.683673	0.803089
34.3289	0.60241	0.683673	0.803089
34.3141	0.60241	0.683673	0.795367
34.2993	0.60241	0.683673	0.803089
34.2845	0.60241	0.683673	0.795367
34.2696	0.60241	0.683673	0.791506
34.2547	0.60241	0.683673	0.787645
34.2398	0.60241	0.683673	0.779923
34.2249	0.60241	0.683673	0.772201
34.2099	0.60241	0.683673	0.772201
34.1949	0.60241	0.683673	0.776062
34.1798	0.60241	0.683673	0.772201
34.1648	0.60241	0.683673	0.76834
34.1497	0.60241	0.683673	0.764479
34.1346	0.590361	0.683673	0.764479
34.1194	0.578313	0.683673	0.764479
34.1042	0.578313	0.683673	0.756757
34.089	0.566265	0.683673	0.756757
34.0738	0.566265	0.683673	0.752896
34.0585	0.566265	0.683673	0.749035
34.0432	0.554217	0.683673	0.749035
34.0279	0.554217	0.683673	0.745174
34.0125	0.554217	0.683673	0.741313
33.9971	0.542169	0.683673	0.737452
33.9817	0.53012	0.683673	0.737452
33.9663	0.53012	0.683673	0.725869
33.9508	0.53012	0.673469	0.725869
33.9353	0.53012	0.663265	0.722008
33.9198	0.542169	0.642857	0.718147
33.9042	0.53012	0.642857	0.718147
33.8886	0.53012	0.642857	0.718147
33.873	0.518072	0.642857	0.718147
33.8574	0.518072	0.642857	0.714286
33.8417	0.53012	0.642857	0.714286
33.826	0.518072	0.642857	0.714286
33.8102	0.53012	0.642857	0.714286
33.7944	0.518072	0.642857	0.714286
33.7786	0.518072	0.653061	0.714286
33.7628	0.518072	0.663265	0.714286
33.7469	0.518072	0.653061	0.714286
33.731	0.518072	0.653061	0.718147
33.715	0.518072	0.663265	0.718147
33.699	0.53012	0.663265	0.718147
33.683	0.53012	0.653061	0.718147
33.667	0.506024	0.642857	0.718147
33.6508	0.493976	0.642857	0.718147
33.6347	0.493976	0.632653	0.718147
33.6185	0.481928	0.632653	0.718147
33.6023	0.46988	0.622449	0.718147
33.586	0.481928	0.622449	0.718147
33.5697	0.46988	0.622449	0.718147
33.5533	0.457831	0.622449	0.718147
33.5369	0.433735	0.622449	0.718147
33.5205	0.421687	0.622449	0.718147
33.504	0.421687	0.612245	0.718147
33.4875	0.421687	0.602041	0.718147
33.4709	0.421687	0.591837	0.718147
33.4543	0.421687	0.571429	0.718147
33.4376	0.409639	0.561224	0.718147
33.4208	0.409639	0.44898	0.718147
33.4041	0.409639	0.438776	0.718147
33.3872	0.409639	0.428571	0.718147
33.3704	0.409639	0.418367	0.718147
33.3534	0.409639	0.397959	0.718147
33.3364	0.409639	0.377551	0.718147
33.3194	0.409639	0.367347	0.718147
33.3023	0.409639	0.357143	0.718147
33.2852	0.409639	0.336735	0.718147
33.268	0.409639	0.336735	0.714286
33.2507	0.409639	0.326531	0.714286
33.2334	0.409639	0.316327	0.714286
33.216	0.409639	0.295918	0.714286
33.1986	0.409639	0.285714	0.714286
33.1811	0.409639	0.255102	0.714286
33.1636	0.409639	0.244898	0.714286
33.146	0.409639	0.22449	0.714286
33.1283	0.409639	0.22449	0.714286
33.1106	0.409639	0.22449	0.718147
33.0928	0.409639	0.22449	0.722008
33.075	0.409639	0.22449	0.725869
33.057	0.409639	0.22449	0.722008
33.0391	0.409639	0.22449	0.72973
33.021	0.409639	0.22449	0.733591
33.0029	0.409639	0.22449	0.72973
32.9847	0.409639	0.22449	0.725869
32.9665	0.409639	0.22449	0.722008
32.9482	0.409639	0.22449	0.72973
32.9298	0.409639	0.22449	0.725869
32.9114	0.409639	0.22449	0.722008
32.8929	0.409639	0.22449	0.718147
32.8743	0.409639	0.22449	0.722008
32.8556	0.409639	0.22449	0.725869
32.8369	0.409639	0.22449	0.714286
32.8181	0.409639	0.22449	0.694981
32.7992	0.409639	0.22449	0.687259
32.7803	0.409639	0.22449	0.683398
32.7613	0.409639	0.22449	0.675676
32.7422	0.409639	0.22449	0.656371
32.723	0.409639	0.22449	0.640927
32.7038	0.409639	0.22449	0.637066
32.6845	0.409639	0.22449	0.629344
32.6651	0.409639	0.22449	0.625483
32.6456	0.409639	0.22449	0.617761
32.626	0.409639	0.22449	0.6139
32.6064	0.409639	0.22449	0.610039
32.5867	0.409639	0.22449	0.606178
32.5669	0.409639	0.22449	0.602317
32.547	0.409639	0.22449	0.598456
32.527	0.409639	0.22449	0.602317
32.507	0.409639	0.22449	0.606178
32.4869	0.409639	0.22449	0.6139
32.4667	0.409639	0.22449	0.617761
32.4464	0.409639	0.22449	0.621622
32.426	0.409639	0.22449	0.625483
32.4055	0.409639	0.22449	0.629344
32.3849	0.409639	0.22449	0.625483
32.3643	0.409639	0.22449	0.617761
32.3436	0.409639	0.22449	0.6139
32.3227	0.409639	0.22449	0.610039
32.3018	0.409639	0.22449	0.606178
32.2808	0.409639	0.22449	0.602317
32.2597	0.409639	0.22449	0.598456
32.2386	0.409639	0.22449	0.590734
32.2173	0.409639	0.22449	0.586873
32.1959	0.409639	0.22449	0.583012
32.1744	0.409639	0.22449	0.579151
32.1529	0.409639	0.22449	0.57529
32.1312	0.409639	0.22449	0.571429
32.1095	0.409639	0.22449	0.567568
32.0876	0.409639	0.22449	0.602317
32.0657	0.409639	0.22449	0.617761
32.0436	0.409639	0.22449	0.621622
32.0215	0.409639	0.22449	0.633205
31.9993	0.409639	0.22449	0.640927
31.9769	0.409639	0.22449	0.644788
31.9545	0.409639	0.22449	0.633205
31.9319	0.409639	0.22449	0.640927
31.9093	0.409639	0.22449	0.637066
31.8865	0.409639	0.22449	0.637066
31.8637	0.409639	0.22449	0.640927
31.8407	0.409639	0.22449	0.637066
31.8177	0.409639	0.22449	0.640927
31.7945	0.409639	0.22449	0.637066
31.7712	0.409639	0.22449	0.637066
31.7478	0.409639	0.22449	0.633205
31.7243	0.409639	0.22449	0.629344
31.7007	0.409639	0.22449	0.625483
31.677	0.409639	0.22449	0.625483
31.6532	0.409639	0.22449	0.6139
31.6293	0.409639	0.22449	0.598456
31.6053	0.409639	0.22449	0.590734
31.5811	0.409639	0.22449	0.594595
31.5568	0.409639	0.22449	0.598456
31.5325	0.409639	0.22449	0.602317
31.508	0.409639	0.22449	0.606178
31.4834	0.409639	0.22449	0.610039
31.4587	0.409639	0.22449	0.6139
31.4338	0.409639	0.22449	0.617761
31.4089	0.409639	0.22449	0.621622
31.3838	0.409639	0.22449	0.625483
31.3586	0.409639	0.22449	0.621622
31.3333	0.409639	0.22449	0.617761
31.3079	0.409639	0.22449	0.621622
31.2824	0.409639	0.22449	0.637066
31.2567	0.409639	0.22449	0.671815
31.2309	0.409639	0.22449	0.675676
31.205	0.409639	0.22449	0.679537
31.179	0.409639	0.22449	0.694981
31.1528	0.409639	0.22449	0.698842
31.1265	0.409639	0.22449	0.702703
31.1001	0.409639	0.22449	0.698842
31.0736	0.409639	0.22449	0.694981
31.0469	0.409639	0.22449	0.683398
31.0202	0.409639	0.22449	0.660232
30.9933	0.409639	0.22449	0.664093
30.9662	0.409639	0.22449	0.660232
30.9391	0.409639	0.22449	0.667954
30.9118	0.409639	0.22449	0.660232
30.8843	0.409639	0.22449	0.656371
30.8568	0.409639	0.22449	0.65251
30.8291	0.409639	0.22449	0.644788
30.8013	0.409639	0.22449	0.640927
30.7733	0.409639	0.22449	0.637066
30.7452	0.409639	0.22449	0.633205
30.717	0.409639	0.22449	0.629344
30.6887	0.409639	0.22449	0.625483
30.6602	0.409639	0.22449	0.621622
30.6315	0.409639	0.22449	0.6139
30.6028	0.409639	0.22449	0.606178
30.5739	0.409639	0.22449	0.602317
30.5448	0.409639	0.22449	0.598456
30.5157	0.409639	0.22449	0.594595
30.4863	0.409639	0.22449	0.590734
30.4569	0.409639	0.22449	0.586873
30.4273	0.409639	0.22449	0.583012
30.3975	0.409639	0.22449	0.583012
30.3676	0.409639	0.22449	0.579151
30.3376	0.409639	0.22449	0.552124
30.3074	0.409639	0.22449	0.525097
30.2771	0.409639	0.22449	0.513514
30.2467	0.409639	0.22449	0.513514
30.216	0.409639	0.22449	0.509653
30.1853	0.409639	0.22449	0.509653
30.1544	0.409639	0.22449	0.505792
30.1233	0.409639	0.22449	0.501931
30.0921	0.409639	0.22449	0.498069
30.0608	0.409639	0.22449	0.494208
30.0293	0.409639	0.22449	0.498069
29.9976	0.409639	0.22449	0.494208
29.9658	0.409639	0.22449	0.498069
29.9339	0.409639	0.22449	0.501931
29.9018	0.409639	0.22449	0.501931
29.8695	0.409639	0.22449	0.509653
29.8371	0.409639	0.22449	0.505792
29.8045	0.409639	0.22449	0.501931
29.7718	0.409639	0.22449	0.498069
29.7389	0.409639	0.22449	0.494208
29.7059	0.409639	0.22449	0.486486
29.6727	0.409639	0.22449	0.478764
29.6394	0.409639	0.22449	0.467181
29.6058	0.409639	0.22449	0.467181
29.5722	0.409639	0.22449	0.46332
29.5383	0.409639	0.22449	0.455598
29.5043	0.409639	0.22449	0.451737
29.4702	0.409639	0.22449	0.447876
29.4359	0.409639	0.22449	0.444015
29.4014	0.409639	0.22449	0.444015
29.3668	0.409639	0.22449	0.436293
29.3319	0.409639	0.22449	0.440154
29.297	0.409639	0.22449	0.444015
29.2618	0.409639	0.22449	0.440154
29.2265	0.409639	0.22449	0.436293
29.1911	0.409639	0.22449	0.432432
29.1554	0.409639	0.22449	0.420849
29.1196	0.409639	0.22449	0.413127
29.0836	0.409639	0.22449	0.409266
29.0475	0.409639	0.22449	0.397683
29.0112	0.409639	0.22449	0.428571
28.9747	0.409639	0.22449	0.436293
28.938	0.409639	0.22449	0.440154
28.9012	0.409639	0.22449	0.444015
28.8642	0.409639	0.22449	0.459459
28.827	0.409639	0.22449	0.46332
28.7896	0.409639	0.22449	0.471042
28.7521	0.409639	0.22449	0.474903
28.7144	0.409639	0.22449	0.478764
28.6765	0.409639	0.22449	0.482625
28.6385	0.409639	0.22449	0.478764
28.6002	0.409639	0.22449	0.478764
28.5618	0.409639	0.22449	0.474903
28.5232	0.409639	0.22449	0.471042
28.4844	0.409639	0.22449	0.471042
28.4455	0.409639	0.22449	0.467181
28.4063	0.409639	0.22449	0.455598
28.367	0.409639	0.22449	0.451737
28.3275	0.409639	0.22449	0.447876
28.2878	0.409639	0.22449	0.444015
28.2479	0.409639	0.22449	0.440154
28.2079	0.409639	0.22449	0.436293
28.1676	0.409639	0.22449	0.432432
28.1272	0.409639	0.22449	0.428571
28.0866	0.409639	0.22449	0.432432
28.0458	0.409639	0.22449	0.428571
28.0048	0.409639	0.22449	0.42471
27.9636	0.409639	0.22449	0.420849
27.9223	0.409639	0.22449	0.42471
27.8807	0.409639	0.22449	0.416988
27.8389	0.409639	0.22449	0.413127
27.797	0.409639	0.22449	0.405405
27.7549	0.409639	0.22449	0.401544
27.7125	0.409639	0.22449	0.397683
27.67	0.409639	0.22449	0.3861
27.6273	0.409639	0.22449	0.366795
27.5844	0.409639	0.22449	0.378378
27.5413	0.409639	0.22449	0.382239
27.498	0.409639	0.22449	0.3861
27.4545	0.409639	0.22449	0.389961
27.4108	0.409639	0.22449	0.393822
27.3669	0.409639	0.22449	0.389961
27.3228	0.409639	0.22449	0.393822
27.2785	0.409639	0.22449	0.397683
27.234	0.421687	0.22449	0.409266
27.1893	0.421687	0.22449	0.413127
27.1444	0.421687	0.22449	0.416988
27.0993	0.421687	0.22449	0.42471
27.0539	0.421687	0.22449	0.420849
27.0084	0.421687	0.22449	0.416988
26.9627	0.421687	0.22449	0.416988
26.9168	0.421687	0.22449	0.420849
26.8707	0.421687	0.22449	0.416988
26.8243	0.421687	0.22449	0.413127
26.7778	0.421687	0.22449	0.401544
26.731	0.421687	0.22449	0.393822
26.6841	0.421687	0.22449	0.374517
26.6369	0.421687	0.22449	0.366795
26.5895	0.421687	0.22449	0.355212
26.5419	0.421687	0.22449	0.316602
26.4941	0.421687	0.22449	0.301158
26.4461	0.421687	0.22449	0.297297
26.3979	0.421687	0.22449	0.277992
26.3495	0.421687	0.22449	0.247104
26.3008	0.421687	0.22449	0.250965
26.2519	0.421687	0.22449	0.247104
26.2028	0.421687	0.22449	0.239382
26.1535	0.421687	0.22449	0.235521
26.104	0.421687	0.22449	0.227799
26.0543	0.421687	0.22449	0.220077
26.0043	0.421687	0.22449	0.216216
25.9542	0.421687	0.22449	0.196911
25.9038	0.409639	0.265306	0.173745
25.8532	0.421687	0.265306	0.173745
25.8023	0.433735	0.265306	0.177606
25.7513	0.433735	0.234694	0.173745
25.7	0.445783	0.234694	0.173745
25.6485	0.46988	0.234694	0.173745
25.5967	0.481928	0.234694	0.173745
25.5448	0.481928	0.234694	0.173745
25.4926	0.493976	0.234694	0.173745
25.4402	0.506024	0.234694	0.173745
25.3876	0.493976	0.234694	0.173745
25.3347	0.493976	0.234694	0.173745
25.2816	0.506024	0.234694	0.173745
25.2283	0.493976	0.234694	0.173745
25.1748	0.506024	0.234694	0.173745
25.121	0.493976	0.234694	0.173745
25.067	0.481928	0.234694	0.173745
25.0128	0.493976	0.234694	0.173745
24.9583	0.481928	0.234694	0.173745
24.9036	0.46988	0.234694	0.173745
24.8487	0.457831	0.234694	0.173745
24.7935	0.457831	0.234694	0.173745
24.7381	0.445783	0.234694	0.173745
24.6825	0.457831	0.234694	0.173745
24.6266	0.445783	0.234694	0.173745
24.5705	0.433735	0.234694	0.173745
24.5142	0.421687	0.234694	0.173745
24.4577	0.409639	0.234694	0.173745
24.401	0.409639	0.22449	0.173745
24.344	0.373494	0.214286	0.173745
24.2869	0.361446	0.214286	0.173745
24.2295	0.349398	0.214286	0.173745
24.1719	0.349398	0.214286	0.177606
24.1142	0.349398	0.214286	0.181467
24.0562	0.349398	0.214286	0.177606
23.9981	0.349398	0.214286	0.181467
23.9398	0.349398	0.214286	0.177606
23.8813	0.349398	0.214286	0.173745
23.8226	0.349398	0.214286	0.169884
23.7637	0.349398	0.22449	0.169884
23.7046	0.349398	0.214286	0.169884
23.6454	0.349398	0.22449	0.169884
23.5861	0.349398	0.234694	0.169884
23.5265	0.349398	0.234694	0.173745
23.4668	0.349398	0.244898	0.173745
23.407	0.349398	0.234694	0.173745
23.3469	0.349398	0.244898	0.173745
23.2868	0.349398	0.244898	0.177606
23.2265	0.349398	0.255102	0.177606
23.166	0.349398	0.244898	0.177606
23.1055	0.349398	0.234694	0.177606
23.0447	0.361446	0.234694	0.177606
22.9839	0.373494	0.234694	0.177606
22.9229	0.385542	0.234694	0.177606
22.8618	0.39759	0.234694	0.177606
22.8006	0.385542	0.234694	0.177606
22.7392	0.39759	0.234694	0.177606
22.6778	0.409639	0.234694	0.177606
22.6162	0.421687	0.234694	0.177606
22.5545	0.433735	0.234694	0.177606
22.4927	0.445783	0.234694	0.177606
22.4308	0.445783	0.234694	0.181467
22.3688	0.457831	0.234694	0.181467
22.3068	0.457831	0.234694	0.173745
22.2446	0.457831	0.234694	0.169884
22.1823	0.457831	0.234694	0.169884
22.1199	0.457831	0.234694	0.173745
22.0574	0.457831	0.234694	0.162162
21.9949	0.457831	0.234694	0.162162
21.9322	0.457831	0.234694	0.166023
21.8695	0.457831	0.234694	0.166023
21.8067	0.457831	0.234694	0.162162
21.7438	0.457831	0.234694	0.158301
21.6808	0.457831	0.234694	0.15444
21.6177	0.457831	0.234694	0.146718
21.5545	0.46988	0.234694	0.146718
21.4913	0.481928	0.234694	0.146718
21.4279	0.493976	0.234694	0.146718
21.3645	0.506024	0.234694	0.146718
21.301	0.518072	0.234694	0.146718
21.2375	0.506024	0.234694	0.146718
21.1739	0.53012	0.234694	0.146718
21.1101	0.542169	0.234694	0.146718
21.0464	0.53012	0.234694	0.146718
20.9825	0.542169	0.234694	0.146718
20.9186	0.554217	0.234694	0.146718
20.8546	0.542169	0.234694	0.158301
20.7906	0.542169	0.244898	0.166023
20.7264	0.542169	0.244898	0.169884
20.6623	0.542169	0.244898	0.173745
20.598	0.542169	0.244898	0.169884
20.5337	0.53012	0.255102	0.173745
20.4693	0.53012	0.255102	0.166023
20.4049	0.542169	0.255102	0.166023
20.3404	0.53012	0.255102	0.166023
20.2759	0.53012	0.255102	0.169884
20.2113	0.53012	0.255102	0.166023
20.1467	0.53012	0.255102	0.166023
20.082	0.542169	0.255102	0.166023
20.0172	0.566265	0.255102	0.166023
